# Supplementary material for: Genome-Wide Identification of Binding Sites for SmTCP7a Transcription Factors of Eggplant during Bacterial Wilt Resistance by ChIP-Seq
Source: Int J Mol Sci. 2022 Jun 20;23(12):6844. doi: 10.3390/ijms23126844 (PMC9224693; doi:10.3390/ijms23126844)
Supplement: Supplementary file 1 [file ijms-23-06844-s001.zip]

Archive with 11 entries (11 files):
- Figure S1.jpg
- Figure S2.jpg
- Figure S3.jpg
- Table S1 t.xls
- Table S2.xls
- Table S3 R0h annotation.xls
- table S4 R48h potatation regulated gene.xlsx
- table S5 R0h motif.xlsx
- table S6 R48 motife motife.xlsx
- Table S7 The different peaks between the R0h and R48h.xlsx
- Table S8.pdf
