# Supplementary material for: Genome-Wide Identification of Binding Sites for SmTCP7a Transcription Factors of Eggplant during Bacterial Wilt Resistance by ChIP-Seq
Source: Int J Mol Sci. 2022 Jun 20;23(12):6844. doi: 10.3390/ijms23126844 (PMC9224693; doi:10.3390/ijms23126844)
Supplement: Supplementary file 1 [file ijms-23-06844-s001.zip › Table S1 t.xls]

## Sheet: Table S1 R0h.peak_annotation
Table S1 the R0h peaks annotation
chr	start	end	length	abs_summit	pileup	#NAME?	fold_enrichment	#NAME?	name	GeneFeature	GeneInside	Gene	GO	KEGG	map	NR	Transcription_factor
E01	85417	85750	334	85679	39	7.12666	2.4871	4.0495	R0h_peak_1	intergenic	Smechr0100003:E01:57100-80555:-:-5028	Smechr0100003(Smechr0100003)	1;GO:0003677,molecular_function DNA binding	NA	NA	PREDICTED: AT-rich interactive domain-containing protein 5-like isoform X3 [Solanum tuberosum]	ARID
E01	89175	89384	210	89274	39	11.3862	3.45119	7.9677	R0h_peak_2	intergenic	Smechr0100003:E01:57100-80555:-:-8724	Smechr0100003(Smechr0100003)	1;GO:0003677,molecular_function DNA binding	NA	NA	PREDICTED: AT-rich interactive domain-containing protein 5-like isoform X3 [Solanum tuberosum]	ARID
E01	6158605	6158936	332	6158790	60	5.44346	1.84337	2.58083	R0h_peak_3	intergenic	Smechr0100684:E01:6137903-6143741:-:-15029	Smechr0100684(Smechr0100684)	NA	HMGCR; hydroxymethylglutaryl-CoA reductase (NADPH) [EC:1.1.1.34]; K00021	map00900	PREDICTED: uncharacterized protein LOC102582081 [Solanum tuberosum]	NA
E01	6758419	6758662	244	6758549	610	112.565	2.9241	107.625	R0h_peak_4	intergenic	Smechr0100745:E01:6756893-6757142:+:1647	Smechr0100745(Smechr0100745)	NA	NA	NA	floral homeotic protein AGAMOUS-like [Solanum pennellii]	NA
E01	7493591	7493870	280	7493729	15	6.91193	4.00295	3.85643	R0h_peak_5	intergenic	Smechr0100805:E01:7516526-7521770:+:-22796	Smechr0100805(Smechr0100805)	3;GO:0005515,molecular_function protein binding;GO:0007165,biological_process signal transduction;GO:0043531,molecular_function ADP binding	NA	NA	PREDICTED: TMV resistance protein N-like [Solanum tuberosum]	NA
E01	8181989	8182200	212	8182153	17	7.39115	3.97345	4.28492	R0h_peak_6	intergenic	Smechr0100861:E01:8187447-8189092:-:6998	Smechr0100861(Smechr0100861)	3;GO:0000287,molecular_function magnesium ion binding;GO:0010333,molecular_function terpene synthase activity;GO:0016829,molecular_function lyase activity	HVS; vetispiradiene synthase [EC:4.2.3.21]; K14182	map00909	vetispiradiene synthase [Solanum tuberosum]	NA
E01	9468092	9468396	305	9468334	74	11.5264	2.4315	8.09901	R0h_peak_7	intergenic	Smechr0100996:E01:9451194-9458394:-:-9849	Smechr0100996(Smechr0100996)	NA	NA	NA	hypothetical protein EJD97_016522 [Solanum chilense]	NA
E01	9608274	9608477	204	9608347	19	10.0875	5.00368	6.75467	R0h_peak_8	Smechr0101011:exon	Smechr0101011:E01:9606952-9608922:+:1423	Smechr0101011(Smechr0101011)	2;GO:0030001,biological_process metal ion transport;GO:0046872,molecular_function metal ion binding	NA	NA	PREDICTED: uncharacterized protein LOC102603257 [Solanum tuberosum]	NA
E01	9686162	9686404	243	9686302	23	5.13112	2.56855	2.31253	R0h_peak_9	intergenic	Smechr0101019:E01:9689479-9690265:+:-3196	Smechr0101019(Smechr0101019)	3;GO:0000786,cellular_component nucleosome;GO:0003677,molecular_function DNA binding;GO:0005634,cellular_component nucleus	NA	NA	PREDICTED: histone H2A.1-like [Capsicum annuum]	NA
E01	11632591	11632804	214	11632687	80	19.5037	3.27303	15.7228	R0h_peak_10	intergenic	Smechr0101224:E01:11641365-11644616:-:11919	Smechr0101224(Smechr0101224)	2;GO:0003676,molecular_function nucleic acid binding;GO:0008270,molecular_function zinc ion binding	NA	NA	PREDICTED: DNA-binding protein HEXBP-like [Solanum tuberosum]	NA
E01	11963290	11963532	243	11963418	73	18.1092	3.2887	14.3761	R0h_peak_11	intergenic	Smechr0101250:E01:11952977-11959169:-:-4241	Smechr0101250(Smechr0101250)	NA	NA	NA	PREDICTED: protein SAD1/UNC-84 domain protein 1-like [Solanum tuberosum]	NA
E01	17485492	17485707	216	17485667	41	6.84486	2.37455	3.79892	R0h_peak_12	intergenic	Smechr0101736:E01:17467982-17469983:-:-15616	Smechr0101736(Smechr0101736)	2;GO:0016491,molecular_function oxidoreductase activity;GO:0055114,biological_process oxidation-reduction process	FLS; flavonol synthase [EC:1.14.20.6]; K05278	map00941	PREDICTED: protein DMR6-LIKE OXYGENASE 1-like [Capsicum annuum]	NA
E01	17957326	17957531	206	17957415	77	14.2106	2.69713	10.6355	R0h_peak_13	intergenic	Smechr0101789:E01:17951713-17956316:+:5715	Smechr0101789(Smechr0101789)	5;GO:0005783,cellular_component endoplasmic reticulum;GO:0005789,cellular_component endoplasmic reticulum membrane;GO:0006490,biological_process oligosaccharide-lipid intermediate biosynthetic process;GO:0016758,molecular_function transferase activity, transferring hexosyl groups;GO:0042283,molecular_function dolichyl pyrophosphate Glc1Man9GlcNAc2 alpha-1,3-glucosyltransferase activity	ALG8; alpha-1,3-glucosyltransferase [EC:2.4.1.265]; K03849	map00510	PREDICTED: probable dolichyl pyrophosphate Glc1Man9GlcNAc2 alpha-1,3-glucosyltransferase [Solanum tuberosum]	NA
E01	18148930	18149160	231	18149018	56	12.742	3.00455	9.24271	R0h_peak_14	intergenic	Smechr0101808:E01:18137716-18140311:-:-8733	Smechr0101808(Smechr0101808)	3;GO:0003735,molecular_function structural constituent of ribosome;GO:0005840,cellular_component ribosome;GO:0006412,biological_process translation	RP-L18, MRPL18, rplR; large subunit ribosomal protein L18; K02881	map03010	PREDICTED: 50S ribosomal protein L18 [Solanum tuberosum]	NA
E01	20239250	20239555	306	20239311	13	3.92968	2.70694	1.37357	R0h_peak_15	intergenic	Smechr0101957:E01:20259503-20260286:-:20884	Smechr0101957(Smechr0101957)	NA	NA	NA	PREDICTED: pentatricopeptide repeat-containing protein At4g02750-like [Solanum tuberosum]	NA
E01	20518657	20518920	264	20518795	29	15.2549	5.67361	11.6329	R0h_peak_16	intergenic	Smechr0101966:E01:20520589-20524541:-:5753	Smechr0101966(Smechr0101966)	2;GO:0003677,molecular_function DNA binding;GO:0008270,molecular_function zinc ion binding	NA	NA	zinc finger A20 and AN1 domain-containing stress-associated protein 8 [Solanum pennellii]	NA
E01	21797132	21797382	251	21797278	90	11.7699	2.24844	8.32821	R0h_peak_17	intergenic	Smechr0102047:E01:21788733-21790152:+:8523	Smechr0102047(Smechr0102047)	2;GO:0004252,molecular_function serine-type endopeptidase activity;GO:0006508,biological_process proteolysis	NA	NA	subtilisin-like serine protease, partial [Solanum tuberosum]	NA
E01	22246506	22246713	208	22246591	16	7.67064	4.25313	4.53837	R0h_peak_18	intergenic	Smechr0102070:E01:22234043-22234250:+:12566	Smechr0102070(Smechr0102070)	NA	NA	NA	PREDICTED: uncharacterized protein LOC107790286 [Nicotiana tabacum]	NA
E01	24580971	24581225	255	24581089	29	7.5731	3.00432	4.44912	R0h_peak_19	intergenic	Smechr0102188:E01:24574771-24577705:-:-3392	Smechr0102188(Smechr0102188)	NA	NA	NA	PREDICTED: uncharacterized protein LOC107840605 [Capsicum annuum]	NA
E01	25124197	25124411	215	25124364	12	4.79623	3.2524	2.0255	R0h_peak_20	intergenic	Smechr0102208:E01:25091467-25092430:+:32836	Smechr0102208(Smechr0102208)	NA	NA	NA	uncharacterized protein LOC101245093 [Solanum lycopersicum]	NA
E01	26128166	26128385	220	26128375	12	4.08301	2.86971	1.49232	R0h_peak_21	intergenic	Smechr0102246:E01:26078011-26099049:-:-29226	Smechr0102246(Smechr0102246)	2;GO:0003676,molecular_function nucleic acid binding;GO:0005524,molecular_function ATP binding	DDX5, DBP2; ATP-dependent RNA helicase DDX5/DBP2 [EC:3.6.4.13]; K12823	map03040	DEAD-box ATP-dependent RNA helicase 58, chloroplastic isoform X1 [Solanum pennellii]	NA
E01	26156988	26157211	224	26157065	26	10.9959	4.40123	7.60206	R0h_peak_22	intergenic	Smechr0102247:E01:26193563-26193950:+:-36464	Smechr0102247(Smechr0102247)	1;GO:0003677,molecular_function DNA binding	NA	NA	PREDICTED: high mobility group B protein 15-like [Solanum tuberosum]	ARID
E01	28550183	28550423	241	28550298	13	5.47307	3.50258	2.59796	R0h_peak_23	intergenic	Smechr0102340:E01:28553563-28572755:+:-3260	Smechr0102340(Smechr0102340)	6;GO:0005524,molecular_function ATP binding;GO:0006090,biological_process pyruvate metabolic process;GO:0016301,molecular_function kinase activity;GO:0016310,biological_process phosphorylation;GO:0016772,molecular_function transferase activity, transferring phosphorus-containing groups;GO:0050242,molecular_function pyruvate, phosphate dikinase activity	ppdK; pyruvate, orthophosphate dikinase [EC:2.7.9.1]; K01006	map00010,map00620,map00710	pyruvate, phosphate dikinase, chloroplastic [Solanum pennellii]	NA
E01	29684511	29684719	209	29684612	14	6.17889	3.75276	3.2084	R0h_peak_24	intergenic	Smechr0102380:E01:29664822-29668386:-:-16228	Smechr0102380(Smechr0102380)	4;GO:0016020,cellular_component membrane;GO:0016021,cellular_component integral component of membrane;GO:0022857,molecular_function transmembrane transporter activity;GO:0055085,biological_process transmembrane transport	NA	NA	sugar transporter ERD6-like 16 [Solanum pennellii]	NA
E01	29924488	29924692	205	29924619	34	8.27273	2.93843	5.08346	R0h_peak_25	intergenic	Smechr0102391:E01:29908219-29912033:-:-12556	Smechr0102391(Smechr0102391)	5;GO:0005524,molecular_function ATP binding;GO:0016021,cellular_component integral component of membrane;GO:0016887,molecular_function ATPase activity;GO:0042626,molecular_function ATPase activity, coupled to transmembrane movement of substances;GO:0055085,biological_process transmembrane transport	ABCC1; ATP-binding cassette, subfamily C (CFTR/MRP), member 1 [EC:7.6.2.3]; K05665	map02010	PREDICTED: ABC transporter C family member 14-like [Solanum tuberosum]	NA
E01	30816249	30816462	214	30816359	51	13.3814	3.29905	9.8484	R0h_peak_26	intergenic	Smechr0102413:E01:30804822-30805456:+:11533	Smechr0102413(Smechr0102413)	2;GO:0003676,molecular_function nucleic acid binding;GO:0004523,molecular_function RNA-DNA hybrid ribonuclease activity	NA	NA	PREDICTED: uncharacterized protein LOC107058503 [Solanum tuberosum]	NA
E01	31849932	31850411	480	31850296	73	12.6823	2.58753	9.18764	R0h_peak_27	intergenic	Smechr0102451:E01:31823795-31830336:-:-19835	Smechr0102451(Smechr0102451)	3;GO:0004672,molecular_function protein kinase activity;GO:0005524,molecular_function ATP binding;GO:0006468,biological_process protein phosphorylation	NA	NA	PREDICTED: probable serine/threonine-protein kinase At1g54610 [Solanum tuberosum]	NA
E01	33414031	33414238	208	33414158	52	10.2326	2.70228	6.88938	R0h_peak_28	intergenic	Smechr0102506:E01:33417609-33417876:+:-3475	Smechr0102506(Smechr0102506)	NA	NA	NA	NA	NA
E01	33510194	33510493	300	33510373	52	7.33683	2.2283	4.23817	R0h_peak_29	intergenic	Smechr0102508:E01:33514842-33515178:-:4835	Smechr0102508(Smechr0102508)	NA	NA	NA	PREDICTED: 14.7 kDa ribonuclease H-like protein [Solanum tuberosum]	NA
E01	34606880	34607111	232	34606935	20	5.73001	2.95883	2.81889	R0h_peak_30	intergenic	Smechr0102540:E01:34671319-34671709:+:-64324	Smechr0102540(Smechr0102540)	NA	NA	NA	PREDICTED: nuclear transcription factor Y subunit B-5-like [Solanum tuberosum]	NF-YB
E01	34890175	34890430	256	34890380	12	4.69602	3.19772	1.96252	R0h_peak_31	Smechr0102543:Promoter	Smechr0102543:E01:34890447-34890810:+:-145	Smechr0102543(Smechr0102543)	NA	ABCC2; ATP-binding cassette, subfamily C (CFTR/MRP), member 2; K05666	map02010	uncharacterized protein LOC107009291 [Solanum pennellii]	NA
E01	35006019	35006247	229	35006107	61	13.451	2.96697	9.91401	R0h_peak_32	intergenic	Smechr0102549:E01:35019768-35020440:+:-13635	Smechr0102549(Smechr0102549)	1;GO:0005515,molecular_function protein binding	NA	NA	PREDICTED: FBD-associated F-box protein At3g52670-like [Solanum tuberosum]	NA
E01	35696961	35697166	206	35697078	417	66.6741	2.66302	62.1157	R0h_peak_33	intergenic	Smechr0102569:E01:35720393-35723729:-:26666	Smechr0102569(Smechr0102569)	NA	NA	NA	PREDICTED: uncharacterized protein LOC107063461 [Solanum tuberosum]	NA
E01	36072275	36072705	431	36072599	12	4.49421	3.08851	1.79549	R0h_peak_34	intergenic	Smechr0102581:E01:36042821-36054635:-:-17854	Smechr0102581(Smechr0102581)	1;GO:0005515,molecular_function protein binding	FBXW7, SEL10; F-box and WD-40 domain protein 7; K10260	map04120	PREDICTED: putative E3 ubiquitin-protein ligase LIN [Solanum tuberosum]	NA
E01	36984061	36984294	234	36984183	42	11.9716	3.42549	8.51699	R0h_peak_35	intergenic	Smechr0102615:E01:36966258-36967685:+:17919	Smechr0102615(Smechr0102615)	NA	NA	NA	PREDICTED: phylloplanin-like [Nicotiana tomentosiformis]	NA
E01	37637879	37638097	219	37638024	60	11.3235	2.67283	7.90834	R0h_peak_36	intergenic	Smechr0102641:E01:37661225-37663043:+:-23237	Smechr0102641(Smechr0102641)	NA	NA	NA	PREDICTED: RING-H2 finger protein ATL2-like [Solanum tuberosum]	NA
E01	37771302	37771558	257	37771395	41	11.3974	3.34583	7.97826	R0h_peak_37	intergenic	Smechr0102647:E01:37753153-37762053:-:-9376	Smechr0102647(Smechr0102647)	3;GO:0016627,molecular_function oxidoreductase activity, acting on the CH-CH group of donors;GO:0050660,molecular_function flavin adenine dinucleotide binding;GO:0055114,biological_process oxidation-reduction process	ACADM, acd; acyl-CoA dehydrogenase [EC:1.3.8.7]; K00249	map00071,map00280	PREDICTED: probable acyl-CoA dehydrogenase IBR3 [Solanum tuberosum]	NA
E01	37923207	37923508	302	37923376	323	53.3212	2.69866	48.9114	R0h_peak_38	intergenic	Smechr0102650:E01:37938779-37939323:-:15966	Smechr0102650(Smechr0102650)	NA	NA	NA	PREDICTED: uncharacterized protein LOC107848960 [Capsicum annuum]	NA
E01	37923864	37924145	282	37924012	424	86.5808	3.10793	81.8337	R0h_peak_39	intergenic	Smechr0102650:E01:37938779-37939323:-:15319	Smechr0102650(Smechr0102650)	NA	NA	NA	PREDICTED: uncharacterized protein LOC107848960 [Capsicum annuum]	NA
E01	38140323	38140540	218	38140386	45	7.62876	2.42472	4.50092	R0h_peak_40	intergenic	Smechr0102656:E01:38094216-38096536:+:46215	Smechr0102656(Smechr0102656)	4;GO:0004650,molecular_function polygalacturonase activity;GO:0005975,biological_process carbohydrate metabolic process;GO:0016020,cellular_component membrane;GO:0055114,biological_process oxidation-reduction process	E3.2.1.67; galacturan 1,4-alpha-galacturonidase [EC:3.2.1.67]; K01213	map00040	PREDICTED: exopolygalacturonase-like [Solanum tuberosum]	NA
E01	38171514	38171736	223	38171634	157	16.5731	2.09404	12.8974	R0h_peak_41	intergenic	Smechr0102656:E01:38094216-38096536:+:77408	Smechr0102656(Smechr0102656)	4;GO:0004650,molecular_function polygalacturonase activity;GO:0005975,biological_process carbohydrate metabolic process;GO:0016020,cellular_component membrane;GO:0055114,biological_process oxidation-reduction process	E3.2.1.67; galacturan 1,4-alpha-galacturonidase [EC:3.2.1.67]; K01213	map00040	PREDICTED: exopolygalacturonase-like [Solanum tuberosum]	NA
E01	38245194	38245429	236	38245272	108	16.356	2.45919	12.6886	R0h_peak_42	intergenic	Smechr0102657:E01:38287413-38292216:+:-42102	Smechr0102657(Smechr0102657)	1;GO:0016554,biological_process cytidine to uridine editing	DBT, bkdB; 2-oxoisovalerate dehydrogenase E2 component (dihydrolipoyl transacylase) [EC:2.3.1.168]; K09699	map00280,map00640	PREDICTED: multiple organellar RNA editing factor 3, mitochondrial [Solanum tuberosum]	NA
E01	38275424	38275643	220	38275507	89	12.938	2.37434	9.4283	R0h_peak_43	intergenic	Smechr0102657:E01:38287413-38292216:+:-11880	Smechr0102657(Smechr0102657)	1;GO:0016554,biological_process cytidine to uridine editing	DBT, bkdB; 2-oxoisovalerate dehydrogenase E2 component (dihydrolipoyl transacylase) [EC:2.3.1.168]; K09699	map00280,map00640	PREDICTED: multiple organellar RNA editing factor 3, mitochondrial [Solanum tuberosum]	NA
E01	38364309	38364546	238	38364439	98	14.0356	2.3709	10.4694	R0h_peak_44	intergenic	Smechr0102659:E01:38393102-38396641:-:32214	Smechr0102659(Smechr0102659)	NA	NA	NA	PREDICTED: uncharacterized protein LOC107062863 [Solanum tuberosum]	NA
E01	38876743	38876965	223	38876875	59	13.6578	3.05918	10.1101	R0h_peak_45	intergenic	Smechr0102663:E01:38748950-38774104:-:-102749	Smechr0102663(Smechr0102663)	NA	NA	NA	actin-related protein 4 [Solanum lycopersicum]	NA
E01	38951306	38951524	219	38951424	43	11.4319	3.25548	8.00956	R0h_peak_46	intergenic	Smechr0102664:E01:39084622-39084838:+:-133207	Smechr0102664(Smechr0102664)	NA	NA	NA	PREDICTED: uncharacterized protein LOC107841371 [Capsicum annuum]	NA
E01	38974193	38974412	220	38974271	12	4.6491	3.17222	1.92497	R0h_peak_47	intergenic	Smechr0102664:E01:39084622-39084838:+:-110320	Smechr0102664(Smechr0102664)	NA	NA	NA	PREDICTED: uncharacterized protein LOC107841371 [Capsicum annuum]	NA
E01	39317273	39317559	287	39317389	49	12.2897	3.17217	8.81658	R0h_peak_48	intergenic	Smechr0102668:E01:39393366-39399338:-:81922	Smechr0102668(Smechr0102668)	NA	NA	NA	PREDICTED: early nodulin-75-like isoform X1 [Nicotiana sylvestris]	NA
E01	39318432	39318642	211	39318529	125	14.0656	2.1325	10.4978	R0h_peak_49	intergenic	Smechr0102668:E01:39393366-39399338:-:80801	Smechr0102668(Smechr0102668)	NA	NA	NA	PREDICTED: early nodulin-75-like isoform X1 [Nicotiana sylvestris]	NA
E01	39319415	39319667	253	39319516	174	22.3801	2.30952	18.5099	R0h_peak_50	intergenic	Smechr0102668:E01:39393366-39399338:-:79797	Smechr0102668(Smechr0102668)	NA	NA	NA	PREDICTED: early nodulin-75-like isoform X1 [Nicotiana sylvestris]	NA
E01	39323548	39323810	263	39323715	49	3.97928	1.72893	1.41112	R0h_peak_51	intergenic	Smechr0102668:E01:39393366-39399338:-:75659	Smechr0102668(Smechr0102668)	NA	NA	NA	PREDICTED: early nodulin-75-like isoform X1 [Nicotiana sylvestris]	NA
E01	39976851	39977261	411	39977103	34	8.27273	2.93843	5.08346	R0h_peak_52	intergenic	Smechr0102682:E01:40000402-40003234:-:26178	Smechr0102682(Smechr0102682)	1;GO:0005524,molecular_function ATP binding	NA	NA	ISWI chromatin-remodeling complex ATPase CHR17 isoform X2 [Arachis ipaensis]	SNF2
E01	39992711	39992942	232	39992731	13	5.47307	3.50258	2.59796	R0h_peak_53	intergenic	Smechr0102682:E01:40000402-40003234:-:10408	Smechr0102682(Smechr0102682)	1;GO:0005524,molecular_function ATP binding	NA	NA	ISWI chromatin-remodeling complex ATPase CHR17 isoform X2 [Arachis ipaensis]	SNF2
E01	40095333	40095702	370	40095420	13	5.47307	3.50258	2.59796	R0h_peak_54	intergenic	Smechr0102688:E01:40112706-40112934:-:17417	Smechr0102688(Smechr0102688)	NA	NUP133; nuclear pore complex protein Nup133; K14300	map03013	PREDICTED: uncharacterized protein LOC109239667 [Nicotiana attenuata]	NA
E01	40136091	40136298	208	40136220	72	15.3766	2.94977	11.749	R0h_peak_55	intergenic	Smechr0102692:E01:40123600-40125069:+:12594	Smechr0102692(Smechr0102692)	2;GO:0005525,molecular_function GTP binding;GO:0006886,biological_process intracellular protein transport	SAR1; GTP-binding protein SAR1 [EC:3.6.5.-]; K07953	map04141	GTP-binding protein SAR2-like [Solanum tuberosum]	NA
E01	40243416	40243657	242	40243522	55	16.8931	3.78395	13.2052	R0h_peak_56	intergenic	Smechr0102696:E01:40252716-40253609:-:10073	Smechr0102696(Smechr0102696)	NA	RFA1, RPA1, rpa; replication factor A1; K07466	map03030,map03420,map03430,map03440	PREDICTED: replication protein A 70 kDa DNA-binding subunit A-like [Nicotiana attenuata]	NA
E01	40440901	40441137	237	40441028	38	14.9848	4.48175	11.374	R0h_peak_57	intergenic	Smechr0102705:E01:40406788-40420068:+:34230	Smechr0102705(Smechr0102705)	1;GO:0005515,molecular_function protein binding	STAMBP, AMSH; STAM-binding protein [EC:3.4.19.12]; K11866	map04144	PREDICTED: AMSH-like ubiquitin thioesterase 3 [Solanum tuberosum]	NA
E01	41365119	41365346	228	41365223	35	13.9881	4.46643	10.424	R0h_peak_58	intergenic	Smechr0102738:E01:41361541-41362611:+:3691	Smechr0102738(Smechr0102738)	3;GO:0006355,biological_process regulation of transcription, DNA-templated;GO:0008270,molecular_function zinc ion binding;GO:0043565,molecular_function sequence-specific DNA binding	NA	NA	PREDICTED: GATA transcription factor 16-like [Nicotiana attenuata]	C2C2-GATA
E01	41747512	41747750	239	41747602	180	18.6432	2.08804	14.8909	R0h_peak_59	intergenic	Smechr0102744:E01:41766516-41767670:+:-18885	Smechr0102744(Smechr0102744)	NA	NA	NA	PREDICTED: transcriptional corepressor SEUSS-like [Solanum tuberosum]	NA
E01	41749238	41749477	240	41749405	121	24.6427	2.96733	20.7123	R0h_peak_60	intergenic	Smechr0102744:E01:41766516-41767670:+:-17159	Smechr0102744(Smechr0102744)	NA	NA	NA	PREDICTED: transcriptional corepressor SEUSS-like [Solanum tuberosum]	NA
E01	42151850	42152093	244	42151946	19	8.8844	4.41495	5.64213	R0h_peak_61	intergenic	Smechr0102750:E01:42113806-42116908:+:38165	Smechr0102750(Smechr0102750)	2;GO:0010215,biological_process cellulose microfibril organization;GO:0031225,cellular_component anchored component of membrane	NA	NA	PREDICTED: COBRA-like protein 7 [Solanum tuberosum]	NA
E01	42350600	42350877	278	42350760	57	15.6647	3.46789	12.0249	R0h_peak_62	intergenic	Smechr0102753:E01:42332447-42333825:+:18291	Smechr0102753(Smechr0102753)	NA	NA	NA	NA	NA
E01	42352529	42352800	272	42352624	104	15.38	2.42154	11.7522	R0h_peak_63	intergenic	Smechr0102753:E01:42332447-42333825:+:20217	Smechr0102753(Smechr0102753)	NA	NA	NA	NA	NA
E01	42502791	42503108	318	42502946	51	5.48217	1.94952	2.60574	R0h_peak_64	intergenic	Smechr0102754:E01:42559457-42559721:+:-56508	Smechr0102754(Smechr0102754)	NA	NA	NA	uncharacterized protein LOC107019405 [Solanum pennellii]	NA
E01	42548020	42548228	209	42548125	18	9.25962	4.7535	5.98733	R0h_peak_65	intergenic	Smechr0102754:E01:42559457-42559721:+:-11333	Smechr0102754(Smechr0102754)	NA	NA	NA	uncharacterized protein LOC107019405 [Solanum pennellii]	NA
E01	42779025	42779332	308	42779244	17	8.01874	4.28301	4.85263	R0h_peak_66	intergenic	Smechr0102761:E01:42808012-42809188:+:-28834	Smechr0102761(Smechr0102761)	NA	NA	NA	hypothetical protein BC332_02089 [Capsicum chinense]	NA
E01	42974922	42975205	284	42975080	15	6.71038	3.89805	3.67916	R0h_peak_67	intergenic	Smechr0102770:E01:42998674-43001383:-:26320	Smechr0102770(Smechr0102770)	1;GO:0003968,molecular_function RNA-directed 5'-3' RNA polymerase activity	NA	NA	PREDICTED: G-type lectin S-receptor-like serine/threonine-protein kinase At4g27290 [Solanum tuberosum]	NA
E01	43271848	43272132	285	43271949	43	6.60665	2.28072	3.58723	R0h_peak_68	intergenic	Smechr0102772:E01:43194939-43195598:-:-76391	Smechr0102772(Smechr0102772)	NA	NA	NA	hypothetical protein EJD97_018830 [Solanum chilense]	NA
E01	43300428	43300871	444	43300665	80	5.85612	1.73932	2.92984	R0h_peak_69	intergenic	Smechr0102773:E01:43362775-43369320:-:68671	Smechr0102773(Smechr0102773)	3;GO:0009107,biological_process lipoate biosynthetic process;GO:0016992,molecular_function lipoate synthase activity;GO:0051539,molecular_function 4 iron, 4 sulfur cluster binding	lipA, LIAS, LIP1, LIP5; lipoyl synthase [EC:2.8.1.8]; K03644	map00785	PREDICTED: lipoyl synthase, chloroplastic [Solanum tuberosum]	NA
E01	43325881	43326247	367	43326196	96	7.43176	1.79793	4.32311	R0h_peak_70	intergenic	Smechr0102773:E01:43362775-43369320:-:43256	Smechr0102773(Smechr0102773)	3;GO:0009107,biological_process lipoate biosynthetic process;GO:0016992,molecular_function lipoate synthase activity;GO:0051539,molecular_function 4 iron, 4 sulfur cluster binding	lipA, LIAS, LIP1, LIP5; lipoyl synthase [EC:2.8.1.8]; K03644	map00785	PREDICTED: lipoyl synthase, chloroplastic [Solanum tuberosum]	NA
E01	45763873	45764104	232	45763912	14	5.23404	3.26455	2.40046	R0h_peak_71	intergenic	Smechr0102822:E01:45803618-45835862:+:-39630	Smechr0102822(Smechr0102822)	2;GO:0006457,biological_process protein folding;GO:0016272,cellular_component prefoldin complex	NA	NA	PREDICTED: probable prefoldin subunit 3 isoform X2 [Solanum tuberosum]	NA
E01	46292691	46292965	275	46292811	97	5.46689	1.61476	2.59796	R0h_peak_72	intergenic	Smechr0102832:E01:46295649-46296717:+:-2821	Smechr0102832(Smechr0102832)	NA	APRT, apt; adenine phosphoribosyltransferase [EC:2.4.2.7]; K00759	map00230	PREDICTED: uncharacterized protein LOC104116871 [Nicotiana tomentosiformis]	NA
E01	46293245	46293699	455	46293565	144	10.8641	1.82105	7.47871	R0h_peak_73	intergenic	Smechr0102832:E01:46295649-46296717:+:-2177	Smechr0102832(Smechr0102832)	NA	APRT, apt; adenine phosphoribosyltransferase [EC:2.4.2.7]; K00759	map00230	PREDICTED: uncharacterized protein LOC104116871 [Nicotiana tomentosiformis]	NA
E01	46815966	46816207	242	46816001	13	5.47307	3.50258	2.59796	R0h_peak_74	intergenic	Smechr0102840:E01:46827313-46827736:+:-11227	Smechr0102840(Smechr0102840)	NA	NA	NA	PREDICTED: uncharacterized protein LOC109224406 [Nicotiana attenuata]	NA
E01	47117765	47118008	244	47117858	12	4.08301	2.86971	1.49232	R0h_peak_75	intergenic	Smechr0102850:E01:47130644-47134624:+:-12758	Smechr0102850(Smechr0102850)	NA	NA	NA	hypothetical protein AEK19_MT1138 (mitochondrion) [Utricularia reniformis]	NA
E01	47833434	47833652	219	47833517	19	10.0875	5.00368	6.75467	R0h_peak_76	intergenic	Smechr0102873:E01:47847941-47848196:-:14653	Smechr0102873(Smechr0102873)	NA	UBE2D, UBC4, UBC5; ubiquitin-conjugating enzyme E2 D [EC:2.3.2.23]; K06689	map04120,map04141	PREDICTED: uncharacterized protein LOC107876747 [Capsicum annuum]	NA
E01	48085685	48085941	257	48085870	15	6.91193	4.00295	3.85643	R0h_peak_77	intergenic	Smechr0102875:E01:48012623-48013104:+:73189	Smechr0102875(Smechr0102875)	NA	NA	NA	putative ribonuclease h protein [Nicotiana attenuata]	NA
E01	48686210	48686555	346	48686471	193	5.5769	1.40548	2.68626	R0h_peak_78	intergenic	Smechr0102890:E01:48646810-48647116:+:39572	Smechr0102890(Smechr0102890)	1;GO:0000287,molecular_function magnesium ion binding	rbcL, cbbL; ribulose-bisphosphate carboxylase large chain [EC:4.1.1.39]; K01601	map00630,map00710	ribulose-1,5-bisphosphate carboxylase/oxygenase large subunit, partial (chloroplast) [Heliotropium europaeum]	NA
E01	49162253	49162458	206	49162336	27	10.0466	3.94511	6.71595	R0h_peak_79	intergenic	Smechr0102898:E01:49178315-49188038:+:-15960	Smechr0102898(Smechr0102898)	NA	NA	NA	hypothetical protein EJD97_004733 [Solanum chilense]	NA
E01	49348605	49348813	209	49348787	13	5.26108	3.38921	2.42561	R0h_peak_80	intergenic	Smechr0102900:E01:49369520-49370200:+:-20811	Smechr0102900(Smechr0102900)	NA	NA	NA	putative mediator of RNA polymerase II transcription subunit 26 [Solanum pennellii]	NA
E01	49493430	49493666	237	49493547	32	11.8938	4.09422	8.44336	R0h_peak_81	intergenic	Smechr0102901:E01:49416117-49418913:-:-74634	Smechr0102901(Smechr0102901)	NA	NA	NA	NA	NA
E01	50783330	50783909	580	50783454	246	28.0567	2.20464	24.0471	R0h_peak_82	intergenic	Smechr0102916:E01:50800365-50823920:-:40301	Smechr0102916(Smechr0102916)	NA	NA	NA	PREDICTED: zinc finger protein VAR3, chloroplastic [Solanum tuberosum]	NA
E01	51300473	51300809	337	51300570	48	12.785	3.31096	9.2832	R0h_peak_83	intergenic	Smechr0102925:E01:51201685-51206678:+:98955	Smechr0102925(Smechr0102925)	1;GO:0005515,molecular_function protein binding	NA	NA	PREDICTED: calmodulin-binding transcription activator 2-like isoform X2 [Solanum tuberosum]	NA
E01	51324012	51324367	356	51324165	39	9.60927	3.0315	6.31062	R0h_peak_84	intergenic	Smechr0102925:E01:51201685-51206678:+:122504	Smechr0102925(Smechr0102925)	1;GO:0005515,molecular_function protein binding	NA	NA	PREDICTED: calmodulin-binding transcription activator 2-like isoform X2 [Solanum tuberosum]	NA
E01	51357814	51358039	226	51357925	25	7.10348	3.10224	4.02791	R0h_peak_85	intergenic	Smechr0102925:E01:51201685-51206678:+:156241	Smechr0102925(Smechr0102925)	1;GO:0005515,molecular_function protein binding	NA	NA	PREDICTED: calmodulin-binding transcription activator 2-like isoform X2 [Solanum tuberosum]	NA
E01	51467520	51468171	652	51468018	321	45.1113	2.46461	40.8144	R0h_peak_86	intergenic	Smechr0102925:E01:51201685-51206678:+:266160	Smechr0102925(Smechr0102925)	1;GO:0005515,molecular_function protein binding	NA	NA	PREDICTED: calmodulin-binding transcription activator 2-like isoform X2 [Solanum tuberosum]	NA
E01	51726017	51726705	689	51726530	60	7.71993	2.15717	4.5818	R0h_peak_87	intergenic	Smechr0102926:E01:51776618-51794693:-:68332	Smechr0102926(Smechr0102926)	4;GO:0003777,molecular_function microtubule motor activity;GO:0005524,molecular_function ATP binding;GO:0007018,biological_process microtubule-based movement;GO:0008017,molecular_function microtubule binding	NA	NA	PREDICTED: phragmoplast orienting kinesin-1 [Solanum tuberosum]	NA
E01	52119087	52119447	361	52119173	53	6.62507	2.10031	3.60411	R0h_peak_88	intergenic	Smechr0102928:E01:51888308-51888742:+:230958	Smechr0102928(Smechr0102928)	NA	NA	NA	NA	NA
E01	52121693	52121921	229	52121835	74	13.1197	2.6225	9.60011	R0h_peak_89	intergenic	Smechr0102928:E01:51888308-51888742:+:233498	Smechr0102928(Smechr0102928)	NA	NA	NA	NA	NA
E01	52214159	52214367	209	52214323	22	8.70982	3.95615	5.48219	R0h_peak_90	intergenic	Smechr0102928:E01:51888308-51888742:+:325954	Smechr0102928(Smechr0102928)	NA	NA	NA	NA	NA
E01	52310066	52310538	473	52310389	67	9.57636	2.30029	6.28024	R0h_peak_91	intergenic	Smechr0102928:E01:51888308-51888742:+:421993	Smechr0102928(Smechr0102928)	NA	NA	NA	NA	NA
E01	52319853	52320347	495	52320166	446	21.9883	1.64234	18.1298	R0h_peak_92	intergenic	Smechr0102928:E01:51888308-51888742:+:431791	Smechr0102928(Smechr0102928)	NA	NA	NA	NA	NA
E01	52377109	52377327	219	52377207	181	23.4819	2.32319	19.5814	R0h_peak_93	intergenic	Smechr0102929:E01:52763052-52763718:+:-385834	Smechr0102929(Smechr0102929)	NA	NA	NA	PREDICTED: uncharacterized protein LOC107776172 [Nicotiana tabacum]	NA
E01	52397064	52397310	247	52397162	246	63.9127	3.66309	59.3845	R0h_peak_94	intergenic	Smechr0102929:E01:52763052-52763718:+:-365865	Smechr0102929(Smechr0102929)	NA	NA	NA	PREDICTED: uncharacterized protein LOC107776172 [Nicotiana tabacum]	NA
E01	52402500	52402866	367	52402777	35	9.4754	3.19452	6.18683	R0h_peak_95	intergenic	Smechr0102929:E01:52763052-52763718:+:-360369	Smechr0102929(Smechr0102929)	NA	NA	NA	PREDICTED: uncharacterized protein LOC107776172 [Nicotiana tabacum]	NA
E01	52404509	52404721	213	52404607	38	4.60549	1.98847	1.88578	R0h_peak_96	intergenic	Smechr0102929:E01:52763052-52763718:+:-358437	Smechr0102929(Smechr0102929)	NA	NA	NA	PREDICTED: uncharacterized protein LOC107776172 [Nicotiana tabacum]	NA
E01	52446593	52446799	207	52446756	37	5.65807	2.22929	2.75819	R0h_peak_97	intergenic	Smechr0102929:E01:52763052-52763718:+:-316356	Smechr0102929(Smechr0102929)	NA	NA	NA	PREDICTED: uncharacterized protein LOC107776172 [Nicotiana tabacum]	NA
E01	52493194	52493402	209	52493287	80	25.416	4.06341	21.4667	R0h_peak_98	intergenic	Smechr0102929:E01:52763052-52763718:+:-269754	Smechr0102929(Smechr0102929)	NA	NA	NA	PREDICTED: uncharacterized protein LOC107776172 [Nicotiana tabacum]	NA
E01	52558289	52558604	316	52558448	16	5.2871	3.09495	2.44518	R0h_peak_99	intergenic	Smechr0102929:E01:52763052-52763718:+:-204606	Smechr0102929(Smechr0102929)	NA	NA	NA	PREDICTED: uncharacterized protein LOC107776172 [Nicotiana tabacum]	NA
E01	52575184	52575472	289	52575309	118	21.094	2.72425	17.2624	R0h_peak_100	intergenic	Smechr0102929:E01:52763052-52763718:+:-187724	Smechr0102929(Smechr0102929)	NA	NA	NA	PREDICTED: uncharacterized protein LOC107776172 [Nicotiana tabacum]	NA
E01	52722293	52722495	203	52722395	62	9.85084	2.42016	6.53414	R0h_peak_101	intergenic	Smechr0102929:E01:52763052-52763718:+:-40658	Smechr0102929(Smechr0102929)	NA	NA	NA	PREDICTED: uncharacterized protein LOC107776172 [Nicotiana tabacum]	NA
E01	52833372	52833812	441	52833678	182	18.9868	2.09559	15.2233	R0h_peak_102	intergenic	Smechr0102929:E01:52763052-52763718:+:70539	Smechr0102929(Smechr0102929)	NA	NA	NA	PREDICTED: uncharacterized protein LOC107776172 [Nicotiana tabacum]	NA
E01	52835770	52836147	378	52835840	42	5.15425	2.02661	2.3299	R0h_peak_103	intergenic	Smechr0102929:E01:52763052-52763718:+:72906	Smechr0102929(Smechr0102929)	NA	NA	NA	PREDICTED: uncharacterized protein LOC107776172 [Nicotiana tabacum]	NA
E01	52840162	52840368	207	52840263	107	21.8364	2.94908	17.982	R0h_peak_104	intergenic	Smechr0102929:E01:52763052-52763718:+:77212	Smechr0102929(Smechr0102929)	NA	NA	NA	PREDICTED: uncharacterized protein LOC107776172 [Nicotiana tabacum]	NA
E01	52846559	52846896	338	52846701	1861	331.373	2.88648	326.003	R0h_peak_105	intergenic	Smechr0102929:E01:52763052-52763718:+:83675	Smechr0102929(Smechr0102929)	NA	NA	NA	PREDICTED: uncharacterized protein LOC107776172 [Nicotiana tabacum]	NA
E01	52862368	52862591	224	52862451	63	17.2135	3.49165	13.5135	R0h_peak_106	intergenic	Smechr0102929:E01:52763052-52763718:+:99427	Smechr0102929(Smechr0102929)	NA	NA	NA	PREDICTED: uncharacterized protein LOC107776172 [Nicotiana tabacum]	NA
E01	52933108	52933346	239	52933211	120	17.5962	2.43074	13.8818	R0h_peak_107	intergenic	Smechr0102930:E01:53082990-53083314:+:-149763	Smechr0102930(Smechr0102930)	NA	NA	NA	NA	NA
E01	53149155	53149397	243	53149271	16	7.27666	4.05136	4.18324	R0h_peak_108	intergenic	Smechr0102932:E01:53093233-53094303:-:-54972	Smechr0102932(Smechr0102932)	NA	NA	NA	NA	NA
E01	53360461	53360706	246	53360596	45	13.0534	3.51018	9.53799	R0h_peak_109	Smechr0102934:intron	Smechr0102934:E01:53355763-53366539:-:5956	Smechr0102934(Smechr0102934)	NA	ATPeF0A, MTATP6, ATP6; F-type H+-transporting ATPase subunit a; K02126	map00190	Atp6, partial (mitochondrion) [Solanum commersonii]	NA
E01	54485971	54486210	240	54486140	26	8.06064	3.34982	4.89155	R0h_peak_110	intergenic	Smechr0102955:E01:54229149-54234654:+:256941	Smechr0102955(Smechr0102955)	NA	NA	NA	PREDICTED: uncharacterized protein LOC102589241 [Solanum tuberosum]	NA
E01	54594510	54595028	519	54594869	232	19.3328	1.92527	15.5577	R0h_peak_111	intergenic	Smechr0102956:E01:54789838-54791232:-:196463	Smechr0102956(Smechr0102956)	NA	NA	NA	PREDICTED: uncharacterized protein LOC107826990 [Nicotiana tabacum]	NA
E01	54752521	54752757	237	54752685	13	4.69038	3.09046	1.95761	R0h_peak_112	intergenic	Smechr0102956:E01:54789838-54791232:-:38593	Smechr0102956(Smechr0102956)	NA	NA	NA	PREDICTED: uncharacterized protein LOC107826990 [Nicotiana tabacum]	NA
E01	54937481	54937694	214	54937569	16	7.67064	4.25313	4.53837	R0h_peak_113	intergenic	Smechr0102958:E01:54888347-54888650:+:49240	Smechr0102958(Smechr0102958)	3;GO:0009772,biological_process photosynthetic electron transport in photosystem II;GO:0019684,biological_process photosynthesis, light reaction;GO:0045156,molecular_function electron transporter, transferring electrons within the cyclic electron transport pathway of photosynthesis activity	psbA; photosystem II P680 reaction center D1 protein [EC:1.10.3.9]; K02703	map00195	hypothetical protein C4D60_Mb00t17710 [Musa balbisiana]	NA
E01	55426299	55426551	253	55426466	269	25.7984	2.04649	21.8397	R0h_peak_114	intergenic	Smechr0102961:E01:55590235-55596979:+:-163810	Smechr0102961(Smechr0102961)	2;GO:0003883,molecular_function CTP synthase activity;GO:0006221,biological_process pyrimidine nucleotide biosynthetic process	pyrG, CTPS; CTP synthase [EC:6.3.4.2]; K01937	map00240	PREDICTED: CTP synthase-like isoform X1 [Nicotiana attenuata]	NA
E01	55637945	55638236	292	55638070	54	9.8767	2.59218	6.55878	R0h_peak_115	intergenic	Smechr0102962:E01:55597144-55598603:+:40946	Smechr0102962(Smechr0102962)	NA	NA	NA	NA	NA
E01	55793333	55793617	285	55793431	107	12.7221	2.16958	9.2245	R0h_peak_116	intergenic	Smechr0102963:E01:55904140-55906105:+:-110665	Smechr0102963(Smechr0102963)	NA	MVD, mvaD; diphosphomevalonate decarboxylase [EC:4.1.1.33]; K01597	map00900	PREDICTED: diphosphomevalonate decarboxylase MVD2-like [Nicotiana tomentosiformis]	NA
E01	55832826	55833040	215	55832934	221	34.1711	2.57053	30.0457	R0h_peak_117	intergenic	Smechr0102963:E01:55904140-55906105:+:-71207	Smechr0102963(Smechr0102963)	NA	MVD, mvaD; diphosphomevalonate decarboxylase [EC:4.1.1.33]; K01597	map00900	PREDICTED: diphosphomevalonate decarboxylase MVD2-like [Nicotiana tomentosiformis]	NA
E01	55876524	55876913	390	55876604	80	6.31799	1.78862	3.33152	R0h_peak_118	intergenic	Smechr0102963:E01:55904140-55906105:+:-27422	Smechr0102963(Smechr0102963)	NA	MVD, mvaD; diphosphomevalonate decarboxylase [EC:4.1.1.33]; K01597	map00900	PREDICTED: diphosphomevalonate decarboxylase MVD2-like [Nicotiana tomentosiformis]	NA
E01	56666744	56666952	209	56666878	82	17.9855	3.03862	14.2568	R0h_peak_119	intergenic	Smechr0102974:E01:56464733-56501347:+:202114	Smechr0102974(Smechr0102974)	NA	NA	NA	PREDICTED: uncharacterized protein LOC102598415 isoform X1 [Solanum tuberosum]	NA
E01	56673479	56673817	339	56673631	69	13.3852	2.75704	9.852	R0h_peak_120	intergenic	Smechr0102974:E01:56464733-56501347:+:208914	Smechr0102974(Smechr0102974)	NA	NA	NA	PREDICTED: uncharacterized protein LOC102598415 isoform X1 [Solanum tuberosum]	NA
E01	56719304	56719527	224	56719452	104	13.2388	2.23924	9.71343	R0h_peak_121	intergenic	Smechr0102975:E01:56892365-56895137:-:175722	Smechr0102975(Smechr0102975)	NA	NA	NA	PREDICTED: uncharacterized protein LOC107062462 [Solanum tuberosum]	NA
E01	56719972	56720241	270	56720107	114	15.6555	2.34038	12.0162	R0h_peak_122	intergenic	Smechr0102975:E01:56892365-56895137:-:175031	Smechr0102975(Smechr0102975)	NA	NA	NA	PREDICTED: uncharacterized protein LOC107062462 [Solanum tuberosum]	NA
E01	56730483	56730728	246	56730541	54	7.52221	2.22243	4.40577	R0h_peak_123	intergenic	Smechr0102975:E01:56892365-56895137:-:164532	Smechr0102975(Smechr0102975)	NA	NA	NA	PREDICTED: uncharacterized protein LOC107062462 [Solanum tuberosum]	NA
E01	56744576	56744913	338	56744787	421	82.7728	3.02912	78.0582	R0h_peak_124	intergenic	Smechr0102975:E01:56892365-56895137:-:150393	Smechr0102975(Smechr0102975)	NA	NA	NA	PREDICTED: uncharacterized protein LOC107062462 [Solanum tuberosum]	NA
E01	56748789	56749033	245	56748881	120	14.1886	2.178	10.6144	R0h_peak_125	intergenic	Smechr0102975:E01:56892365-56895137:-:146226	Smechr0102975(Smechr0102975)	NA	NA	NA	PREDICTED: uncharacterized protein LOC107062462 [Solanum tuberosum]	NA
E01	56765196	56765469	274	56765376	427	42.6141	2.10322	38.3533	R0h_peak_126	intergenic	Smechr0102975:E01:56892365-56895137:-:129805	Smechr0102975(Smechr0102975)	NA	NA	NA	PREDICTED: uncharacterized protein LOC107062462 [Solanum tuberosum]	NA
E01	56842892	56843115	224	56842992	81	26.5256	4.18088	22.55	R0h_peak_127	intergenic	Smechr0102975:E01:56892365-56895137:-:52134	Smechr0102975(Smechr0102975)	NA	NA	NA	PREDICTED: uncharacterized protein LOC107062462 [Solanum tuberosum]	NA
E01	56852202	56852481	280	56852318	200	55.5599	3.8398	51.1225	R0h_peak_128	intergenic	Smechr0102975:E01:56892365-56895137:-:42796	Smechr0102975(Smechr0102975)	NA	NA	NA	PREDICTED: uncharacterized protein LOC107062462 [Solanum tuberosum]	NA
E01	57174782	57175046	265	57174923	29	11.9936	4.42708	8.53699	R0h_peak_129	intergenic	Smechr0102977:E01:57212882-57213061:-:38147	Smechr0102977(Smechr0102977)	NA	NA	NA	hypothetical protein CQW23_26470 [Capsicum baccatum]	NA
E01	57194558	57194767	210	57194677	25	8.28368	3.50484	5.0931	R0h_peak_130	intergenic	Smechr0102977:E01:57212882-57213061:-:18399	Smechr0102977(Smechr0102977)	NA	NA	NA	hypothetical protein CQW23_26470 [Capsicum baccatum]	NA
E01	57492559	57492904	346	57492649	62	7.56439	2.10827	4.44176	R0h_peak_131	intergenic	Smechr0102980:E01:57399355-57442631:-:-50100	Smechr0102980(Smechr0102980)	NA	DET1; de-etiolated-1; K10571	map04120	deetiolated 1-like protein [Solanum tuberosum]	NA
E01	57534932	57535135	204	57535005	109	19.0658	2.67546	15.2998	R0h_peak_132	intergenic	Smechr0102980:E01:57399355-57442631:-:-92402	Smechr0102980(Smechr0102980)	NA	DET1; de-etiolated-1; K10571	map04120	deetiolated 1-like protein [Solanum tuberosum]	NA
E01	57554005	57554313	309	57554103	22	8.19739	3.7492	5.01461	R0h_peak_133	intergenic	Smechr0102980:E01:57399355-57442631:-:-111527	Smechr0102980(Smechr0102980)	NA	DET1; de-etiolated-1; K10571	map04120	deetiolated 1-like protein [Solanum tuberosum]	NA
E01	57630892	57631239	348	57631062	300	46.9649	2.61181	42.6416	R0h_peak_134	intergenic	Smechr0102982:E01:57708117-57708345:+:-77052	Smechr0102982(Smechr0102982)	3;GO:0003723,molecular_function RNA binding;GO:0003735,molecular_function structural constituent of ribosome;GO:0022625,cellular_component cytosolic large ribosomal subunit	RP-L19e, RPL19; large subunit ribosomal protein L19e; K02885	map03010	PREDICTED: 60S ribosomal protein L19-3-like isoform X1 [Gossypium hirsutum]	NA
E01	57634782	57635239	458	57634895	111	13.7931	2.2213	10.239	R0h_peak_135	intergenic	Smechr0102982:E01:57708117-57708345:+:-73107	Smechr0102982(Smechr0102982)	3;GO:0003723,molecular_function RNA binding;GO:0003735,molecular_function structural constituent of ribosome;GO:0022625,cellular_component cytosolic large ribosomal subunit	RP-L19e, RPL19; large subunit ribosomal protein L19e; K02885	map03010	PREDICTED: 60S ribosomal protein L19-3-like isoform X1 [Gossypium hirsutum]	NA
E01	57675018	57675334	317	57675258	15	6.30871	3.69227	3.32292	R0h_peak_136	intergenic	Smechr0102982:E01:57708117-57708345:+:-32941	Smechr0102982(Smechr0102982)	3;GO:0003723,molecular_function RNA binding;GO:0003735,molecular_function structural constituent of ribosome;GO:0022625,cellular_component cytosolic large ribosomal subunit	RP-L19e, RPL19; large subunit ribosomal protein L19e; K02885	map03010	PREDICTED: 60S ribosomal protein L19-3-like isoform X1 [Gossypium hirsutum]	NA
E01	57877658	57877949	292	57877762	84	18.3878	3.0404	14.6444	R0h_peak_137	intergenic	Smechr0102982:E01:57708117-57708345:+:169686	Smechr0102982(Smechr0102982)	3;GO:0003723,molecular_function RNA binding;GO:0003735,molecular_function structural constituent of ribosome;GO:0022625,cellular_component cytosolic large ribosomal subunit	RP-L19e, RPL19; large subunit ribosomal protein L19e; K02885	map03010	PREDICTED: 60S ribosomal protein L19-3-like isoform X1 [Gossypium hirsutum]	NA
E01	57882446	57882713	268	57882593	88	9.69962	2.06785	6.39457	R0h_peak_138	intergenic	Smechr0102982:E01:57708117-57708345:+:174462	Smechr0102982(Smechr0102982)	3;GO:0003723,molecular_function RNA binding;GO:0003735,molecular_function structural constituent of ribosome;GO:0022625,cellular_component cytosolic large ribosomal subunit	RP-L19e, RPL19; large subunit ribosomal protein L19e; K02885	map03010	PREDICTED: 60S ribosomal protein L19-3-like isoform X1 [Gossypium hirsutum]	NA
E01	57888431	57888804	374	57888654	238	21.8171	2.00138	17.9635	R0h_peak_139	intergenic	Smechr0102982:E01:57708117-57708345:+:180500	Smechr0102982(Smechr0102982)	3;GO:0003723,molecular_function RNA binding;GO:0003735,molecular_function structural constituent of ribosome;GO:0022625,cellular_component cytosolic large ribosomal subunit	RP-L19e, RPL19; large subunit ribosomal protein L19e; K02885	map03010	PREDICTED: 60S ribosomal protein L19-3-like isoform X1 [Gossypium hirsutum]	NA
E01	57919631	57919859	229	57919676	27	3.95294	2.07167	1.39054	R0h_peak_140	intergenic	Smechr0102983:E01:58076877-58077417:+:-157132	Smechr0102983(Smechr0102983)	NA	NA	NA	NA	NA
E01	58047466	58047684	219	58047593	71	22.0035	3.92811	18.1445	R0h_peak_141	intergenic	Smechr0102983:E01:58076877-58077417:+:-29302	Smechr0102983(Smechr0102983)	NA	NA	NA	NA	NA
E01	58291347	58291715	369	58291473	47	4.15039	1.77816	1.5103	R0h_peak_142	intergenic	Smechr0102984:E01:58260805-58261162:+:30725	Smechr0102984(Smechr0102984)	NA	NA	NA	PREDICTED: G-type lectin S-receptor-like serine/threonine-protein kinase SD2-5 [Solanum tuberosum]	NA
E01	58332940	58333234	295	58333045	16	5.70467	3.28699	2.79644	R0h_peak_143	intergenic	Smechr0102984:E01:58260805-58261162:+:72281	Smechr0102984(Smechr0102984)	NA	NA	NA	PREDICTED: G-type lectin S-receptor-like serine/threonine-protein kinase SD2-5 [Solanum tuberosum]	NA
E01	58462605	58462813	209	58462764	14	5.99241	3.65442	3.04955	R0h_peak_144	intergenic	Smechr0102985:E01:58571437-58573166:-:110457	Smechr0102985(Smechr0102985)	NA	NA	NA	PREDICTED: myb-like protein I [Solanum tuberosum]	NA
E01	58619498	58619742	245	58619630	98	12.147	2.20169	8.68226	R0h_peak_145	intergenic	Smechr0102985:E01:58571437-58573166:-:-46453	Smechr0102985(Smechr0102985)	NA	NA	NA	PREDICTED: myb-like protein I [Solanum tuberosum]	NA
E01	58698636	58698972	337	58698739	32	6.98024	2.69783	3.91708	R0h_peak_146	intergenic	Smechr0102986:E01:58691946-58692258:+:6857	Smechr0102986(Smechr0102986)	NA	PSMD7, RPN8; 26S proteasome regulatory subunit N8; K03038	map03050	26S proteasome regulatory subunit N8 [Salvia splendens]	NA
E01	58701520	58701728	209	58701626	46	10.1176	2.86517	6.78219	R0h_peak_147	intergenic	Smechr0102986:E01:58691946-58692258:+:9677	Smechr0102986(Smechr0102986)	NA	PSMD7, RPN8; 26S proteasome regulatory subunit N8; K03038	map03050	26S proteasome regulatory subunit N8 [Salvia splendens]	NA
E01	58888776	58888996	221	58888855	53	8.53579	2.39986	5.32276	R0h_peak_148	intergenic	Smechr0102989:E01:58965853-58966031:-:77145	Smechr0102989(Smechr0102989)	NA	NA	NA	uncharacterized protein LOC107022255 [Solanum pennellii]	NA
E01	58981276	58981489	214	58981439	14	5.32738	3.31166	2.47787	R0h_peak_149	intergenic	Smechr0102989:E01:58965853-58966031:-:-15351	Smechr0102989(Smechr0102989)	NA	NA	NA	uncharacterized protein LOC107022255 [Solanum pennellii]	NA
E01	59063756	59063977	222	59063965	16	4.90712	2.92411	2.12096	R0h_peak_150	intergenic	Smechr0102989:E01:58965853-58966031:-:-97835	Smechr0102989(Smechr0102989)	NA	NA	NA	uncharacterized protein LOC107022255 [Solanum pennellii]	NA
E01	59069077	59069304	228	59069152	14	5.81866	3.56366	2.89799	R0h_peak_151	intergenic	Smechr0102989:E01:58965853-58966031:-:-103159	Smechr0102989(Smechr0102989)	NA	NA	NA	uncharacterized protein LOC107022255 [Solanum pennellii]	NA
E01	59370900	59371118	219	59371013	44	7.215	2.37201	4.12771	R0h_peak_152	intergenic	Smechr0102991:E01:59482809-59501328:+:-111800	Smechr0102991(Smechr0102991)	1;GO:0005515,molecular_function protein binding	HERC3; E3 ubiquitin-protein ligase HERC3 [EC:2.3.2.26]; K10614	map04120	uncharacterized protein LOC101261550 [Solanum lycopersicum]	NA
E01	60072248	60072517	270	60072310	16	7.67064	4.25313	4.53837	R0h_peak_153	intergenic	Smechr0102997:E01:60077208-60078538:+:-4826	Smechr0102997(Smechr0102997)	NA	NA	NA	hypothetical protein BC332_02635 [Capsicum chinense]	NA
E01	60702999	60703214	216	60703134	13	5.47307	3.50258	2.59796	R0h_peak_154	intergenic	Smechr0102998:E01:60747036-60756748:-:53642	Smechr0102998(Smechr0102998)	2;GO:0000977,molecular_function RNA polymerase II regulatory region sequence-specific DNA binding;GO:0032422,molecular_function purine-rich negative regulatory element binding	NA	NA	PREDICTED: transcription factor Pur-alpha 1 isoform X1 [Solanum tuberosum]	NA
E01	60974426	60974714	289	60974535	97	13.4504	2.32906	9.91367	R0h_peak_155	intergenic	Smechr0102999:E01:61149240-61149483:+:-174670	Smechr0102999(Smechr0102999)	NA	NA	NA	hypothetical protein CR513_00089, partial [Mucuna pruriens]	NA
E01	61334476	61334694	219	61334539	12	4.76279	3.23412	2.01637	R0h_peak_156	intergenic	Smechr0103002:E01:61376937-61388617:+:-42352	Smechr0103002(Smechr0103002)	NA	NA	NA	PREDICTED: pentatricopeptide repeat-containing protein At1g10910, chloroplastic isoform X1 [Solanum tuberosum]	NA
E01	61502176	61502507	332	61502326	136	15.8453	2.17679	12.1984	R0h_peak_157	intergenic	Smechr0103006:E01:61486957-61487374:+:15384	Smechr0103006(Smechr0103006)	NA	NA	NA	LOW QUALITY PROTEIN: ethylene-responsive transcription factor ERF069-like [Solanum pennellii]	NA
E01	61701024	61701265	242	61701149	113	18.4301	2.572	14.685	R0h_peak_158	intergenic	Smechr0103012:E01:61783470-61783767:-:82623	Smechr0103012(Smechr0103012)	1;GO:0003677,molecular_function DNA binding	NA	NA	B3 domain-containing protein Os06g0112300 [Solanum lycopersicum]	NA
E01	61703142	61703373	232	61703225	149	24.2984	2.60955	20.3768	R0h_peak_159	intergenic	Smechr0103012:E01:61783470-61783767:-:80510	Smechr0103012(Smechr0103012)	1;GO:0003677,molecular_function DNA binding	NA	NA	B3 domain-containing protein Os06g0112300 [Solanum lycopersicum]	NA
E01	61742057	61742260	204	61742160	42	13.1909	3.71003	9.66756	R0h_peak_160	intergenic	Smechr0103012:E01:61783470-61783767:-:41609	Smechr0103012(Smechr0103012)	1;GO:0003677,molecular_function DNA binding	NA	NA	B3 domain-containing protein Os06g0112300 [Solanum lycopersicum]	NA
E01	62604207	62604447	241	62604319	86	19.7203	3.14807	15.9321	R0h_peak_161	intergenic	Smechr0103030:E01:62586837-62587139:+:17489	Smechr0103030(Smechr0103030)	NA	RFA1, RPA1, rpa; replication factor A1; K07466	map03030,map03420,map03430,map03440	PREDICTED: uncharacterized protein LOC104210213 [Nicotiana sylvestris]	NA
E01	62606232	62606460	229	62606311	194	52.0319	3.72518	47.639	R0h_peak_162	intergenic	Smechr0103030:E01:62586837-62587139:+:19508	Smechr0103030(Smechr0103030)	NA	RFA1, RPA1, rpa; replication factor A1; K07466	map03030,map03420,map03430,map03440	PREDICTED: uncharacterized protein LOC104210213 [Nicotiana sylvestris]	NA
E01	62659976	62660184	209	62660107	218	34.9566	2.62353	30.8175	R0h_peak_163	intergenic	Smechr0103031:E01:62707214-62707676:-:47596	Smechr0103031(Smechr0103031)	2;GO:0005634,cellular_component nucleus;GO:0006367,biological_process transcription initiation from RNA polymerase II promoter	TAF11; transcription initiation factor TFIID subunit 11; K03135	map03022	transcription initiation factor TFIID subunit 11 [Solanum lycopersicum]	NA
E01	62733622	62734176	555	62734015	412	62.0534	2.57329	57.545	R0h_peak_164	intergenic	Smechr0103032:E01:62710673-62711097:+:23225	Smechr0103032(Smechr0103032)	NA	NA	NA	PREDICTED: uncharacterized protein LOC102582764 [Solanum tuberosum]	NA
E01	62774809	62775035	227	62774899	85	16.3256	2.78812	12.6595	R0h_peak_165	intergenic	Smechr0103033:E01:62784647-62785145:+:-9725	Smechr0103033(Smechr0103033)	NA	NA	NA	PREDICTED: uncharacterized protein LOC107063278 [Solanum tuberosum]	NA
E01	63601368	63601625	258	63601498	260	44.6229	2.74655	40.3327	R0h_peak_166	intergenic	Smechr0103045:E01:63556808-63557697:+:44688	Smechr0103045(Smechr0103045)	2;GO:0003700,molecular_function DNA-binding transcription factor activity;GO:0006355,biological_process regulation of transcription, DNA-templated	PTI6; pathogenesis-related genes transcriptional activator PTI6; K13434	map04626	PREDICTED: ethylene-responsive transcription factor CRF2-like [Nicotiana tabacum]	NA
E01	63888809	63889017	209	63888903	107	24.5647	3.20158	20.6363	R0h_peak_167	intergenic	Smechr0103049:E01:63894242-63894425:+:-5329	Smechr0103049(Smechr0103049)	2;GO:0003700,molecular_function DNA-binding transcription factor activity;GO:0006355,biological_process regulation of transcription, DNA-templated	NA	NA	NA	AP2/ERF-ERF
E01	65264730	65264988	259	65264771	14	5.97029	3.64282	3.02973	R0h_peak_168	intergenic	Smechr0103083:E01:65281761-65289968:-:25109	Smechr0103083(Smechr0103083)	4;GO:0005506,molecular_function iron ion binding;GO:0016705,molecular_function oxidoreductase activity, acting on paired donors, with incorporation or reduction of molecular oxygen;GO:0020037,molecular_function heme binding;GO:0055114,biological_process oxidation-reduction process	NA	NA	hypothetical protein M514_25638 [Trichuris suis]	NA
E01	66887763	66888033	271	66887884	13	4.96061	3.23074	2.16684	R0h_peak_169	intergenic	Smechr0103107:E01:66998680-66999325:+:-110782	Smechr0103107(Smechr0103107)	NA	NUP133; nuclear pore complex protein Nup133; K14300	map03013	PREDICTED: uncharacterized protein LOC109239667 [Nicotiana attenuata]	NA
E01	67190687	67190896	210	67190793	32	11.391	3.93745	7.9722	R0h_peak_170	intergenic	Smechr0103110:E01:67165556-67165772:+:25235	Smechr0103110(Smechr0103110)	NA	NA	NA	NA	NA
E01	67326573	67326788	216	67326667	89	21.9769	3.33406	18.1187	R0h_peak_171	intergenic	Smechr0103111:E01:67283151-67286062:+:43529	Smechr0103111(Smechr0103111)	NA	NA	NA	hypothetical protein A4A49_62406, partial [Nicotiana attenuata]	NA
E01	68261525	68261782	258	68261668	237	37.04	2.59206	32.8662	R0h_peak_172	intergenic	Smechr0103129:E01:68311087-68311416:-:49763	Smechr0103129(Smechr0103129)	NA	NA	NA	NA	NA
E01	69357231	69357433	203	69357356	49	15.7959	3.88384	12.151	R0h_peak_173	intergenic	Smechr0103147:E01:69391676-69392162:-:34830	Smechr0103147(Smechr0103147)	NA	NA	NA	PREDICTED: uncharacterized protein LOC107840249 [Capsicum annuum]	NA
E01	69567445	69567775	331	69567630	13	5.47307	3.50258	2.59796	R0h_peak_174	intergenic	Smechr0103151:E01:69561790-69562174:+:5819	Smechr0103151(Smechr0103151)	NA	accD; acetyl-CoA carboxylase carboxyl transferase subunit beta [EC:6.4.1.2 2.1.3.15]; K01963	map00061,map00620,map00640	PREDICTED: uncharacterized protein LOC109231629 [Nicotiana attenuata]	NA
E01	69612125	69612489	365	69612312	42	14.5648	4.04612	10.973	R0h_peak_175	intergenic	Smechr0103152:E01:69580927-69588147:+:31379	Smechr0103152(Smechr0103152)	NA	NA	NA	PREDICTED: uncharacterized protein LOC102606317 isoform X1 [Solanum tuberosum]	NA
E01	69618929	69619138	210	69619038	20	9.00105	4.32902	5.75114	R0h_peak_176	intergenic	Smechr0103152:E01:69580927-69588147:+:38106	Smechr0103152(Smechr0103152)	NA	NA	NA	PREDICTED: uncharacterized protein LOC102606317 isoform X1 [Solanum tuberosum]	NA
E01	69864881	69865083	203	69865036	18	5.31883	2.9432	2.47169	R0h_peak_177	intergenic	Smechr0103153:E01:69840951-69843490:+:24030	Smechr0103153(Smechr0103153)	NA	NA	NA	nucleolar protein 16 [Solanum pennellii]	NA
E01	70704075	70704304	230	70704151	25	10.8671	4.47217	7.48146	R0h_peak_178	intergenic	Smechr0103175:E01:70678685-70678976:-:-25213	Smechr0103175(Smechr0103175)	NA	NA	NA	PREDICTED: uncharacterized protein LOC102582816 isoform X2 [Solanum tuberosum]	NA
E01	70894224	70894440	217	70894367	15	6.91193	4.00295	3.85643	R0h_peak_179	intergenic	Smechr0103178:E01:70877018-70882304:+:17313	Smechr0103178(Smechr0103178)	NA	NA	NA	PREDICTED: uncharacterized protein LOC109208070 [Nicotiana attenuata]	NA
E01	71097845	71098284	440	71097938	265	39.5459	2.5339	35.3316	R0h_peak_180	intergenic	Smechr0103185:E01:71070100-71070721:+:27964	Smechr0103185(Smechr0103185)	NA	NA	NA	protein WHAT'S THIS FACTOR 9, mitochondrial [Solanum pennellii]	NA
E01	71257247	71257458	212	71257363	139	19.9644	2.42206	16.1682	R0h_peak_181	intergenic	Smechr0103187:E01:71227234-71227479:-:-29873	Smechr0103187(Smechr0103187)	1;GO:0003677,molecular_function DNA binding	NA	NA	Histone H2A [Anabarilius grahami]	NA
E01	71259606	71259981	376	71259802	172	18.3716	2.11309	14.6292	R0h_peak_182	intergenic	Smechr0103187:E01:71227234-71227479:-:-32314	Smechr0103187(Smechr0103187)	1;GO:0003677,molecular_function DNA binding	NA	NA	Histone H2A [Anabarilius grahami]	NA
E01	71317379	71317638	260	71317500	248	48.031	2.96016	43.694	R0h_peak_183	intergenic	Smechr0103187:E01:71227234-71227479:-:-90029	Smechr0103187(Smechr0103187)	1;GO:0003677,molecular_function DNA binding	NA	NA	Histone H2A [Anabarilius grahami]	NA
E01	71523356	71523566	211	71523473	158	20.001	2.282	16.2037	R0h_peak_184	intergenic	Smechr0103190:E01:71520354-71521688:+:3106	Smechr0103190(Smechr0103190)	NA	NA	NA	PREDICTED: uncharacterized protein LOC102601421 isoform X1 [Solanum tuberosum]	NA
E01	71632356	71632584	229	71632501	15	5.98966	3.53196	3.04698	R0h_peak_185	intergenic	Smechr0103192:E01:71589288-71589635:+:43181	Smechr0103192(Smechr0103192)	NA	NA	NA	uncharacterized protein LOC114075117 [Solanum pennellii]	NA
E01	72041091	72041348	258	72041205	42	10.8822	3.18149	7.49523	R0h_peak_186	intergenic	Smechr0103202:E01:72007316-72007919:-:-33300	Smechr0103202(Smechr0103202)	NA	NA	NA	hypothetical protein EJD97_004265, partial [Solanum chilense]	NA
E01	72255103	72255324	222	72255238	21	11.8049	5.50405	8.35958	R0h_peak_187	intergenic	Smechr0103208:E01:72213102-72213351:-:-41862	Smechr0103208(Smechr0103208)	2;GO:0003676,molecular_function nucleic acid binding;GO:0004523,molecular_function RNA-DNA hybrid ribonuclease activity	NA	NA	PREDICTED: uncharacterized protein LOC109218713 [Nicotiana attenuata]	NA
E01	72298025	72298476	452	72298104	50	12.1601	3.10901	8.69445	R0h_peak_188	intergenic	Smechr0103209:E01:72361469-72361652:+:-63219	Smechr0103209(Smechr0103209)	NA	NA	NA	hypothetical protein T459_25887 [Capsicum annuum]	NA
E01	72307714	72307929	216	72307790	59	22.5078	4.66061	18.6339	R0h_peak_189	intergenic	Smechr0103209:E01:72361469-72361652:+:-53648	Smechr0103209(Smechr0103209)	NA	NA	NA	hypothetical protein T459_25887 [Capsicum annuum]	NA
E01	72319827	72320030	204	72319899	23	7.07508	3.23524	4.00226	R0h_peak_190	intergenic	Smechr0103209:E01:72361469-72361652:+:-41541	Smechr0103209(Smechr0103209)	NA	NA	NA	hypothetical protein T459_25887 [Capsicum annuum]	NA
E01	73349893	73350126	234	73350037	56	8.48672	2.3335	5.2772	R0h_peak_191	intergenic	Smechr0103230:E01:73271051-73319400:-:-30609	Smechr0103230(Smechr0103230)	1;GO:0005515,molecular_function protein binding	NA	NA	PREDICTED: DDB1- and CUL4-associated factor 4 [Solanum tuberosum]	NA
E01	73665420	73665678	259	73665558	61	13.451	2.96697	9.91401	R0h_peak_192	intergenic	Smechr0103232:E01:73736512-73737551:-:72002	Smechr0103232(Smechr0103232)	NA	NA	NA	NA	NA
E01	74026222	74026428	207	74026351	17	8.43271	4.49262	5.23043	R0h_peak_193	intergenic	Smechr0103233:E01:74005235-74006113:+:21089	Smechr0103233(Smechr0103233)	NA	IARS, ileS; isoleucyl-tRNA synthetase [EC:6.1.1.5]; K01870	map00970	PREDICTED: dirigent protein 22-like [Solanum tuberosum]	NA
E01	74095351	74095563	213	74095492	16	5.70467	3.28699	2.79644	R0h_peak_194	intergenic	Smechr0103234:E01:74072671-74073115:-:-22341	Smechr0103234(Smechr0103234)	NA	NA	NA	transcription factor SRM1-like [Solanum lycopersicum]	MYB-related
E01	74733295	74733556	262	74733461	30	11.576	4.17885	8.146	R0h_peak_195	intergenic	Smechr0103246:E01:74726291-74726692:-:-6733	Smechr0103246(Smechr0103246)	NA	NA	NA	ABC transporter G family member 26 [Capsicum baccatum]	NA
E01	74786200	74786472	273	74786378	13	5.39446	3.46039	2.53675	R0h_peak_196	intergenic	Smechr0103247:E01:74818715-74820261:-:33925	Smechr0103247(Smechr0103247)	2;GO:0016491,molecular_function oxidoreductase activity;GO:0055114,biological_process oxidation-reduction process	F6H; feruloyl-CoA 6-hydroxylase [EC:1.14.11.61]; K06892	map00940	PREDICTED: feruloyl CoA ortho-hydroxylase 2-like [Solanum tuberosum]	NA
E01	75559800	75560004	205	75559866	27	7.50853	3.10322	4.39287	R0h_peak_197	intergenic	Smechr0103264:E01:75593168-75593781:-:33879	Smechr0103264(Smechr0103264)	NA	NA	NA	NA	NA
E01	75563920	75564166	247	75564084	83	9.79821	2.12605	6.48555	R0h_peak_198	intergenic	Smechr0103264:E01:75593168-75593781:-:29738	Smechr0103264(Smechr0103264)	NA	NA	NA	NA	NA
E01	75752426	75752822	397	75752592	390	55.8914	2.50123	51.45	R0h_peak_199	intergenic	Smechr0103266:E01:75622074-75622677:+:130549	Smechr0103266(Smechr0103266)	NA	NA	NA	PREDICTED: uncharacterized protein LOC109219434 [Nicotiana attenuata]	NA
E01	76196524	76196746	223	76196670	101	14.2015	2.35235	10.6267	R0h_peak_200	intergenic	Smechr0103269:E01:76161240-76164505:+:35394	Smechr0103269(Smechr0103269)	NA	NA	NA	PREDICTED: uncharacterized protein LOC102590045 [Solanum tuberosum]	NA
E01	76278923	76279130	208	76279036	64	13.1923	2.8481	9.66879	R0h_peak_201	intergenic	Smechr0103270:E01:76283732-76284905:-:5879	Smechr0103270(Smechr0103270)	NA	NA	NA	PREDICTED: double-stranded RNA-binding protein 1-like [Solanum tuberosum]	NA
E01	76374690	76375263	574	76374840	191	16.1387	1.92304	12.48	R0h_peak_202	Smechr0103275:intron	Smechr0103275:E01:76369605-76379219:+:5371	Smechr0103275(Smechr0103275)	3;GO:0005524,molecular_function ATP binding;GO:0006457,biological_process protein folding;GO:0051082,molecular_function unfolded protein binding	HSP90A, htpG; molecular chaperone HtpG; K04079	map04141,map04626	Heat shock cognate protein 80 isoform B [Glycine soja]	NA
E01	76476608	76477049	442	76476865	179	15.8352	1.95355	12.1885	R0h_peak_203	intergenic	Smechr0103277:E01:76459471-76459642:-:-17186	Smechr0103277(Smechr0103277)	NA	NA	NA	NA	NA
E01	76478953	76479199	247	76479065	50	7.54298	2.29933	4.42228	R0h_peak_204	intergenic	Smechr0103277:E01:76459471-76459642:-:-19433	Smechr0103277(Smechr0103277)	NA	NA	NA	NA	NA
E01	76561858	76562100	243	76561974	115	27.8185	3.34332	23.8143	R0h_peak_205	intergenic	Smechr0103279:E01:76536412-76537419:+:25566	Smechr0103279(Smechr0103279)	1;GO:0005515,molecular_function protein binding	FLS2; LRR receptor-like serine/threonine-protein kinase FLS2 [EC:2.7.11.1]; K13420	map04016,map04626	PREDICTED: leucine-rich repeat receptor-like protein CLAVATA2 [Solanum tuberosum]	NA
E01	76573755	76574022	268	76573908	291	69.0685	3.43207	64.4855	R0h_peak_206	intergenic	Smechr0103280:E01:76611321-76611855:+:-37433	Smechr0103280(Smechr0103280)	NA	NA	NA	hypothetical protein SDM1_46t00006 [Solanum demissum]	NA
E01	76589325	76589659	335	76589493	132	12.213	1.96309	8.74423	R0h_peak_207	intergenic	Smechr0103280:E01:76611321-76611855:+:-21829	Smechr0103280(Smechr0103280)	NA	NA	NA	hypothetical protein SDM1_46t00006 [Solanum demissum]	NA
E01	77056423	77056887	465	77056752	160	6.48665	1.51059	3.48144	R0h_peak_208	intergenic	Smechr0103294:E01:77065078-77081478:-:24823	Smechr0103294(Smechr0103294)	2;GO:0016491,molecular_function oxidoreductase activity;GO:0055114,biological_process oxidation-reduction process	ALDH; aldehyde dehydrogenase (NAD+) [EC:1.2.1.3]; K00128	map00010,map00053,map00071,map00280,map00310,map00330,map00340,map00380,map00410,map00561,map00620,map00770,map00903	PREDICTED: aldehyde dehydrogenase family 3 member F1-like [Solanum tuberosum]	NA
E01	77119796	77120289	494	77119906	110	6.62614	1.66198	3.60509	R0h_peak_209	Smechr0103296:Promoter	Smechr0103296:E01:77117478-77118870:-:-1172	Smechr0103296(Smechr0103296)	NA	NA	NA	PREDICTED: uncharacterized protein LOC107855847 isoform X1 [Capsicum annuum]	NA
E01	77125896	77126214	319	77126001	66	6.84509	1.96745	3.79902	R0h_peak_210	intergenic	Smechr0103297:E01:77129419-77129659:-:3604	Smechr0103297(Smechr0103297)	NA	NA	NA	hypothetical protein T459_17624 [Capsicum annuum]	NA
E01	77261457	77262247	791	77262023	554	74.2515	2.42858	69.6172	R0h_peak_211	intergenic	Smechr0103298:E01:77274324-77274656:-:12804	Smechr0103298(Smechr0103298)	NA	NA	NA	NA	NA
E01	77384301	77384512	212	77384391	38	12.914	3.90561	9.4057	R0h_peak_212	intergenic	Smechr0103300:E01:77377516-77382099:+:6890	Smechr0103300(Smechr0103300)	NA	NA	NA	hypothetical protein EJD97_004985 [Solanum chilense]	NA
E01	77809507	77809765	259	77809606	58	6.69177	2.04014	3.66277	R0h_peak_213	intergenic	Smechr0103308:E01:77795800-77807446:-:-2189	Smechr0103308(Smechr0103308)	NA	NA	NA	PREDICTED: uncharacterized protein LOC107058099 [Solanum tuberosum]	NA
E01	78133898	78134137	240	78134062	122	11.2763	1.95435	7.86393	R0h_peak_214	intergenic	Smechr0103319:E01:78197767-78199108:-:65091	Smechr0103319(Smechr0103319)	1;GO:0009055,molecular_function electron transfer activity	RPB1, POLR2A; DNA-directed RNA polymerase II subunit RPB1 [EC:2.7.7.6]; K03006	map03020	PREDICTED: mavicyanin-like [Solanum tuberosum]	NA
E01	78137643	78137857	215	78137717	44	8.36923	2.59117	5.17191	R0h_peak_215	intergenic	Smechr0103319:E01:78197767-78199108:-:61358	Smechr0103319(Smechr0103319)	1;GO:0009055,molecular_function electron transfer activity	RPB1, POLR2A; DNA-directed RNA polymerase II subunit RPB1 [EC:2.7.7.6]; K03006	map03020	PREDICTED: mavicyanin-like [Solanum tuberosum]	NA
E01	78236488	78236694	207	78236672	13	5.47307	3.50258	2.59796	R0h_peak_216	intergenic	Smechr0103321:E01:78270039-78270548:-:33957	Smechr0103321(Smechr0103321)	NA	NA	NA	hypothetical protein T459_28018 [Capsicum annuum]	NA
E01	78730336	78730633	298	78730482	488	48.3453	2.10141	44.0038	R0h_peak_217	intergenic	Smechr0103329:E01:78741317-78741733:+:-10833	Smechr0103329(Smechr0103329)	NA	NA	NA	uncharacterized protein LOC114078040 [Solanum pennellii]	NA
E01	79122437	79122800	364	79122574	85	8.14649	1.94028	4.96772	R0h_peak_218	intergenic	Smechr0103335:E01:79134115-79134328:+:-11497	Smechr0103335(Smechr0103335)	NA	NA	NA	NA	NA
E01	79223636	79223859	224	79223769	29	9.91434	3.72202	6.5939	R0h_peak_219	Smechr0103340:intron	Smechr0103340:E01:79212834-79237056:+:10913	Smechr0103340(Smechr0103340)	NA	NA	NA	uncharacterized protein LOC114075607 [Solanum pennellii]	NA
E01	79689159	79689386	228	79689260	190	40.8313	3.14713	36.5966	R0h_peak_220	intergenic	Smechr0103347:E01:79600989-79602704:+:88283	Smechr0103347(Smechr0103347)	NA	NA	NA	PREDICTED: uncharacterized protein LOC107784425 isoform X2 [Nicotiana tabacum]	NA
E01	79753893	79754097	205	79753995	16	7.47983	4.15491	4.36615	R0h_peak_221	intergenic	Smechr0103348:E01:79798001-79803210:-:49215	Smechr0103348(Smechr0103348)	NA	FLS; flavonol synthase [EC:1.14.20.6]; K05278	map00941	deacetoxyvindoline 4-hydroxylase-like [Solanum lycopersicum]	NA
E01	80058192	80058780	589	80058311	99	7.76706	1.81046	4.62367	R0h_peak_222	intergenic	Smechr0103350:E01:79904121-79904391:-:-154094	Smechr0103350(Smechr0103350)	2;GO:0003676,molecular_function nucleic acid binding;GO:0004523,molecular_function RNA-DNA hybrid ribonuclease activity	PIAS1; E3 SUMO-protein ligase PIAS1 [EC:2.3.2.-]; K04706	map04120	PREDICTED: ribonuclease H-like [Solanum tuberosum]	NA
E01	80063865	80064285	421	80064076	443	78.6953	2.84027	74.0172	R0h_peak_223	intergenic	Smechr0103350:E01:79904121-79904391:-:-159683	Smechr0103350(Smechr0103350)	2;GO:0003676,molecular_function nucleic acid binding;GO:0004523,molecular_function RNA-DNA hybrid ribonuclease activity	PIAS1; E3 SUMO-protein ligase PIAS1 [EC:2.3.2.-]; K04706	map04120	PREDICTED: ribonuclease H-like [Solanum tuberosum]	NA
E01	80091564	80091961	398	80091812	255	60.9497	3.43672	56.4531	R0h_peak_224	intergenic	Smechr0103350:E01:79904121-79904391:-:-187371	Smechr0103350(Smechr0103350)	2;GO:0003676,molecular_function nucleic acid binding;GO:0004523,molecular_function RNA-DNA hybrid ribonuclease activity	PIAS1; E3 SUMO-protein ligase PIAS1 [EC:2.3.2.-]; K04706	map04120	PREDICTED: ribonuclease H-like [Solanum tuberosum]	NA
E01	80491903	80492126	224	80492016	46	5.0742	1.94973	2.26755	R0h_peak_225	intergenic	Smechr0103351:E01:80349785-80350477:+:142229	Smechr0103351(Smechr0103351)	NA	HSP90A, htpG; molecular chaperone HtpG; K04079	map04141,map04626	S-locus F-box protein type-4 [Solanum habrochaites]	NA
E01	80868316	80868651	336	80868397	75	10.6908	2.31915	7.31681	R0h_peak_226	intergenic	Smechr0103353:E01:80811288-80824246:-:-44237	Smechr0103353(Smechr0103353)	NA	NA	NA	PREDICTED: pentatricopeptide repeat-containing protein At1g10910, chloroplastic isoform X1 [Solanum tuberosum]	NA
E01	81284388	81284593	206	81284504	24	9.03779	3.87263	5.78381	R0h_peak_227	intergenic	Smechr0103355:E01:81402798-81408976:-:124486	Smechr0103355(Smechr0103355)	3;GO:0015095,molecular_function magnesium ion transmembrane transporter activity;GO:0015693,biological_process magnesium ion transport;GO:0016021,cellular_component integral component of membrane	NA	NA	probable magnesium transporter NIPA6 [Solanum pennellii]	NA
E01	81358831	81359106	276	81358923	24	8.09548	3.52242	4.92155	R0h_peak_228	intergenic	Smechr0103355:E01:81402798-81408976:-:50008	Smechr0103355(Smechr0103355)	3;GO:0015095,molecular_function magnesium ion transmembrane transporter activity;GO:0015693,biological_process magnesium ion transport;GO:0016021,cellular_component integral component of membrane	NA	NA	probable magnesium transporter NIPA6 [Solanum pennellii]	NA
E01	81414433	81414874	442	81414784	153	20.595	2.351	16.779	R0h_peak_229	intergenic	Smechr0103355:E01:81402798-81408976:-:-5677	Smechr0103355(Smechr0103355)	3;GO:0015095,molecular_function magnesium ion transmembrane transporter activity;GO:0015693,biological_process magnesium ion transport;GO:0016021,cellular_component integral component of membrane	NA	NA	probable magnesium transporter NIPA6 [Solanum pennellii]	NA
E01	81724531	81724760	230	81724689	56	14.3771	3.28215	10.7942	R0h_peak_230	intergenic	Smechr0103365:E01:81790946-81792136:-:67491	Smechr0103365(Smechr0103365)	NA	NA	NA	uncharacterized protein LOC109121249 [Solanum lycopersicum]	NA
E01	81902777	81903024	248	81902847	40	13.2694	3.85793	9.74173	R0h_peak_231	intergenic	Smechr0103365:E01:81790946-81792136:-:-110764	Smechr0103365(Smechr0103365)	NA	NA	NA	uncharacterized protein LOC109121249 [Solanum lycopersicum]	NA
E01	81916546	81916881	336	81916578	34	7.96607	2.86134	4.80455	R0h_peak_232	intergenic	Smechr0103365:E01:81790946-81792136:-:-124577	Smechr0103365(Smechr0103365)	NA	NA	NA	uncharacterized protein LOC109121249 [Solanum lycopersicum]	NA
E01	81920122	81920335	214	81920254	76	14.2658	2.72298	10.6882	R0h_peak_233	intergenic	Smechr0103365:E01:81790946-81792136:-:-128092	Smechr0103365(Smechr0103365)	NA	NA	NA	uncharacterized protein LOC109121249 [Solanum lycopersicum]	NA
E01	82347104	82347347	244	82347188	32	7.55642	2.84723	4.43414	R0h_peak_234	intergenic	Smechr0103367:E01:82468799-82470859:+:-121574	Smechr0103367(Smechr0103367)	3;GO:0005507,molecular_function copper ion binding;GO:0016491,molecular_function oxidoreductase activity;GO:0055114,biological_process oxidation-reduction process	E1.10.3.3; L-ascorbate oxidase [EC:1.10.3.3]; K00423	map00053	PREDICTED: L-ascorbate oxidase homolog [Solanum tuberosum]	NA
E01	83139739	83139973	235	83139853	14	5.81866	3.56366	2.89799	R0h_peak_235	intergenic	Smechr0103381:E01:83228708-83230466:+:-88852	Smechr0103381(Smechr0103381)	NA	NA	NA	PREDICTED: uncharacterized protein LOC104233317 [Nicotiana sylvestris]	NA
E01	84876108	84876412	305	84876200	13	5.45759	3.49426	2.5941	R0h_peak_236	intergenic	Smechr0103405:E01:84808231-84810734:-:-65525	Smechr0103405(Smechr0103405)	1;GO:0003677,molecular_function DNA binding	NA	NA	PREDICTED: B3 domain-containing protein At1g49475-like [Solanum tuberosum]	B3
E01	85070625	85071066	442	85070923	181	27.7878	2.54185	23.7841	R0h_peak_237	intergenic	Smechr0103408:E01:85041152-85041818:-:-29027	Smechr0103408(Smechr0103408)	NA	NA	NA	PREDICTED: uncharacterized protein LOC109208070 [Nicotiana attenuata]	NA
E01	85089149	85089568	420	85089331	315	38.897	2.30542	34.6938	R0h_peak_238	intergenic	Smechr0103408:E01:85041152-85041818:-:-47540	Smechr0103408(Smechr0103408)	NA	NA	NA	PREDICTED: uncharacterized protein LOC109208070 [Nicotiana attenuata]	NA
E01	88064201	88064584	384	88064274	12	4.79623	3.2524	2.0255	R0h_peak_239	intergenic	Smechr0103467:E01:88022127-88023981:+:42265	Smechr0103467(Smechr0103467)	NA	NA	NA	uncharacterized protein LOC107018049 [Solanum pennellii]	NA
E01	88813071	88813314	244	88813191	51	16.6089	3.94095	12.9317	R0h_peak_240	intergenic	Smechr0103481:E01:88869970-88872373:+:-56778	Smechr0103481(Smechr0103481)	NA	NA	NA	PREDICTED: uncharacterized protein LOC107875339 [Capsicum annuum]	NA
E01	88923223	88923484	262	88923352	109	36.5883	4.38795	32.422	R0h_peak_241	intergenic	Smechr0103483:E01:88898358-88900790:+:24995	Smechr0103483(Smechr0103483)	NA	E3.2.1.21; beta-glucosidase [EC:3.2.1.21]; K01188	map00460,map00500,map00940	PREDICTED: uncharacterized protein LOC107058557 [Solanum tuberosum]	NA
E01	88931394	88931851	458	88931707	43	14.265	3.90442	10.6876	R0h_peak_242	intergenic	Smechr0103483:E01:88898358-88900790:+:33264	Smechr0103483(Smechr0103483)	NA	E3.2.1.21; beta-glucosidase [EC:3.2.1.21]; K01188	map00460,map00500,map00940	PREDICTED: uncharacterized protein LOC107058557 [Solanum tuberosum]	NA
E01	88952925	88953243	319	88953169	109	8.44449	1.81248	5.2418	R0h_peak_243	intergenic	Smechr0103483:E01:88898358-88900790:+:54725	Smechr0103483(Smechr0103483)	NA	E3.2.1.21; beta-glucosidase [EC:3.2.1.21]; K01188	map00460,map00500,map00940	PREDICTED: uncharacterized protein LOC107058557 [Solanum tuberosum]	NA
E01	89391532	89391775	244	89391639	85	16.3256	2.78812	12.6595	R0h_peak_244	intergenic	Smechr0103494:E01:89336199-89339922:-:-51731	Smechr0103494(Smechr0103494)	4;GO:0005506,molecular_function iron ion binding;GO:0016705,molecular_function oxidoreductase activity, acting on paired donors, with incorporation or reduction of molecular oxygen;GO:0020037,molecular_function heme binding;GO:0055114,biological_process oxidation-reduction process	NA	NA	PREDICTED: beta-amyrin 28-oxidase-like isoform X2 [Solanum tuberosum]	NA
E01	89492337	89492613	277	89492418	15	6.81954	3.95473	3.77687	R0h_peak_245	intergenic	Smechr0103495:E01:89622931-89642090:+:-130456	Smechr0103495(Smechr0103495)	4;GO:0003746,molecular_function translation elongation factor activity;GO:0005737,cellular_component cytoplasm;GO:0006414,biological_process translational elongation;GO:0043043,biological_process peptide biosynthetic process	NA	NA	PREDICTED: elongation factor P isoform X2 [Solanum tuberosum]	NA
E01	90532841	90533136	296	90532970	76	9.22455	2.14009	5.9558	R0h_peak_246	intergenic	Smechr0103515:E01:90563085-90566248:-:33260	Smechr0103515(Smechr0103515)	3;GO:0000786,cellular_component nucleosome;GO:0003677,molecular_function DNA binding;GO:0006334,biological_process nucleosome assembly	NA	NA	hypothetical protein M513_07207, partial [Trichuris suis]	NA
E01	90661459	90661697	239	90661584	108	20.3915	2.80436	16.5819	R0h_peak_247	intergenic	Smechr0103517:E01:90604641-90604825:+:56936	Smechr0103517(Smechr0103517)	NA	NA	NA	PREDICTED: uncharacterized protein LOC107060260 [Solanum tuberosum]	NA
E01	90827705	90827919	215	90827724	14	6.17889	3.75276	3.2084	R0h_peak_248	intergenic	Smechr0103517:E01:90604641-90604825:+:223170	Smechr0103517(Smechr0103517)	NA	NA	NA	PREDICTED: uncharacterized protein LOC107060260 [Solanum tuberosum]	NA
E01	91755196	91755598	403	91755250	20	5.93982	3.0397	3.00208	R0h_peak_249	intergenic	Smechr0103529:E01:91722274-91722982:-:-32414	Smechr0103529(Smechr0103529)	2;GO:0003676,molecular_function nucleic acid binding;GO:0004523,molecular_function RNA-DNA hybrid ribonuclease activity	E3.2.1.15; polygalacturonase [EC:3.2.1.15]; K01184	map00040	PREDICTED: uncharacterized protein LOC109234822 [Nicotiana attenuata]	NA
E01	91757712	91758015	304	91757895	100	12.3323	2.19909	8.85672	R0h_peak_250	intergenic	Smechr0103529:E01:91722274-91722982:-:-34881	Smechr0103529(Smechr0103529)	2;GO:0003676,molecular_function nucleic acid binding;GO:0004523,molecular_function RNA-DNA hybrid ribonuclease activity	E3.2.1.15; polygalacturonase [EC:3.2.1.15]; K01184	map00040	PREDICTED: uncharacterized protein LOC109234822 [Nicotiana attenuata]	NA
E01	91880870	91881129	260	91880962	13	5.47307	3.50258	2.59796	R0h_peak_251	Smechr0103531:intron	Smechr0103531:E01:91837801-91881452:+:43198	Smechr0103531(Smechr0103531)	1;GO:0003725,molecular_function double-stranded RNA binding	NA	NA	PREDICTED: DEAD-box ATP-dependent RNA helicase 41 [Capsicum annuum]	NA
E01	92115991	92116303	313	92116156	15	6.61544	3.84902	3.59532	R0h_peak_252	intergenic	Smechr0103534:E01:92147549-92147942:+:-31402	Smechr0103534(Smechr0103534)	NA	NA	NA	NA	NA
E01	92153808	92154065	258	92153921	180	48.9772	3.75717	44.6275	R0h_peak_253	intergenic	Smechr0103535:E01:92148159-92148486:+:5777	Smechr0103535(Smechr0103535)	NA	NA	NA	NA	NA
E01	92164585	92165025	441	92164700	71	8.33371	2.09453	5.13867	R0h_peak_254	intergenic	Smechr0103535:E01:92148159-92148486:+:16645	Smechr0103535(Smechr0103535)	NA	NA	NA	NA	NA
E01	92179820	92180212	393	92180078	140	22.7746	2.59803	18.8933	R0h_peak_255	intergenic	Smechr0103535:E01:92148159-92148486:+:31856	Smechr0103535(Smechr0103535)	NA	NA	NA	NA	NA
E01	93379370	93379577	208	93379467	47	11.8875	3.17455	8.43767	R0h_peak_256	intergenic	Smechr0103561:E01:93397381-93398542:+:-17908	Smechr0103561(Smechr0103561)	NA	NA	NA	NA	NA
E01	94257562	94257799	238	94257632	132	6.89001	1.60563	3.83981	R0h_peak_257	Smechr0103597:intron	Smechr0103597:E01:94217992-94260611:-:2931	Smechr0103597(Smechr0103597)	2;GO:0005576,cellular_component extracellular region;GO:0009664,biological_process plant-type cell wall organization	NA	NA	PREDICTED: expansin-A10-like [Solanum tuberosum]	NA
E01	94271531	94271766	236	94271601	15	6.91193	4.00295	3.85643	R0h_peak_258	intergenic	Smechr0103597:E01:94217992-94260611:-:-11037	Smechr0103597(Smechr0103597)	2;GO:0005576,cellular_component extracellular region;GO:0009664,biological_process plant-type cell wall organization	NA	NA	PREDICTED: expansin-A10-like [Solanum tuberosum]	NA
E01	94366284	94366495	212	94366391	18	9.25962	4.7535	5.98733	R0h_peak_259	intergenic	Smechr0103598:E01:94429531-94429885:-:63496	Smechr0103598(Smechr0103598)	NA	NA	NA	PREDICTED: uncharacterized protein LOC107871361 [Capsicum annuum]	NA
E01	94445226	94445447	222	94445345	34	16.1386	5.28622	12.4799	R0h_peak_260	intergenic	Smechr0103598:E01:94429531-94429885:-:-15451	Smechr0103598(Smechr0103598)	NA	NA	NA	PREDICTED: uncharacterized protein LOC107871361 [Capsicum annuum]	NA
E01	95541450	95541681	232	95541579	82	10.3072	2.18967	6.95933	R0h_peak_261	intergenic	Smechr0103630:E01:95498104-95498664:-:-42901	Smechr0103630(Smechr0103630)	NA	NA	NA	PREDICTED: B3 domain-containing protein Os06g0112300-like isoform X2 [Solanum tuberosum]	NA
E01	95999695	95999916	222	95999822	112	11.9616	2.06987	8.50766	R0h_peak_262	Smechr0103638:intron	Smechr0103638:E01:95995589-96015881:-:16076	Smechr0103638(Smechr0103638)	3;GO:0006397,biological_process mRNA processing;GO:0016567,biological_process protein ubiquitination;GO:0061630,molecular_function ubiquitin protein ligase activity	NA	NA	hypothetical protein EJD97_014161 [Solanum chilense]	NA
E01	96184415	96184638	224	96184558	39	8.69303	2.82535	5.46636	R0h_peak_263	intergenic	Smechr0103643:E01:96171488-96175247:+:13038	Smechr0103643(Smechr0103643)	NA	NA	NA	NA	NA
E01	99218620	99218874	255	99218733	84	27.0435	4.13106	23.0562	R0h_peak_264	intergenic	Smechr0103754:E01:99259937-99261811:+:-41190	Smechr0103754(Smechr0103754)	3;GO:0003700,molecular_function DNA-binding transcription factor activity;GO:0006355,biological_process regulation of transcription, DNA-templated;GO:0043565,molecular_function sequence-specific DNA binding	WRKY22; WRKY transcription factor 22; K13425	map04016,map04626	PREDICTED: probable WRKY transcription factor 27 [Solanum tuberosum]	WRKY
E01	99617644	99617885	242	99617860	36	4.57237	2.01861	1.8583	R0h_peak_265	intergenic	Smechr0103769:E01:99624134-99625055:+:-6370	Smechr0103769(Smechr0103769)	NA	NA	NA	PREDICTED: uncharacterized protein LOC107060708 [Solanum tuberosum]	NA
E01	99958785	99959175	391	99959066	30	10.0962	3.69882	6.76245	R0h_peak_266	intergenic	Smechr0103791:E01:99943269-99948490:-:-10489	Smechr0103791(Smechr0103791)	NA	NA	NA	PREDICTED: uncharacterized protein LOC102606262 [Solanum tuberosum]	NA
E01	101984252	101984466	215	101984319	36	10.412	3.3795	7.05703	R0h_peak_267	intergenic	Smechr0103925:E01:101974181-101975769:-:-8589	Smechr0103925(Smechr0103925)	2;GO:0004553,molecular_function hydrolase activity, hydrolyzing O-glycosyl compounds;GO:0005975,biological_process carbohydrate metabolic process	GN1_2_3; glucan endo-1,3-beta-glucosidase 1/2/3 [EC:3.2.1.39]; K19891	map00500	PREDICTED: glucan endo-1,3-beta-glucosidase A-like [Capsicum annuum]	NA
E01	102364477	102364796	320	102364556	96	8.70045	1.91164	5.47351	R0h_peak_268	intergenic	Smechr0103938:E01:102372808-102374786:-:10150	Smechr0103938(Smechr0103938)	NA	NA	NA	hypothetical protein STB1_57t00015 [Solanum tuberosum]	NA
E01	102365620	102365953	334	102365748	69	8.82899	2.17873	5.59243	R0h_peak_269	intergenic	Smechr0103938:E01:102372808-102374786:-:9000	Smechr0103938(Smechr0103938)	NA	NA	NA	hypothetical protein STB1_57t00015 [Solanum tuberosum]	NA
E01	102537975	102538287	313	102538115	256	18.6379	1.83629	14.8858	R0h_peak_270	Smechr0103951:Promoter	Smechr0103951:E01:102539107-102540859:+:-976	Smechr0103951(Smechr0103951)	1;GO:0005515,molecular_function protein binding	NA	NA	Hcr9-OR2A [Solanum pimpinellifolium]	NA
E01	102554780	102555040	261	102554924	643	78.1687	2.31697	73.4956	R0h_peak_271	intergenic	Smechr0103952:E01:102541531-102541889:-:-13020	Smechr0103952(Smechr0103952)	NA	AMY, amyA, malS; alpha-amylase [EC:3.2.1.1]; K01176	map00500	hypothetical protein CQW23_01593 [Capsicum baccatum]	NA
E01	102586652	102586900	249	102586827	51	8.80937	2.48843	5.57506	R0h_peak_272	intergenic	Smechr0103953:E01:102604432-102606994:+:-17656	Smechr0103953(Smechr0103953)	1;GO:0005515,molecular_function protein binding	NA	NA	hypothetical protein BC332_31809 [Capsicum chinense]	NA
E01	102727743	102727955	213	102727857	253	38.1178	2.54402	33.9265	R0h_peak_273	intergenic	Smechr0103959:E01:102753148-102754013:+:-25299	Smechr0103959(Smechr0103959)	NA	ER; LRR receptor-like serine/threonine-protein kinase ERECTA [EC:2.7.11.1]; K20718	map04016	receptor-like protein Cf-9 isoform X3 [Solanum pennellii]	NA
E01	102782298	102782629	332	102782455	119	16.995	2.39521	13.3031	R0h_peak_274	intergenic	Smechr0103960:E01:102796629-102797287:+:-14166	Smechr0103960(Smechr0103960)	3;GO:0003735,molecular_function structural constituent of ribosome;GO:0005840,cellular_component ribosome;GO:0006412,biological_process translation	RP-L19, MRPL19, rplS; large subunit ribosomal protein L19; K02884	map03010	50S ribosomal protein L19-1, chloroplastic-like [Solanum pennellii]	NA
E01	104182135	104182382	248	104182244	12	4.79623	3.2524	2.0255	R0h_peak_275	intergenic	Smechr0104067:E01:104211634-104217518:+:-29376	Smechr0104067(Smechr0104067)	3;GO:0003677,molecular_function DNA binding;GO:0005515,molecular_function protein binding;GO:0006281,biological_process DNA repair	UBXN6, UBXD1; UBX domain-containing protein 6; K14011	map04141	PREDICTED: plant UBX domain-containing protein 2 [Solanum tuberosum]	NA
E02	152626	152834	209	152729	42	13.1909	3.71003	9.66756	R0h_peak_276	intergenic	Smechr0200002:E02:147527-148823:-:-3906	Smechr0200002(Smechr0200002)	NA	NA	NA	uncharacterized protein LOC105174973 isoform X2 [Sesamum indicum]	NA
E02	1372124	1372504	381	1372441	14	5.88294	3.59714	2.9543	R0h_peak_277	intergenic	Smechr0200013:E02:1444825-1445707:+:-72511	Smechr0200013(Smechr0200013)	NA	NA	NA	PREDICTED: uncharacterized protein LOC109226112 [Nicotiana attenuata]	NA
E02	2236102	2236307	206	2236118	13	5.28131	3.39997	2.4425	R0h_peak_278	intergenic	Smechr0200020:E02:2264409-2264892:-:28688	Smechr0200020(Smechr0200020)	NA	NA	NA	NA	NA
E02	2888059	2888351	293	2888329	13	4.96061	3.23074	2.16684	R0h_peak_279	intergenic	Smechr0200022:E02:2768854-2773913:+:119350	Smechr0200022(Smechr0200022)	1;GO:0003723,molecular_function RNA binding	TTDA, GTF2H5, TFB5; TFIIH basal transcription factor complex TTD-A subunit; K10845	map03022,map03420	hypothetical protein CQW23_03498 [Capsicum baccatum]	NA
E02	3833608	3834120	513	3833638	13	5.14199	3.32609	2.31901	R0h_peak_280	intergenic	Smechr0200037:E02:3795396-3798784:+:38467	Smechr0200037(Smechr0200037)	1;GO:0005515,molecular_function protein binding	UXS1, uxs; UDP-glucuronate decarboxylase [EC:4.1.1.35]; K08678	map00520	PREDICTED: DNA damage-binding protein cmr1 isoform X1 [Nicotiana tomentosiformis]	NA
E02	3865745	3866095	351	3865946	172	28.0876	2.62819	24.0774	R0h_peak_281	intergenic	Smechr0200038:E02:3874504-3876723:-:10803	Smechr0200038(Smechr0200038)	1;GO:0003677,molecular_function DNA binding	NA	NA	PREDICTED: uncharacterized protein LOC102594229 [Solanum tuberosum]	B3
E02	4056319	4056664	346	4056515	247	34.8417	2.4524	30.7047	R0h_peak_282	intergenic	Smechr0200040:E02:4210423-4214990:+:-153932	Smechr0200040(Smechr0200040)	NA	NA	NA	PREDICTED: uncharacterized protein LOC102593362 [Solanum tuberosum]	NA
E02	5587070	5587313	244	5587250	15	6.78287	3.93565	3.74381	R0h_peak_283	intergenic	Smechr0200068:E02:5710285-5711662:+:-123094	Smechr0200068(Smechr0200068)	2;GO:0006486,biological_process protein glycosylation;GO:0016757,molecular_function transferase activity, transferring glycosyl groups	NA	NA	PREDICTED: xyloglucan galactosyltransferase KATAMARI1 [Solanum tuberosum]	NA
E02	5774798	5775215	418	5775042	135	22.498	2.63033	18.6243	R0h_peak_284	intergenic	Smechr0200068:E02:5710285-5711662:+:64721	Smechr0200068(Smechr0200068)	2;GO:0006486,biological_process protein glycosylation;GO:0016757,molecular_function transferase activity, transferring glycosyl groups	NA	NA	PREDICTED: xyloglucan galactosyltransferase KATAMARI1 [Solanum tuberosum]	NA
E02	5841186	5841575	390	5841353	87	15.9485	2.71189	12.2975	R0h_peak_285	intergenic	Smechr0200069:E02:5878941-5880050:-:38670	Smechr0200069(Smechr0200069)	1;GO:0048037,molecular_function cofactor binding	LSC1; succinyl-CoA synthetase alpha subunit [EC:6.2.1.4 6.2.1.5]; K01899	map00020,map00640	succinate--CoA ligase [ADP-forming] subunit alpha, mitochondrial [Quercus suber]	NA
E02	7371468	7371675	208	7371535	245	25.0919	2.09949	21.1505	R0h_peak_286	intergenic	Smechr0200086:E02:7385431-7389201:+:-13860	Smechr0200086(Smechr0200086)	5;GO:0004672,molecular_function protein kinase activity;GO:0004674,molecular_function protein serine/threonine kinase activity;GO:0005524,molecular_function ATP binding;GO:0006468,biological_process protein phosphorylation;GO:0048544,biological_process recognition of pollen	NA	NA	PREDICTED: G-type lectin S-receptor-like serine/threonine-protein kinase At4g27290 isoform X2 [Solanum tuberosum]	NA
E02	7920959	7921210	252	7921074	16	6.46381	3.64793	3.46112	R0h_peak_287	intergenic	Smechr0200091:E02:7825720-7826086:+:95364	Smechr0200091(Smechr0200091)	NA	NA	NA	PREDICTED: calcium-transporting ATPase 4, plasma membrane-type [Nicotiana tomentosiformis]	NA
E02	8507865	8508141	277	8507934	14	5.89376	3.60279	2.96214	R0h_peak_288	intergenic	Smechr0200097:E02:8572107-8572726:-:64723	Smechr0200097(Smechr0200097)	NA	NA	NA	NA	NA
E02	9180499	9180867	369	9180631	12	4.62125	3.15711	1.89959	R0h_peak_289	intergenic	Smechr0200102:E02:9116328-9154909:-:-25773	Smechr0200102(Smechr0200102)	1;GO:0005509,molecular_function calcium ion binding	NA	NA	PREDICTED: calumenin-B [Capsicum annuum]	NA
E02	9282262	9282504	243	9282491	13	5.47307	3.50258	2.59796	R0h_peak_290	intergenic	Smechr0200104:E02:9301292-9302003:-:19620	Smechr0200104(Smechr0200104)	NA	NA	NA	NA	NA
E02	10489623	10489877	255	10489858	12	4.79623	3.2524	2.0255	R0h_peak_291	intergenic	Smechr0200124:E02:10451547-10451784:-:-37965	Smechr0200124(Smechr0200124)	NA	NA	NA	putative E3 ubiquitin-protein ligase ARI7 [Capsicum chinense]	NA
E02	10774103	10774316	214	10774185	13	5.47307	3.50258	2.59796	R0h_peak_292	intergenic	Smechr0200127:E02:10655060-10658143:+:119149	Smechr0200127(Smechr0200127)	NA	RFA1, RPA1, rpa; replication factor A1; K07466	map03030,map03420,map03430,map03440	PREDICTED: replication protein A 70 kDa DNA-binding subunit D-like [Solanum tuberosum]	NA
E02	10976153	10976441	289	10976330	607	98.4866	2.70224	93.6402	R0h_peak_293	intergenic	Smechr0200128:E02:11040207-11044189:-:67892	Smechr0200128(Smechr0200128)	NA	NA	NA	hypothetical protein A4A49_26466 [Nicotiana attenuata]	NA
E02	11149613	11149836	224	11149744	72	13.2148	2.67252	9.69051	R0h_peak_294	intergenic	Smechr0200130:E02:11117896-11133087:-:-16637	Smechr0200130(Smechr0200130)	1;GO:0005515,molecular_function protein binding	UTP5, WDR43; U3 small nucleolar RNA-associated protein 5; K14546	map03008	PREDICTED: WD repeat-containing protein 43 [Solanum tuberosum]	NA
E02	11474754	11474963	210	11474902	67	11.9747	2.61223	8.51976	R0h_peak_295	intergenic	Smechr0200137:E02:11459288-11460675:-:-14183	Smechr0200137(Smechr0200137)	NA	NA	NA	PREDICTED: uncharacterized protein LOC107875339 [Capsicum annuum]	NA
E02	11629079	11629448	370	11629138	11	4.11139	2.98049	1.5103	R0h_peak_296	intergenic	Smechr0200139:E02:11625307-11625721:-:-3542	Smechr0200139(Smechr0200139)	1;GO:0046983,molecular_function protein dimerization activity	NA	NA	Polyprotein, putative [Solanum demissum]	NA
E02	12074780	12075000	221	12074928	12	4.4587	3.06942	1.76871	R0h_peak_297	intergenic	Smechr0200157:E02:12153387-12155474:-:80584	Smechr0200157(Smechr0200157)	3;GO:0004672,molecular_function protein kinase activity;GO:0005524,molecular_function ATP binding;GO:0006468,biological_process protein phosphorylation	NA	NA	PREDICTED: probable LRR receptor-like serine/threonine-protein kinase At4g20940 [Solanum tuberosum]	NA
E02	12148693	12149175	483	12148788	49	8.88113	2.54932	5.63944	R0h_peak_298	intergenic	Smechr0200157:E02:12153387-12155474:-:6540	Smechr0200157(Smechr0200157)	3;GO:0004672,molecular_function protein kinase activity;GO:0005524,molecular_function ATP binding;GO:0006468,biological_process protein phosphorylation	NA	NA	PREDICTED: probable LRR receptor-like serine/threonine-protein kinase At4g20940 [Solanum tuberosum]	NA
E02	12444669	12444889	221	12444750	148	16.2947	2.12867	12.6298	R0h_peak_299	intergenic	Smechr0200169:E02:12454547-12454726:-:9947	Smechr0200169(Smechr0200169)	5;GO:0005506,molecular_function iron ion binding;GO:0009055,molecular_function electron transfer activity;GO:0015979,biological_process photosynthesis;GO:0020037,molecular_function heme binding;GO:0031361,cellular_component integral component of thylakoid membrane	petA; apocytochrome f; K02634	map00195	Cytochrome f [Capsicum annuum]	NA
E02	13349082	13349546	465	13349305	141	19.7321	2.39031	15.9434	R0h_peak_300	intergenic	Smechr0200177:E02:13299541-13300166:+:49772	Smechr0200177(Smechr0200177)	NA	NA	NA	hypothetical protein CQW23_06822 [Capsicum baccatum]	NA
E02	13872417	13872710	294	13872627	99	16.3861	2.57281	12.7175	R0h_peak_301	intergenic	Smechr0200178:E02:13504857-13505168:+:367706	Smechr0200178(Smechr0200178)	1;GO:0009055,molecular_function electron transfer activity	NA	NA	hypothetical protein T459_02895 [Capsicum annuum]	NA
E02	13984341	13984582	242	13984364	39	3.89964	1.82987	1.34945	R0h_peak_302	intergenic	Smechr0200178:E02:13504857-13505168:+:479604	Smechr0200178(Smechr0200178)	1;GO:0009055,molecular_function electron transfer activity	NA	NA	hypothetical protein T459_02895 [Capsicum annuum]	NA
E02	14009191	14009439	249	14009343	46	11.3526	3.10841	7.93569	R0h_peak_303	intergenic	Smechr0200178:E02:13504857-13505168:+:504457	Smechr0200178(Smechr0200178)	1;GO:0009055,molecular_function electron transfer activity	NA	NA	hypothetical protein T459_02895 [Capsicum annuum]	NA
E02	14075390	14075653	264	14075520	97	16.2264	2.58539	12.5641	R0h_peak_304	intergenic	Smechr0200179:E02:14582943-14583897:+:-507422	Smechr0200179(Smechr0200179)	NA	NA	NA	PREDICTED: pentatricopeptide repeat-containing protein At1g04840 [Nicotiana attenuata]	NA
E02	14078771	14078994	224	14078858	105	14.7555	2.35737	11.155	R0h_peak_305	intergenic	Smechr0200179:E02:14582943-14583897:+:-504061	Smechr0200179(Smechr0200179)	NA	NA	NA	PREDICTED: pentatricopeptide repeat-containing protein At1g04840 [Nicotiana attenuata]	NA
E02	14237261	14237488	228	14237434	62	9.22583	2.33384	5.95661	R0h_peak_306	intergenic	Smechr0200179:E02:14582943-14583897:+:-345569	Smechr0200179(Smechr0200179)	NA	NA	NA	PREDICTED: pentatricopeptide repeat-containing protein At1g04840 [Nicotiana attenuata]	NA
E02	14242028	14242247	220	14242140	65	20.4748	3.94623	16.6625	R0h_peak_307	intergenic	Smechr0200179:E02:14582943-14583897:+:-340806	Smechr0200179(Smechr0200179)	NA	NA	NA	PREDICTED: pentatricopeptide repeat-containing protein At1g04840 [Nicotiana attenuata]	NA
E02	14275085	14275365	281	14275286	57	7.89395	2.22808	4.73977	R0h_peak_308	intergenic	Smechr0200179:E02:14582943-14583897:+:-307718	Smechr0200179(Smechr0200179)	NA	NA	NA	PREDICTED: pentatricopeptide repeat-containing protein At1g04840 [Nicotiana attenuata]	NA
E02	14280537	14280815	279	14280703	83	19.768	3.22687	15.9782	R0h_peak_309	intergenic	Smechr0200179:E02:14582943-14583897:+:-302267	Smechr0200179(Smechr0200179)	NA	NA	NA	PREDICTED: pentatricopeptide repeat-containing protein At1g04840 [Nicotiana attenuata]	NA
E02	14284760	14285048	289	14284883	219	34.4617	2.5956	30.3313	R0h_peak_310	intergenic	Smechr0200179:E02:14582943-14583897:+:-298039	Smechr0200179(Smechr0200179)	NA	NA	NA	PREDICTED: pentatricopeptide repeat-containing protein At1g04840 [Nicotiana attenuata]	NA
E02	14312491	14312760	270	14312672	228	46.6168	3.06107	42.2993	R0h_peak_311	intergenic	Smechr0200179:E02:14582943-14583897:+:-270318	Smechr0200179(Smechr0200179)	NA	NA	NA	PREDICTED: pentatricopeptide repeat-containing protein At1g04840 [Nicotiana attenuata]	NA
E02	14456413	14456636	224	14456553	14	4.88818	3.09216	2.1065	R0h_peak_312	intergenic	Smechr0200179:E02:14582943-14583897:+:-126419	Smechr0200179(Smechr0200179)	NA	NA	NA	PREDICTED: pentatricopeptide repeat-containing protein At1g04840 [Nicotiana attenuata]	NA
E02	14500664	14500880	217	14500875	37	3.9817	1.87609	1.41329	R0h_peak_313	intergenic	Smechr0200179:E02:14582943-14583897:+:-82171	Smechr0200179(Smechr0200179)	NA	NA	NA	PREDICTED: pentatricopeptide repeat-containing protein At1g04840 [Nicotiana attenuata]	NA
E02	14516527	14516800	274	14516652	68	11.6965	2.55611	8.25852	R0h_peak_314	intergenic	Smechr0200179:E02:14582943-14583897:+:-66280	Smechr0200179(Smechr0200179)	NA	NA	NA	PREDICTED: pentatricopeptide repeat-containing protein At1g04840 [Nicotiana attenuata]	NA
E02	14601104	14601519	416	14601184	13	4.28897	2.88601	1.62689	R0h_peak_315	intergenic	Smechr0200181:E02:14589966-14591335:+:11345	Smechr0200181(Smechr0200181)	NA	NA	NA	PREDICTED: pentatricopeptide repeat-containing protein At1g04840 [Solanum tuberosum]	NA
E02	14742042	14742286	245	14742214	68	13.1847	2.75244	9.66156	R0h_peak_316	intergenic	Smechr0200183:E02:14709647-14711307:+:32516	Smechr0200183(Smechr0200183)	NA	NA	NA	PREDICTED: pentatricopeptide repeat-containing protein At1g59720, chloroplastic/mitochondrial [Solanum tuberosum]	NA
E02	14777766	14777984	219	14777829	25	5.82218	2.6902	2.90047	R0h_peak_317	intergenic	Smechr0200183:E02:14709647-14711307:+:68227	Smechr0200183(Smechr0200183)	NA	NA	NA	PREDICTED: pentatricopeptide repeat-containing protein At1g59720, chloroplastic/mitochondrial [Solanum tuberosum]	NA
E02	15351026	15351231	206	15351191	14	5.3265	3.31121	2.47714	R0h_peak_318	intergenic	Smechr0200193:E02:15292428-15295474:-:-55654	Smechr0200193(Smechr0200193)	NA	NA	NA	PREDICTED: UDP-glycosyltransferase 71K1-like [Solanum tuberosum]	NA
E02	15508256	15508495	240	15508365	43	15.2274	4.14022	11.6064	R0h_peak_319	intergenic	Smechr0200194:E02:15636706-15638056:+:-128331	Smechr0200194(Smechr0200194)	NA	NA	NA	PREDICTED: uncharacterized protein LOC102584369 [Solanum tuberosum]	NA
E02	15792971	15793197	227	15793094	137	28.7221	3.04728	24.6993	R0h_peak_320	intergenic	Smechr0200195:E02:15752900-15753602:-:-39481	Smechr0200195(Smechr0200195)	NA	NA	NA	NA	NA
E02	15929398	15929618	221	15929497	92	20.6093	3.1122	16.7926	R0h_peak_321	intergenic	Smechr0200196:E02:15957379-15959537:+:-27871	Smechr0200196(Smechr0200196)	NA	NA	NA	resistance protein PSH-RGH6 [Solanum tuberosum]	NA
E02	17685048	17685285	238	17685139	61	13.451	2.96697	9.91401	R0h_peak_322	intergenic	Smechr0200209:E02:17560721-17564015:-:-121151	Smechr0200209(Smechr0200209)	NA	psaB; photosystem I P700 chlorophyll a apoprotein A2; K02690	map00195	putative photosystem I PsaA/PsaB [Helianthus annuus]	NA
E02	17751960	17752292	333	17752139	32	8.18507	3.01415	5.00335	R0h_peak_323	intergenic	Smechr0200209:E02:17560721-17564015:-:-188110	Smechr0200209(Smechr0200209)	NA	psaB; photosystem I P700 chlorophyll a apoprotein A2; K02690	map00195	putative photosystem I PsaA/PsaB [Helianthus annuus]	NA
E02	18363896	18364120	225	18363973	74	16.3749	3.03058	12.7068	R0h_peak_324	intergenic	Smechr0200211:E02:18127436-18129641:-:-234366	Smechr0200211(Smechr0200211)	NA	NA	NA	hypothetical protein EJD97_024004 [Solanum chilense]	NA
E02	18366899	18367104	206	18367093	47	5.246	1.96505	2.41152	R0h_peak_325	intergenic	Smechr0200211:E02:18127436-18129641:-:-237360	Smechr0200211(Smechr0200211)	NA	NA	NA	hypothetical protein EJD97_024004 [Solanum chilense]	NA
E02	18437013	18437281	269	18437141	347	37.6184	2.17264	33.4354	R0h_peak_326	intergenic	Smechr0200212:E02:18634103-18634795:-:197648	Smechr0200212(Smechr0200212)	NA	NA	NA	NA	NA
E02	18476970	18477208	239	18477057	85	14.1078	2.54941	10.5384	R0h_peak_327	intergenic	Smechr0200212:E02:18634103-18634795:-:157706	Smechr0200212(Smechr0200212)	NA	NA	NA	NA	NA
E02	18487426	18487633	208	18487495	14	6.17889	3.75276	3.2084	R0h_peak_328	intergenic	Smechr0200212:E02:18634103-18634795:-:147266	Smechr0200212(Smechr0200212)	NA	NA	NA	NA	NA
E02	18906641	18906846	206	18906706	13	4.69119	3.09088	1.95802	R0h_peak_329	intergenic	Smechr0200215:E02:19042948-19044219:+:-136205	Smechr0200215(Smechr0200215)	3;GO:0005524,molecular_function ATP binding;GO:0006457,biological_process protein folding;GO:0051082,molecular_function unfolded protein binding	HSP90A, htpG; molecular chaperone HtpG; K04079	map04141,map04626	Heat shock protein Hsp90 [Corchorus olitorius]	NA
E02	19158615	19158866	252	19158692	15	6.91193	4.00295	3.85643	R0h_peak_330	intergenic	Smechr0200218:E02:19265416-19265620:+:-106676	Smechr0200218(Smechr0200218)	NA	NA	NA	NA	NA
E02	19642194	19642476	283	19642348	13	5.47307	3.50258	2.59796	R0h_peak_331	intergenic	Smechr0200222:E02:19413444-19436000:+:228890	Smechr0200222(Smechr0200222)	3;GO:0003723,molecular_function RNA binding;GO:0003743,molecular_function translation initiation factor activity;GO:0006413,biological_process translational initiation	EIF4E; translation initiation factor 4E; K03259	map03013	hypothetical protein EJD97_016834 [Solanum chilense]	NA
E02	19694209	19694460	252	19694271	39	4.62411	1.97483	1.90212	R0h_peak_332	intergenic	Smechr0200222:E02:19413444-19436000:+:280890	Smechr0200222(Smechr0200222)	3;GO:0003723,molecular_function RNA binding;GO:0003743,molecular_function translation initiation factor activity;GO:0006413,biological_process translational initiation	EIF4E; translation initiation factor 4E; K03259	map03013	hypothetical protein EJD97_016834 [Solanum chilense]	NA
E02	19761450	19761684	235	19761567	67	13.5205	2.82089	9.98044	R0h_peak_333	intergenic	Smechr0200223:E02:19947988-19980366:-:218799	Smechr0200223(Smechr0200223)	2;GO:0006511,biological_process ubiquitin-dependent protein catabolic process;GO:0031625,molecular_function ubiquitin protein ligase binding	CUL4; cullin 4; K10609	map03420,map04120	cullin-4-like [Solanum pennellii]	NA
E02	19985350	19985567	218	19985414	61	8.45147	2.24345	5.2479	R0h_peak_334	intergenic	Smechr0200223:E02:19947988-19980366:-:-5092	Smechr0200223(Smechr0200223)	2;GO:0006511,biological_process ubiquitin-dependent protein catabolic process;GO:0031625,molecular_function ubiquitin protein ligase binding	CUL4; cullin 4; K10609	map03420,map04120	cullin-4-like [Solanum pennellii]	NA
E02	19991779	19992014	236	19991876	171	28.8415	2.67828	24.8163	R0h_peak_335	intergenic	Smechr0200223:E02:19947988-19980366:-:-11530	Smechr0200223(Smechr0200223)	2;GO:0006511,biological_process ubiquitin-dependent protein catabolic process;GO:0031625,molecular_function ubiquitin protein ligase binding	CUL4; cullin 4; K10609	map03420,map04120	cullin-4-like [Solanum pennellii]	NA
E02	20269185	20269387	203	20269262	51	8.14798	2.37883	4.96894	R0h_peak_336	intergenic	Smechr0200227:E02:20411601-20416361:-:147075	Smechr0200227(Smechr0200227)	NA	NA	NA	PREDICTED: uncharacterized protein LOC107057876 [Solanum tuberosum]	NA
E02	20729906	20730124	219	20729980	126	30.3393	3.35046	26.2846	R0h_peak_337	intergenic	Smechr0200228:E02:20705963-20712309:+:24051	Smechr0200228(Smechr0200228)	NA	NA	NA	PREDICTED: uncharacterized protein LOC107858463 isoform X1 [Capsicum annuum]	NA
E02	20733440	20734070	631	20733802	80	5.31727	1.68139	2.47131	R0h_peak_338	intergenic	Smechr0200228:E02:20705963-20712309:+:27791	Smechr0200228(Smechr0200228)	NA	NA	NA	PREDICTED: uncharacterized protein LOC107858463 isoform X1 [Capsicum annuum]	NA
E02	21020669	21020961	293	21020779	15	6.91193	4.00295	3.85643	R0h_peak_339	intergenic	Smechr0200229:E02:21053479-21053894:-:33079	Smechr0200229(Smechr0200229)	NA	NA	NA	Polyprotein, putative [Solanum demissum]	NA
E02	21169419	21169643	225	21169567	15	6.35287	3.71468	3.36213	R0h_peak_340	intergenic	Smechr0200232:E02:21082723-21082990:-:-86540	Smechr0200232(Smechr0200232)	2;GO:0004185,molecular_function serine-type carboxypeptidase activity;GO:0006508,biological_process proteolysis	NA	NA	Serine carboxypeptidase-like 34 [Capsicum baccatum]	NA
E02	21768531	21768800	270	21768659	12	4.53901	3.11265	1.83095	R0h_peak_341	intergenic	Smechr0200237:E02:21737815-21742208:+:30850	Smechr0200237(Smechr0200237)	NA	DFR; bifunctional dihydroflavonol 4-reductase/flavanone 4-reductase [EC:1.1.1.219 1.1.1.234]; K13082	map00941	hypothetical protein EJD97_013779 [Solanum chilense]	NA
E02	21931130	21931354	225	21931212	15	5.98966	3.53196	3.04698	R0h_peak_342	intergenic	Smechr0200238:E02:21936757-21959406:+:-5515	Smechr0200238(Smechr0200238)	1;GO:0005524,molecular_function ATP binding	NA	NA	Protein CHROMATIN REMODELING 19 [Capsicum annuum]	SNF2
E02	22093847	22094081	235	22093971	138	21.7038	2.54612	17.8534	R0h_peak_343	intergenic	Smechr0200239:E02:22084505-22086645:+:9458	Smechr0200239(Smechr0200239)	NA	NA	NA	PREDICTED: pentatricopeptide repeat-containing protein At5g27110 [Solanum tuberosum]	NA
E02	22588314	22588742	429	22588624	52	14.6909	3.50523	11.0942	R0h_peak_344	intergenic	Smechr0200240:E02:22284558-22289767:-:-298760	Smechr0200240(Smechr0200240)	NA	NA	NA	PREDICTED: transmembrane protein 53 [Capsicum annuum]	NA
E02	22595859	22596088	230	22595931	52	13.9396	3.3625	10.3782	R0h_peak_345	intergenic	Smechr0200240:E02:22284558-22289767:-:-306206	Smechr0200240(Smechr0200240)	NA	NA	NA	PREDICTED: transmembrane protein 53 [Capsicum annuum]	NA
E02	22600043	22600258	216	22600191	41	4.81851	1.97948	2.0459	R0h_peak_346	intergenic	Smechr0200240:E02:22284558-22289767:-:-310383	Smechr0200240(Smechr0200240)	NA	NA	NA	PREDICTED: transmembrane protein 53 [Capsicum annuum]	NA
E02	22730897	22731115	219	22730985	131	35.7145	3.70175	31.5623	R0h_peak_347	intergenic	Smechr0200240:E02:22284558-22289767:-:-441238	Smechr0200240(Smechr0200240)	NA	NA	NA	PREDICTED: transmembrane protein 53 [Capsicum annuum]	NA
E02	22734759	22734996	238	22734899	75	10.4955	2.29666	7.13472	R0h_peak_348	intergenic	Smechr0200240:E02:22284558-22289767:-:-445110	Smechr0200240(Smechr0200240)	NA	NA	NA	PREDICTED: transmembrane protein 53 [Capsicum annuum]	NA
E02	22738832	22739060	229	22738911	102	4.7925	1.53483	2.0255	R0h_peak_349	intergenic	Smechr0200240:E02:22284558-22289767:-:-449178	Smechr0200240(Smechr0200240)	NA	NA	NA	PREDICTED: transmembrane protein 53 [Capsicum annuum]	NA
E02	22741153	22741400	248	22741262	130	20.6018	2.54945	16.7854	R0h_peak_350	intergenic	Smechr0200240:E02:22284558-22289767:-:-451509	Smechr0200240(Smechr0200240)	NA	NA	NA	PREDICTED: transmembrane protein 53 [Capsicum annuum]	NA
E02	22775221	22775510	290	22775397	106	21.9227	2.97389	18.0659	R0h_peak_351	intergenic	Smechr0200240:E02:22284558-22289767:-:-485598	Smechr0200240(Smechr0200240)	NA	NA	NA	PREDICTED: transmembrane protein 53 [Capsicum annuum]	NA
E02	22976754	22977016	263	22976755	12	4.00596	2.82928	1.43308	R0h_peak_352	intergenic	Smechr0200241:E02:23253649-23283285:-:306400	Smechr0200241(Smechr0200241)	4;GO:0003774,molecular_function motor activity;GO:0005515,molecular_function protein binding;GO:0005524,molecular_function ATP binding;GO:0016459,cellular_component myosin complex	NA	NA	PREDICTED: myosin-1 [Solanum tuberosum]	NA
E02	23148108	23148378	271	23148240	38	7.66709	2.63525	4.53657	R0h_peak_353	intergenic	Smechr0200241:E02:23253649-23283285:-:135042	Smechr0200241(Smechr0200241)	4;GO:0003774,molecular_function motor activity;GO:0005515,molecular_function protein binding;GO:0005524,molecular_function ATP binding;GO:0016459,cellular_component myosin complex	NA	NA	PREDICTED: myosin-1 [Solanum tuberosum]	NA
E02	23192248	23192470	223	23192346	34	13.2778	4.34236	9.74948	R0h_peak_354	intergenic	Smechr0200241:E02:23253649-23283285:-:90926	Smechr0200241(Smechr0200241)	4;GO:0003774,molecular_function motor activity;GO:0005515,molecular_function protein binding;GO:0005524,molecular_function ATP binding;GO:0016459,cellular_component myosin complex	NA	NA	PREDICTED: myosin-1 [Solanum tuberosum]	NA
E02	23203926	23204291	366	23203927	19	4.30265	2.48135	1.63864	R0h_peak_355	intergenic	Smechr0200241:E02:23253649-23283285:-:79177	Smechr0200241(Smechr0200241)	4;GO:0003774,molecular_function motor activity;GO:0005515,molecular_function protein binding;GO:0005524,molecular_function ATP binding;GO:0016459,cellular_component myosin complex	NA	NA	PREDICTED: myosin-1 [Solanum tuberosum]	NA
E02	23362840	23363121	282	23362941	14	5.14284	3.21876	2.31965	R0h_peak_356	intergenic	Smechr0200241:E02:23253649-23283285:-:-79695	Smechr0200241(Smechr0200241)	4;GO:0003774,molecular_function motor activity;GO:0005515,molecular_function protein binding;GO:0005524,molecular_function ATP binding;GO:0016459,cellular_component myosin complex	NA	NA	PREDICTED: myosin-1 [Solanum tuberosum]	NA
E02	24287334	24287609	276	24287496	162	25.9082	2.58991	21.9469	R0h_peak_357	intergenic	Smechr0200259:E02:24293354-24296149:-:8678	Smechr0200259(Smechr0200259)	NA	NA	NA	NA	NA
E02	24462361	24462623	263	24462546	37	7.21027	2.56768	4.12346	R0h_peak_358	intergenic	Smechr0200261:E02:24453287-24453997:-:-8494	Smechr0200261(Smechr0200261)	NA	NA	NA	NA	NA
E02	24524363	24524566	204	24524500	80	12.4692	2.44776	8.98568	R0h_peak_359	intergenic	Smechr0200266:E02:24506964-24507489:+:17500	Smechr0200266(Smechr0200266)	NA	NA	NA	PREDICTED: uncharacterized protein LOC104233317 [Nicotiana sylvestris]	NA
E02	24956289	24956575	287	24956452	234	62.7772	3.75305	58.2608	R0h_peak_360	intergenic	Smechr0200272:E02:24969859-24970387:+:-13427	Smechr0200272(Smechr0200272)	NA	NA	NA	NA	NA
E02	25289503	25289753	251	25289611	75	25.5152	4.2968	21.5635	R0h_peak_361	intergenic	Smechr0200277:E02:25242479-25244936:-:-44691	Smechr0200277(Smechr0200277)	2;GO:0004252,molecular_function serine-type endopeptidase activity;GO:0006508,biological_process proteolysis	NA	NA	PREDICTED: subtilisin-like protease SBT1.7 [Solanum tuberosum]	NA
E02	26213855	26214063	209	26213960	12	4.79623	3.2524	2.0255	R0h_peak_362	intergenic	Smechr0200284:E02:26183479-26184075:+:30479	Smechr0200284(Smechr0200284)	3;GO:0016702,molecular_function oxidoreductase activity, acting on single donors with incorporation of molecular oxygen, incorporation of two atoms of oxygen;GO:0046872,molecular_function metal ion binding;GO:0055114,biological_process oxidation-reduction process	LOX1_5; linoleate 9S-lipoxygenase [EC:1.13.11.58]; K15718	map00591	RecName: Full=Probable linoleate 9S-lipoxygenase 8 []	NA
E02	26402009	26402404	396	26402307	48	16.0799	4.00588	12.4232	R0h_peak_363	intergenic	Smechr0200285:E02:26578596-26580012:+:-176390	Smechr0200285(Smechr0200285)	NA	NA	NA	uncharacterized protein LOC107010703 [Solanum pennellii]	NA
E02	26462353	26462688	336	26462522	36	7.26187	2.61345	4.17003	R0h_peak_364	intergenic	Smechr0200285:E02:26578596-26580012:+:-116076	Smechr0200285(Smechr0200285)	NA	NA	NA	uncharacterized protein LOC107010703 [Solanum pennellii]	NA
E02	26500282	26500514	233	26500451	44	9.42585	2.79798	6.14101	R0h_peak_365	intergenic	Smechr0200285:E02:26578596-26580012:+:-78198	Smechr0200285(Smechr0200285)	NA	NA	NA	uncharacterized protein LOC107010703 [Solanum pennellii]	NA
E02	26648245	26648546	302	26648360	73	12.4473	2.55882	8.96479	R0h_peak_366	intergenic	Smechr0200285:E02:26578596-26580012:+:69799	Smechr0200285(Smechr0200285)	NA	NA	NA	uncharacterized protein LOC107010703 [Solanum pennellii]	NA
E02	26676678	26676896	219	26676823	67	9.0053	2.22774	5.75514	R0h_peak_367	intergenic	Smechr0200285:E02:26578596-26580012:+:98190	Smechr0200285(Smechr0200285)	NA	NA	NA	uncharacterized protein LOC107010703 [Solanum pennellii]	NA
E02	26848847	26849434	588	26849321	199	35.8662	2.80582	31.7114	R0h_peak_368	intergenic	Smechr0200286:E02:26864458-26882040:+:-15318	Smechr0200286(Smechr0200286)	NA	NA	NA	NA	NA
E02	27200637	27200847	211	27200765	47	10.3208	2.86998	6.97139	R0h_peak_369	intergenic	Smechr0200288:E02:27217566-27218031:-:17289	Smechr0200288(Smechr0200288)	NA	NA	NA	PREDICTED: E3 ubiquitin ligase BIG BROTHER-related-like [Solanum tuberosum]	NA
E02	27307784	27308037	254	27307938	56	9.56532	2.49756	6.27013	R0h_peak_370	intergenic	Smechr0200295:E02:27382222-27384958:+:-74312	Smechr0200295(Smechr0200295)	4;GO:0005200,molecular_function structural constituent of cytoskeleton;GO:0005525,molecular_function GTP binding;GO:0005874,cellular_component microtubule;GO:0007017,biological_process microtubule-based process	TUBB; tubulin beta; K07375	map04145	BnaCnng62490D [Brassica napus]	NA
E02	28435259	28435482	224	28435324	21	11.8049	5.50405	8.35958	R0h_peak_371	intergenic	Smechr0200309:E02:28453397-28455944:+:-18027	Smechr0200309(Smechr0200309)	NA	ABCC1; ATP-binding cassette, subfamily C (CFTR/MRP), member 1 [EC:7.6.2.3]; K05665	map02010	PREDICTED: ABC transporter C family member 12-like isoform X8 [Solanum tuberosum]	NA
E02	28854729	28855086	358	28854868	104	13.7942	2.28618	10.24	R0h_peak_372	intergenic	Smechr0200310:E02:28928532-28928750:+:-73625	Smechr0200310(Smechr0200310)	NA	NA	NA	hypothetical protein BC332_01002 [Capsicum chinense]	NA
E02	28863527	28864058	532	28863680	257	27.0005	2.1262	23.0141	R0h_peak_373	intergenic	Smechr0200310:E02:28928532-28928750:+:-64740	Smechr0200310(Smechr0200310)	NA	NA	NA	hypothetical protein BC332_01002 [Capsicum chinense]	NA
E02	28892890	28893138	249	28892980	158	17.0655	2.11629	13.3712	R0h_peak_374	intergenic	Smechr0200310:E02:28928532-28928750:+:-35518	Smechr0200310(Smechr0200310)	NA	NA	NA	hypothetical protein BC332_01002 [Capsicum chinense]	NA
E02	28894414	28894631	218	28894499	53	13.7795	3.29189	10.2263	R0h_peak_375	intergenic	Smechr0200310:E02:28928532-28928750:+:-34010	Smechr0200310(Smechr0200310)	NA	NA	NA	hypothetical protein BC332_01002 [Capsicum chinense]	NA
E02	29183761	29183969	209	29183864	91	15.2831	2.58001	11.6593	R0h_peak_376	intergenic	Smechr0200316:E02:29114267-29115244:+:69597	Smechr0200316(Smechr0200316)	NA	ATPF1B, atpD; F-type H+/Na+-transporting ATPase subunit beta [EC:7.1.2.2 7.2.2.1]; K02112	map00190,map00195	PREDICTED: uncharacterized protein LOC107058883 [Solanum tuberosum]	NA
E02	29186046	29186598	553	29186257	114	10.8072	1.9677	7.42594	R0h_peak_377	intergenic	Smechr0200316:E02:29114267-29115244:+:72054	Smechr0200316(Smechr0200316)	NA	ATPF1B, atpD; F-type H+/Na+-transporting ATPase subunit beta [EC:7.1.2.2 7.2.2.1]; K02112	map00190,map00195	PREDICTED: uncharacterized protein LOC107058883 [Solanum tuberosum]	NA
E02	29253151	29253360	210	29253281	13	5.14199	3.32609	2.31901	R0h_peak_378	intergenic	Smechr0200316:E02:29114267-29115244:+:138988	Smechr0200316(Smechr0200316)	NA	ATPF1B, atpD; F-type H+/Na+-transporting ATPase subunit beta [EC:7.1.2.2 7.2.2.1]; K02112	map00190,map00195	PREDICTED: uncharacterized protein LOC107058883 [Solanum tuberosum]	NA
E02	29462809	29463082	274	29462930	193	19.9346	2.09093	16.1393	R0h_peak_379	intergenic	Smechr0200317:E02:29631579-29646628:+:-168634	Smechr0200317(Smechr0200317)	2;GO:0016021,cellular_component integral component of membrane;GO:0016192,biological_process vesicle-mediated transport	NA	NA	PREDICTED: vesicle-associated membrane protein 721-like [Nicotiana tomentosiformis]	NA
E02	29466720	29467614	895	29467171	222	23.9307	2.14138	20.0184	R0h_peak_380	intergenic	Smechr0200317:E02:29631579-29646628:+:-164412	Smechr0200317(Smechr0200317)	2;GO:0016021,cellular_component integral component of membrane;GO:0016192,biological_process vesicle-mediated transport	NA	NA	PREDICTED: vesicle-associated membrane protein 721-like [Nicotiana tomentosiformis]	NA
E02	29474414	29474640	227	29474522	52	13.9396	3.3625	10.3782	R0h_peak_381	intergenic	Smechr0200317:E02:29631579-29646628:+:-157052	Smechr0200317(Smechr0200317)	2;GO:0016021,cellular_component integral component of membrane;GO:0016192,biological_process vesicle-mediated transport	NA	NA	PREDICTED: vesicle-associated membrane protein 721-like [Nicotiana tomentosiformis]	NA
E02	29560881	29561113	233	29560984	352	56.3694	2.65621	51.9227	R0h_peak_382	intergenic	Smechr0200317:E02:29631579-29646628:+:-70582	Smechr0200317(Smechr0200317)	2;GO:0016021,cellular_component integral component of membrane;GO:0016192,biological_process vesicle-mediated transport	NA	NA	PREDICTED: vesicle-associated membrane protein 721-like [Nicotiana tomentosiformis]	NA
E02	29593810	29594067	258	29593871	18	6.32272	3.36845	3.33543	R0h_peak_383	intergenic	Smechr0200317:E02:29631579-29646628:+:-37641	Smechr0200317(Smechr0200317)	2;GO:0016021,cellular_component integral component of membrane;GO:0016192,biological_process vesicle-mediated transport	NA	NA	PREDICTED: vesicle-associated membrane protein 721-like [Nicotiana tomentosiformis]	NA
E02	30738650	30738864	215	30738722	203	25.0956	2.27748	21.1541	R0h_peak_384	intergenic	Smechr0200332:E02:30715316-30717350:+:23440	Smechr0200332(Smechr0200332)	NA	NA	NA	PREDICTED: trihelix transcription factor ASR3-like [Solanum tuberosum]	NA
E02	30861245	30861534	290	30861408	185	21.8402	2.21967	17.9857	R0h_peak_385	intergenic	Smechr0200333:E02:30797530-30846718:-:-14671	Smechr0200333(Smechr0200333)	1;GO:0005524,molecular_function ATP binding	NA	NA	helicase-like transcription factor CHR28 isoform X2 [Solanum pennellii]	SNF2
E02	30976814	30977047	234	30976946	79	18.6393	3.19124	14.8871	R0h_peak_386	intergenic	Smechr0200333:E02:30797530-30846718:-:-130212	Smechr0200333(Smechr0200333)	1;GO:0005524,molecular_function ATP binding	NA	NA	helicase-like transcription factor CHR28 isoform X2 [Solanum pennellii]	SNF2
E02	31368465	31368693	229	31368586	20	6.09208	3.09896	3.13563	R0h_peak_387	intergenic	Smechr0200337:E02:31314279-31318708:+:54299	Smechr0200337(Smechr0200337)	NA	NA	NA	NA	NA
E02	31494986	31495258	273	31495098	148	23.4171	2.56353	19.5185	R0h_peak_388	intergenic	Smechr0200338:E02:31543438-31592770:-:97648	Smechr0200338(Smechr0200338)	4;GO:0004252,molecular_function serine-type endopeptidase activity;GO:0006508,biological_process proteolysis;GO:0008236,molecular_function serine-type peptidase activity;GO:0070008,molecular_function serine-type exopeptidase activity	NA	NA	PREDICTED: protease 2 [Solanum tuberosum]	NA
E02	31498558	31498768	211	31498677	35	8.92563	3.05487	5.6801	R0h_peak_389	intergenic	Smechr0200338:E02:31543438-31592770:-:94107	Smechr0200338(Smechr0200338)	4;GO:0004252,molecular_function serine-type endopeptidase activity;GO:0006508,biological_process proteolysis;GO:0008236,molecular_function serine-type peptidase activity;GO:0070008,molecular_function serine-type exopeptidase activity	NA	NA	PREDICTED: protease 2 [Solanum tuberosum]	NA
E02	33580241	33580515	275	33580258	13	4.69038	3.09046	1.95761	R0h_peak_390	intergenic	Smechr0200372:E02:33530637-33541067:-:-39310	Smechr0200372(Smechr0200372)	NA	NA	NA	NA	NA
E02	33852057	33852282	226	33852156	179	37.1242	3.06306	32.9487	R0h_peak_391	intergenic	Smechr0200376:E02:33815087-33819382:-:-32787	Smechr0200376(Smechr0200376)	3;GO:0005515,molecular_function protein binding;GO:0007165,biological_process signal transduction;GO:0043531,molecular_function ADP binding	NA	NA	PREDICTED: TMV resistance protein N-like isoform X2 [Solanum tuberosum]	NA
E02	34036273	34036506	234	34036391	163	35.4396	3.1523	31.2923	R0h_peak_392	intergenic	Smechr0200382:E02:34073745-34078559:+:-37356	Smechr0200382(Smechr0200382)	NA	NA	NA	uncharacterized protein LOC101258527 isoform X2 [Solanum lycopersicum]	NA
E02	34375969	34376194	226	34376097	54	11.7402	2.89912	8.29972	R0h_peak_393	intergenic	Smechr0200385:E02:34345584-34345817:-:-30264	Smechr0200385(Smechr0200385)	NA	NA	NA	uncharacterized protein LOC114073897 [Solanum pennellii]	NA
E02	34383638	34383858	221	34383769	62	13.0705	2.88204	9.55347	R0h_peak_394	intergenic	Smechr0200385:E02:34345584-34345817:-:-37930	Smechr0200385(Smechr0200385)	NA	NA	NA	uncharacterized protein LOC114073897 [Solanum pennellii]	NA
E02	34835061	34835280	220	34835154	78	20.5183	3.46154	16.7047	R0h_peak_395	intergenic	Smechr0200390:E02:34770740-34770988:-:-64182	Smechr0200390(Smechr0200390)	NA	NA	NA	NA	NA
E02	34840487	34840769	283	34840630	29	10.3867	3.87636	7.03343	R0h_peak_396	intergenic	Smechr0200390:E02:34770740-34770988:-:-69639	Smechr0200390(Smechr0200390)	NA	NA	NA	NA	NA
E02	35054030	35054251	222	35054158	65	6.6766	1.95652	3.64996	R0h_peak_397	intergenic	Smechr0200392:E02:35012713-35015662:-:-38478	Smechr0200392(Smechr0200392)	NA	NA	NA	SPX and EXS domain-containing protein 5-like [Ziziphus jujuba]	NA
E02	35089739	35089998	260	35089908	71	12.5258	2.6053	9.03901	R0h_peak_398	intergenic	Smechr0200392:E02:35012713-35015662:-:-74206	Smechr0200392(Smechr0200392)	NA	NA	NA	SPX and EXS domain-containing protein 5-like [Ziziphus jujuba]	NA
E02	35117020	35117235	216	35117132	130	28.8449	3.16155	24.8195	R0h_peak_399	intergenic	Smechr0200392:E02:35012713-35015662:-:-101465	Smechr0200392(Smechr0200392)	NA	NA	NA	SPX and EXS domain-containing protein 5-like [Ziziphus jujuba]	NA
E02	35969320	35969617	298	35969475	14	5.81866	3.56366	2.89799	R0h_peak_400	intergenic	Smechr0200412:E02:35981905-35984933:+:-12437	Smechr0200412(Smechr0200412)	NA	NA	NA	PREDICTED: uncharacterized protein LOC102578785 [Solanum tuberosum]	NA
E02	36330927	36331258	332	36331068	90	6.65099	1.76	3.62659	R0h_peak_401	intergenic	Smechr0200428:E02:36313894-36314521:-:-16571	Smechr0200428(Smechr0200428)	3;GO:0003899,molecular_function DNA-directed 5'-3' RNA polymerase activity;GO:0006351,biological_process transcription, DNA-templated;GO:0046983,molecular_function protein dimerization activity	rpoA; DNA-directed RNA polymerase subunit alpha [EC:2.7.7.6]; K03040	map03020	RpoA (plastid) [Solanum melongena]	NA
E02	36411439	36411727	289	36411549	148	17.3	2.18888	13.5964	R0h_peak_402	intergenic	Smechr0200433:E02:36400804-36403167:-:-8415	Smechr0200433(Smechr0200433)	NA	NA	NA	uncharacterized protein LOC107028221 [Solanum pennellii]	NA
E02	36519842	36520087	246	36519958	38	6.05082	2.28796	3.09969	R0h_peak_403	intergenic	Smechr0200434:E02:36537123-36539347:-:19383	Smechr0200434(Smechr0200434)	3;GO:0003700,molecular_function DNA-binding transcription factor activity;GO:0006355,biological_process regulation of transcription, DNA-templated;GO:0043565,molecular_function sequence-specific DNA binding	HARS, hisS; histidyl-tRNA synthetase [EC:6.1.1.21]; K01892	map00970	PREDICTED: WRKY transcription factor 6-like [Solanum tuberosum]	WRKY
E02	36531616	36532087	472	36531900	525	93.3425	2.84997	88.539	R0h_peak_404	intergenic	Smechr0200434:E02:36537123-36539347:-:7496	Smechr0200434(Smechr0200434)	3;GO:0003700,molecular_function DNA-binding transcription factor activity;GO:0006355,biological_process regulation of transcription, DNA-templated;GO:0043565,molecular_function sequence-specific DNA binding	HARS, hisS; histidyl-tRNA synthetase [EC:6.1.1.21]; K01892	map00970	PREDICTED: WRKY transcription factor 6-like [Solanum tuberosum]	WRKY
E02	36612149	36612360	212	36612263	101	12.8721	2.23649	9.36639	R0h_peak_405	intergenic	Smechr0200435:E02:36605702-36608263:+:6552	Smechr0200435(Smechr0200435)	NA	NA	NA	PREDICTED: NAC domain-containing protein 19-like [Solanum tuberosum]	NA
E02	36826651	36826874	224	36826750	166	37.9469	3.27048	33.7583	R0h_peak_406	intergenic	Smechr0200439:E02:36857242-36857632:-:30870	Smechr0200439(Smechr0200439)	NA	NA	NA	hypothetical protein A4A49_61324 [Nicotiana attenuata]	NA
E02	37069451	37069681	231	37069616	18	9.23734	4.74221	5.9677	R0h_peak_407	intergenic	Smechr0200444:E02:37097072-37101100:+:-27506	Smechr0200444(Smechr0200444)	NA	NA	NA	PREDICTED: uncharacterized protein LOC107062022 [Solanum tuberosum]	NA
E02	37511565	37511823	259	37511712	14	6.04822	3.68375	3.09759	R0h_peak_408	intergenic	Smechr0200455:E02:37495090-37495294:+:16603	Smechr0200455(Smechr0200455)	NA	NA	NA	NA	NA
E02	39221221	39221506	286	39221330	30	8.84677	3.31771	5.60828	R0h_peak_409	intergenic	Smechr0200495:E02:39215164-39215623:+:6199	Smechr0200495(Smechr0200495)	NA	NA	NA	NA	NA
E02	39565300	39565513	214	39565441	30	8.47227	3.20755	5.26508	R0h_peak_410	intergenic	Smechr0200502:E02:39513109-39523303:+:52297	Smechr0200502(Smechr0200502)	4;GO:0003677,molecular_function DNA binding;GO:0005634,cellular_component nucleus;GO:0006355,biological_process regulation of transcription, DNA-templated;GO:0009725,biological_process response to hormone	K14486, ARF; auxin response factor; K14486	map04075	PREDICTED: auxin response factor 8-like isoform X2 [Solanum tuberosum]	B3-ARF
E02	39612389	39612595	207	39612561	15	6.52247	3.80124	3.51296	R0h_peak_411	intergenic	Smechr0200502:E02:39513109-39523303:+:99382	Smechr0200502(Smechr0200502)	4;GO:0003677,molecular_function DNA binding;GO:0005634,cellular_component nucleus;GO:0006355,biological_process regulation of transcription, DNA-templated;GO:0009725,biological_process response to hormone	K14486, ARF; auxin response factor; K14486	map04075	PREDICTED: auxin response factor 8-like isoform X2 [Solanum tuberosum]	B3-ARF
E02	39684358	39684720	363	39684708	19	5.1854	2.81794	2.35747	R0h_peak_412	intergenic	Smechr0200503:E02:39756062-39785344:+:-71523	Smechr0200503(Smechr0200503)	4;GO:0003677,molecular_function DNA binding;GO:0005634,cellular_component nucleus;GO:0006355,biological_process regulation of transcription, DNA-templated;GO:0009725,biological_process response to hormone	K14486, ARF; auxin response factor; K14486	map04075	PREDICTED: auxin response factor 8-like isoform X2 [Solanum tuberosum]	B3-ARF
E02	39694503	39694717	215	39694603	135	18.8036	2.37928	15.0459	R0h_peak_413	intergenic	Smechr0200503:E02:39756062-39785344:+:-61452	Smechr0200503(Smechr0200503)	4;GO:0003677,molecular_function DNA binding;GO:0005634,cellular_component nucleus;GO:0006355,biological_process regulation of transcription, DNA-templated;GO:0009725,biological_process response to hormone	K14486, ARF; auxin response factor; K14486	map04075	PREDICTED: auxin response factor 8-like isoform X2 [Solanum tuberosum]	B3-ARF
E02	40241253	40241509	257	40241310	28	6.73482	2.81375	3.70064	R0h_peak_414	intergenic	Smechr0200512:E02:40281902-40285014:-:43633	Smechr0200512(Smechr0200512)	4;GO:0004420,molecular_function hydroxymethylglutaryl-CoA reductase (NADPH) activity;GO:0015936,biological_process coenzyme A metabolic process;GO:0050662,molecular_function coenzyme binding;GO:0055114,biological_process oxidation-reduction process	HMGCR; hydroxymethylglutaryl-CoA reductase (NADPH) [EC:1.1.1.34]; K00021	map00900	hypothetical protein EJD97_016312 [Solanum chilense]	NA
E02	40507217	40507423	207	40507305	37	8.88508	2.95172	5.64234	R0h_peak_415	Smechr0200518:intron	Smechr0200518:E02:40503702-40512621:-:5301	Smechr0200518(Smechr0200518)	NA	NA	NA	PREDICTED: NEP1-interacting protein 1-like [Solanum tuberosum]	NA
E02	40538422	40538634	213	40538551	19	8.8844	4.41495	5.64213	R0h_peak_416	intergenic	Smechr0200519:E02:40555996-40557119:-:18591	Smechr0200519(Smechr0200519)	NA	NA	NA	NA	NA
E02	40717800	40718038	239	40717993	12	4.49421	3.08851	1.79549	R0h_peak_417	intergenic	Smechr0200524:E02:40736570-40736870:-:18951	Smechr0200524(Smechr0200524)	NA	NA	NA	ribosomal protein L2 (mitochondrion) [Hesperelaea palmeri]	NA
E02	41169785	41170150	366	41170138	13	5.47307	3.50258	2.59796	R0h_peak_418	intergenic	Smechr0200534:E02:41166588-41167737:-:-2230	Smechr0200534(Smechr0200534)	NA	NA	NA	PREDICTED: RING-H2 finger protein ATL80-like [Solanum tuberosum]	NA
E02	42047012	42047254	243	42047153	26	6.02861	2.70389	3.08186	R0h_peak_419	intergenic	Smechr0200556:E02:42039018-42039501:-:-7631	Smechr0200556(Smechr0200556)	2;GO:0006355,biological_process regulation of transcription, DNA-templated;GO:0008270,molecular_function zinc ion binding	NA	NA	PREDICTED: putative protein FAR1-RELATED SEQUENCE 10 [Solanum tuberosum]	NA
E02	42051487	42051715	229	42051586	74	14.1247	2.74574	10.5543	R0h_peak_420	intergenic	Smechr0200556:E02:42039018-42039501:-:-12099	Smechr0200556(Smechr0200556)	2;GO:0006355,biological_process regulation of transcription, DNA-templated;GO:0008270,molecular_function zinc ion binding	NA	NA	PREDICTED: putative protein FAR1-RELATED SEQUENCE 10 [Solanum tuberosum]	NA
E02	42118625	42118869	245	42118714	12	4.79623	3.2524	2.0255	R0h_peak_421	intergenic	Smechr0200557:E02:42130872-42132175:+:-12125	Smechr0200557(Smechr0200557)	NA	DNMT1, dcm; DNA (cytosine-5)-methyltransferase 1 [EC:2.1.1.37]; K00558	map00270	DNA (cytosine-5)-methyltransferase 1 [Capsicum chinense]	NA
E02	42248016	42248218	203	42248091	65	16.1723	3.25847	12.5124	R0h_peak_422	intergenic	Smechr0200567:E02:42228963-42231331:-:-16785	Smechr0200567(Smechr0200567)	NA	NA	NA	potato resistance-like protein I2GA-SH194-2 [Solanum tuberosum]	NA
E02	42255496	42255721	226	42255618	229	45.943	3.02257	41.6345	R0h_peak_423	intergenic	Smechr0200567:E02:42228963-42231331:-:-24277	Smechr0200567(Smechr0200567)	NA	NA	NA	potato resistance-like protein I2GA-SH194-2 [Solanum tuberosum]	NA
E02	42523290	42523502	213	42523401	49	14.5104	3.6136	10.9218	R0h_peak_424	intergenic	Smechr0200571:E02:42604999-42605275:-:81879	Smechr0200571(Smechr0200571)	NA	NA	NA	PREDICTED: uncharacterized protein LOC104109537 [Nicotiana tomentosiformis]	NA
E02	43864555	43864808	254	43864715	13	5.47307	3.50258	2.59796	R0h_peak_425	intergenic	Smechr0200610:E02:43854920-43855322:+:9761	Smechr0200610(Smechr0200610)	NA	RBOH; respiratory burst oxidase [EC:1.6.3.- 1.11.1.-]; K13447	map04016,map04626	PREDICTED: uncharacterized protein LOC107060995 [Solanum tuberosum]	NA
E02	44164791	44165002	212	44164906	48	10.5238	2.87462	7.16056	R0h_peak_426	intergenic	Smechr0200627:E02:44168892-44172203:-:7307	Smechr0200627(Smechr0200627)	NA	NA	NA	NEP1-interacting protein-like 1 [Solanum lycopersicum]	NA
E02	44309020	44309223	204	44309156	37	8.00137	2.74634	4.83692	R0h_peak_427	intergenic	Smechr0200635:E02:44301624-44303291:-:-5830	Smechr0200635(Smechr0200635)	1;GO:0008270,molecular_function zinc ion binding	E4.1.1.15, gadB, gadA, GAD; glutamate decarboxylase [EC:4.1.1.15]; K01580	map00250,map00410,map00430,map00650	uncharacterized protein LOC101244949 [Solanum lycopersicum]	NA
E02	44885136	44885389	254	44885301	101	18.2259	2.7139	14.4883	R0h_peak_428	intergenic	Smechr0200654:E02:44780739-44782020:+:104523	Smechr0200654(Smechr0200654)	NA	NA	NA	uncharacterized protein LOC114077212 [Solanum pennellii]	NA
E02	45322041	45322266	226	45322148	89	15.3616	2.61817	11.7347	R0h_peak_429	intergenic	Smechr0200662:E02:45317429-45317983:-:-4170	Smechr0200662(Smechr0200662)	1;GO:0016846,molecular_function carbon-sulfur lyase activity	UTP4, CIRH1A; U3 small nucleolar RNA-associated protein 4; K14548	map03008	PREDICTED: tryptophan aminotransferase-related protein 4-like [Solanum tuberosum]	NA
E02	45334301	45334516	216	45334411	15	5.51432	3.2983	2.63052	R0h_peak_430	intergenic	Smechr0200662:E02:45317429-45317983:-:-16425	Smechr0200662(Smechr0200662)	1;GO:0016846,molecular_function carbon-sulfur lyase activity	UTP4, CIRH1A; U3 small nucleolar RNA-associated protein 4; K14548	map03008	PREDICTED: tryptophan aminotransferase-related protein 4-like [Solanum tuberosum]	NA
E02	46114008	46114372	365	46114224	19	8.75307	4.35273	5.52223	R0h_peak_431	intergenic	Smechr0200691:E02:46098656-46098870:+:15533	Smechr0200691(Smechr0200691)	NA	NA	NA	uncharacterized protein LOC107009826 [Solanum pennellii]	NA
E02	46188497	46188878	382	46188678	209	14.8071	1.8071	11.2043	R0h_peak_432	intergenic	Smechr0200692:E02:46199640-46199839:+:-10953	Smechr0200692(Smechr0200692)	NA	NA	NA	PREDICTED: uncharacterized protein LOC104239484 [Nicotiana sylvestris]	NA
E02	46464520	46464725	206	46464579	19	7.1838	3.64112	4.09959	R0h_peak_433	intergenic	Smechr0200699:E02:46475900-46477472:+:-11278	Smechr0200699(Smechr0200699)	1;GO:0006355,biological_process regulation of transcription, DNA-templated	NA	NA	PREDICTED: paired amphipathic helix protein Sin3-like 2 isoform X2 [Theobroma cacao]	Others
E02	46467502	46467736	235	46467715	24	5.33748	2.58673	2.48574	R0h_peak_434	intergenic	Smechr0200699:E02:46475900-46477472:+:-8281	Smechr0200699(Smechr0200699)	1;GO:0006355,biological_process regulation of transcription, DNA-templated	NA	NA	PREDICTED: paired amphipathic helix protein Sin3-like 2 isoform X2 [Theobroma cacao]	Others
E02	46552648	46552873	226	46552793	108	14.9239	2.34056	11.316	R0h_peak_435	intergenic	Smechr0200700:E02:46537391-46537828:-:-14932	Smechr0200700(Smechr0200700)	2;GO:0003714,molecular_function transcription corepressor activity;GO:0006355,biological_process regulation of transcription, DNA-templated	NA	NA	PREDICTED: paired amphipathic helix protein Sin3-like 1 [Solanum tuberosum]	Others
E02	51067227	51067463	237	51067287	16	6.57037	3.69982	3.55554	R0h_peak_436	intergenic	Smechr0200895:E02:51043323-51046150:+:24021	Smechr0200895(Smechr0200895)	NA	NA	NA	probable esterase KAI2 [Solanum lycopersicum]	NA
E02	51078970	51079181	212	51079032	40	7.09328	2.45144	4.01916	R0h_peak_437	intergenic	Smechr0200896:E02:51097776-51098114:+:-18701	Smechr0200896(Smechr0200896)	NA	NA	NA	NA	NA
E02	51196663	51196870	208	51196737	42	11.9716	3.42549	8.51699	R0h_peak_438	intergenic	Smechr0200900:E02:51250928-51251093:-:54327	Smechr0200900(Smechr0200900)	NA	CYCD3; cyclin D3, plant; K14505	map04075	PREDICTED: cyclin-D3-2-like [Solanum tuberosum]	NA
E02	51409690	51409960	271	51409819	117	32.6574	3.74759	28.559	R0h_peak_439	intergenic	Smechr0200909:E02:51441006-51441833:-:32008	Smechr0200909(Smechr0200909)	1;GO:0005634,cellular_component nucleus	CYCD3; cyclin D3, plant; K14505	map04075	cyclin-D3-2 [Solanum pennellii]	NA
E02	51468794	51469018	225	51468979	13	4.28897	2.88601	1.62689	R0h_peak_440	intergenic	Smechr0200910:E02:51487735-51494803:+:-18829	Smechr0200910(Smechr0200910)	4;GO:0005506,molecular_function iron ion binding;GO:0016705,molecular_function oxidoreductase activity, acting on paired donors, with incorporation or reduction of molecular oxygen;GO:0020037,molecular_function heme binding;GO:0055114,biological_process oxidation-reduction process	NA	NA	PREDICTED: geraniol 8-hydroxylase-like [Solanum tuberosum]	NA
E02	51694087	51694352	266	51694190	109	19.3121	2.69651	15.5376	R0h_peak_441	intergenic	Smechr0200921:E02:51688313-51691358:-:-2861	Smechr0200921(Smechr0200921)	1;GO:0005759,cellular_component mitochondrial matrix	NA	NA	PREDICTED: uncharacterized protein LOC102603641 [Solanum tuberosum]	NA
E02	54068172	54068389	218	54068202	31	6.77557	2.68657	3.73823	R0h_peak_442	Smechr0201033:exon	Smechr0201033:E02:54064908-54068622:+:3372	Smechr0201033(Smechr0201033)	NA	NA	NA	hypothetical protein EKK34_28295 [Mycobacterium sp.]	NA
E02	54233776	54234015	240	54233946	29	5.84151	2.51866	2.91773	R0h_peak_443	intergenic	Smechr0201043:E02:54245517-54250758:+:-11622	Smechr0201043(Smechr0201043)	NA	NA	NA	PREDICTED: uncharacterized protein LOC102605832 [Solanum tuberosum]	NA
E02	54349639	54349874	236	54349767	16	7.67064	4.25313	4.53837	R0h_peak_444	Smechr0201051:Promoter	Smechr0201051:E02:54351259-54351586:+:-1503	Smechr0201051(Smechr0201051)	NA	NA	NA	uncharacterized protein LOC104649582 [Solanum lycopersicum]	NA
E02	55413166	55413389	224	55413223	47	6.97216	2.26227	3.91026	R0h_peak_445	Smechr0201126:intron	Smechr0201126:E02:55403074-55414918:-:1641	Smechr0201126(Smechr0201126)	NA	FLS2; LRR receptor-like serine/threonine-protein kinase FLS2 [EC:2.7.11.1]; K13420	map04016,map04626	PREDICTED: receptor kinase-like protein Xa21 [Nicotiana attenuata]	NA
E02	55745576	55745799	224	55745710	16	7.2519	4.03882	4.16126	R0h_peak_446	intergenic	Smechr0201152:E02:55725944-55730126:-:-15561	Smechr0201152(Smechr0201152)	3;GO:0003735,molecular_function structural constituent of ribosome;GO:0005840,cellular_component ribosome;GO:0006412,biological_process translation	NA	NA	30S ribosomal protein S21, chloroplastic [Solanum lycopersicum]	NA
E02	61278945	61279184	240	61279137	13	5.47307	3.50258	2.59796	R0h_peak_447	Smechr0201624:exon	Smechr0201624:E02:61279098-61280383:-:1319	Smechr0201624(Smechr0201624)	NA	NA	NA	hypothetical protein CQW23_04287 [Capsicum baccatum]	NA
E02	61534148	61534361	214	61534277	50	13.5445	3.37296	10.0033	R0h_peak_448	intergenic	Smechr0201647:E02:61469099-61473872:-:-60382	Smechr0201647(Smechr0201647)	NA	NA	NA	PREDICTED: 28 kDa heat- and acid-stable phosphoprotein [Capsicum annuum]	NA
E02	61545583	61546004	422	61545722	74	4.0336	1.56728	1.45555	R0h_peak_449	intergenic	Smechr0201647:E02:61469099-61473872:-:-71921	Smechr0201647(Smechr0201647)	NA	NA	NA	PREDICTED: 28 kDa heat- and acid-stable phosphoprotein [Capsicum annuum]	NA
E02	63286681	63286886	206	63286783	68	11.9324	2.58686	8.48031	R0h_peak_450	Smechr0201818:intron	Smechr0201819:E02:63276423-63282802:-:-3981	Smechr0201819(Smechr0201819)	1;GO:0008270,molecular_function zinc ion binding	NA	NA	PREDICTED: pentatricopeptide repeat-containing protein At4g13650 [Solanum tuberosum]	NA
E02	65570359	65570610	252	65570417	17	5.11303	2.93416	2.29723	R0h_peak_451	intergenic	Smechr0202064:E02:65552126-65556853:+:18358	Smechr0202064(Smechr0202064)	NA	NA	NA	protein TRIGALACTOSYLDIACYLGLYCEROL 2, chloroplastic [Solanum lycopersicum]	NA
E02	66138287	66138728	442	66138606	166	15.1097	1.9703	11.4934	R0h_peak_452	intergenic	Smechr0202121:E02:66131794-66134509:-:-3998	Smechr0202121(Smechr0202121)	1;GO:0003677,molecular_function DNA binding	NA	NA	hypothetical protein EJD97_017843 [Solanum chilense]	HB-WOX
E02	69348634	69348909	276	69348778	51	17.0751	4.03919	13.3803	R0h_peak_453	intergenic	Smechr0202514:E02:69339154-69342861:-:-5910	Smechr0202514(Smechr0202514)	1;GO:0016301,molecular_function kinase activity	E2.7.1.4, scrK; fructokinase [EC:2.7.1.4]; K00847	map00051,map00500,map00520	probable fructokinase-6, chloroplastic [Solanum pennellii]	NA
E02	70321669	70321907	239	70321785	16	7.23946	4.03252	4.15075	R0h_peak_454	Smechr0202611:Promoter	Smechr0202611:E02:70322118-70324303:+:-330	Smechr0202611(Smechr0202611)	NA	NA	NA	uncharacterized protein LOC107009276 [Solanum pennellii]	NA
E02	70950609	70950883	275	70950844	12	4.50308	3.09328	1.80228	R0h_peak_455	Smechr0202683:intron	Smechr0202683:E02:70949337-70960898:+:1408	Smechr0202683(Smechr0202683)	1;GO:0006629,biological_process lipid metabolic process	DAD1; phospholipase A1 [EC:3.1.1.32]; K16818	map00564,map00592	PREDICTED: uncharacterized protein LOC102590929 [Solanum tuberosum]	NA
E03	1964404	1964633	230	1964533	18	7.53079	3.91248	4.41225	R0h_peak_456	intergenic	Smechr0300167:E03:1980702-1981008:+:-16184	Smechr0300167(Smechr0300167)	3;GO:0004672,molecular_function protein kinase activity;GO:0005524,molecular_function ATP binding;GO:0006468,biological_process protein phosphorylation	NA	NA	PREDICTED: G-type lectin S-receptor-like serine/threonine-protein kinase At1g11410 [Solanum tuberosum]	NA
E03	1964975	1965255	281	1965164	15	4.7011	2.9129	1.96565	R0h_peak_457	intergenic	Smechr0300167:E03:1980702-1981008:+:-15587	Smechr0300167(Smechr0300167)	3;GO:0004672,molecular_function protein kinase activity;GO:0005524,molecular_function ATP binding;GO:0006468,biological_process protein phosphorylation	NA	NA	PREDICTED: G-type lectin S-receptor-like serine/threonine-protein kinase At1g11410 [Solanum tuberosum]	NA
E03	2401803	2402056	254	2401910	23	6.34567	2.97762	3.35561	R0h_peak_458	intergenic	Smechr0300197:E03:2407392-2409290:-:7361	Smechr0300197(Smechr0300197)	NA	NA	NA	PREDICTED: CRIB domain-containing protein RIC11-like [Solanum tuberosum]	NA
E03	2641298	2641500	203	2641407	24	9.56323	4.07522	6.26845	R0h_peak_459	intergenic	Smechr0300219:E03:2629119-2634818:-:-6580	Smechr0300219(Smechr0300219)	NA	NA	NA	PREDICTED: mitochondrial phosphate carrier protein 1, mitochondrial-like [Solanum tuberosum]	NA
E03	2642316	2642531	216	2642403	97	15.3198	2.50071	11.6945	R0h_peak_460	intergenic	Smechr0300220:E03:2649192-2655656:+:-6769	Smechr0300220(Smechr0300220)	4;GO:0016020,cellular_component membrane;GO:0016021,cellular_component integral component of membrane;GO:0022857,molecular_function transmembrane transporter activity;GO:0055085,biological_process transmembrane transport	NA	NA	monosaccharide-sensing protein 2-like [Solanum pennellii]	NA
E03	3083188	3083394	207	3083346	45	7.85396	2.46644	4.70464	R0h_peak_461	intergenic	Smechr0300270:E03:3079388-3079844:+:3902	Smechr0300270(Smechr0300270)	NA	NA	NA	PREDICTED: uncharacterized protein LOC107059544 [Solanum tuberosum]	NA
E03	3230278	3230666	389	3230356	55	10.5767	2.67984	7.21004	R0h_peak_462	intergenic	Smechr0300283:E03:3237103-3250992:+:-6631	Smechr0300283(Smechr0300283)	NA	NA	NA	PREDICTED: transmembrane and coiled-coil domain-containing protein 4-like isoform X1 [Solanum tuberosum]	NA
E03	3597706	3597941	236	3597744	56	50.7147	14.2605	46.3403	R0h_peak_463	intergenic	Smechr0300308:E03:3600657-3600945:-:3122	Smechr0300308(Smechr0300308)	NA	NA	NA	zinc finger MYM-type protein 1-like [Solanum pennellii]	NA
E03	5204659	5204865	207	5204765	96	107.032	24.2679	102.123	R0h_peak_464	Smechr0300387:Promoter	Smechr0300387:E03:5202561-5202801:-:-1960	Smechr0300387(Smechr0300387)	NA	NA	NA	NA	NA
E03	5252197	5252686	490	5252233	81	4.05223	1.5382	1.46937	R0h_peak_465	intergenic	Smechr0300388:E03:5259995-5260991:+:-7554	Smechr0300388(Smechr0300388)	2;GO:0003677,molecular_function DNA binding;GO:0046983,molecular_function protein dimerization activity	NA	NA	hypothetical protein T459_01814 [Capsicum annuum]	MADS-M-type
E03	5749020	5749259	240	5749139	82	17.6855	3.00333	13.9672	R0h_peak_466	intergenic	Smechr0300410:E03:5702104-5733118:-:-16021	Smechr0300410(Smechr0300410)	1;GO:0005515,molecular_function protein binding	NA	NA	PREDICTED: RNA polymerase II-associated protein 3 isoform X1 [Solanum tuberosum]	NA
E03	5750509	5751048	540	5750635	78	8.13527	1.9995	4.95698	R0h_peak_467	intergenic	Smechr0300410:E03:5702104-5733118:-:-17660	Smechr0300410(Smechr0300410)	1;GO:0005515,molecular_function protein binding	NA	NA	PREDICTED: RNA polymerase II-associated protein 3 isoform X1 [Solanum tuberosum]	NA
E03	7814595	7814828	234	7814688	117	18.5291	2.53382	14.7811	R0h_peak_468	intergenic	Smechr0300500:E03:7826047-7830875:+:-11336	Smechr0300500(Smechr0300500)	1;GO:0008146,molecular_function sulfotransferase activity	NA	NA	uncharacterized protein LOC107012808 [Solanum pennellii]	NA
E03	7874479	7875177	699	7874862	51	10.0313	2.69539	6.70255	R0h_peak_469	intergenic	Smechr0300503:E03:7857428-7858711:-:-16116	Smechr0300503(Smechr0300503)	NA	NA	NA	PREDICTED: LOW QUALITY PROTEIN: pentatricopeptide repeat-containing protein At1g64100-like [Solanum tuberosum]	NA
E03	8832541	8832784	244	8832685	19	9.58063	4.75155	6.28407	R0h_peak_470	intergenic	Smechr0300531:E03:8816019-8823027:+:16643	Smechr0300531(Smechr0300531)	4;GO:0004222,molecular_function metalloendopeptidase activity;GO:0005524,molecular_function ATP binding;GO:0008270,molecular_function zinc ion binding;GO:0016021,cellular_component integral component of membrane	NA	NA	probable inactive ATP-dependent zinc metalloprotease FTSHI 3, chloroplastic [Solanum lycopersicum]	NA
E03	9723692	9723941	250	9723861	68	11.9324	2.58686	8.48031	R0h_peak_471	intergenic	Smechr0300552:E03:9747461-9748154:-:24338	Smechr0300552(Smechr0300552)	NA	NA	NA	PREDICTED: uncharacterized protein LOC104226193 [Nicotiana sylvestris]	NA
E03	10175528	10175760	233	10175715	13	5.47307	3.50258	2.59796	R0h_peak_472	intergenic	Smechr0300557:E03:10183234-10198292:+:-7590	Smechr0300557(Smechr0300557)	2;GO:0003676,molecular_function nucleic acid binding;GO:0008270,molecular_function zinc ion binding	NA	NA	uncharacterized protein LOC107015471 [Solanum pennellii]	NA
E03	10248667	10248882	216	10248760	16	7.67064	4.25313	4.53837	R0h_peak_473	intergenic	Smechr0300559:E03:10288123-10288314:+:-39349	Smechr0300559(Smechr0300559)	NA	RFA1, RPA1, rpa; replication factor A1; K07466	map03030,map03420,map03430,map03440	hypothetical protein T459_00357 [Capsicum annuum]	NA
E03	10364968	10365218	251	10365119	168	23.0052	2.38164	19.1174	R0h_peak_474	intergenic	Smechr0300561:E03:10399503-10401022:+:-34410	Smechr0300561(Smechr0300561)	1;GO:0046983,molecular_function protein dimerization activity	STAMBP, AMSH; STAM-binding protein [EC:3.4.19.12]; K11866	map04144	PREDICTED: zinc finger BED domain-containing protein RICESLEEPER 2-like [Nicotiana tabacum]	NA
E03	10674701	10674923	223	10674781	93	14.1162	2.43858	10.5462	R0h_peak_475	intergenic	Smechr0300566:E03:10628369-10629593:-:-45218	Smechr0300566(Smechr0300566)	4;GO:0006520,biological_process cellular amino acid metabolic process;GO:0016831,molecular_function carboxy-lyase activity;GO:0019752,biological_process carboxylic acid metabolic process;GO:0030170,molecular_function pyridoxal phosphate binding	PAAS; phenylacetaldehyde synthase [EC:4.1.1.109]; K22328	map00360	tyrosine decarboxylase 1-like [Solanum pennellii]	NA
E03	10704805	10705097	293	10705059	47	4.80894	1.89054	2.03715	R0h_peak_476	intergenic	Smechr0300567:E03:10761681-10762121:-:57170	Smechr0300567(Smechr0300567)	NA	NA	NA	NA	NA
E03	11632958	11633301	344	11633001	24	5.61546	2.67557	2.72043	R0h_peak_477	intergenic	Smechr0300580:E03:11770858-11771070:+:-137729	Smechr0300580(Smechr0300580)	NA	NA	NA	Polyprotein, putative [Solanum demissum]	NA
E03	12025447	12025692	246	12025502	58	11.44	2.73927	8.01699	R0h_peak_478	intergenic	Smechr0300588:E03:12019200-12020986:+:6369	Smechr0300588(Smechr0300588)	NA	NA	NA	NA	NA
E03	12405219	12405521	303	12405381	1619	150.315	2.06963	145.17	R0h_peak_479	Smechr0300595:exon	Smechr0300595:E03:12392741-12406280:-:910	Smechr0300595(Smechr0300595)	NA	NA	NA	uncharacterized protein LOC109121249 [Solanum lycopersicum]	NA
E03	12405734	12406039	306	12405885	1683	159.549	2.08804	154.372	R0h_peak_480	Smechr0300595:exon	Smechr0300595:E03:12392741-12406280:-:394	Smechr0300595(Smechr0300595)	NA	NA	NA	uncharacterized protein LOC109121249 [Solanum lycopersicum]	NA
E03	12406744	12406994	251	12406854	743	100.784	2.453	95.9203	R0h_peak_481	Smechr0300595:Promoter	Smechr0300595:E03:12392741-12406280:-:-588	Smechr0300595(Smechr0300595)	NA	NA	NA	uncharacterized protein LOC109121249 [Solanum lycopersicum]	NA
E03	12968366	12968577	212	12968485	89	9.4049	2.03052	6.12182	R0h_peak_482	intergenic	Smechr0300604:E03:12957036-12958005:+:11435	Smechr0300604(Smechr0300604)	1;GO:0005515,molecular_function protein binding	FLS2; LRR receptor-like serine/threonine-protein kinase FLS2 [EC:2.7.11.1]; K13420	map04016,map04626	PREDICTED: LRR receptor-like serine/threonine-protein kinase RCH1 [Solanum tuberosum]	NA
E03	13005608	13005858	251	13005763	57	10.4746	2.61492	7.11564	R0h_peak_483	intergenic	Smechr0300606:E03:12992149-12993266:+:13583	Smechr0300606(Smechr0300606)	3;GO:0004672,molecular_function protein kinase activity;GO:0005524,molecular_function ATP binding;GO:0006468,biological_process protein phosphorylation	FLS2; LRR receptor-like serine/threonine-protein kinase FLS2 [EC:2.7.11.1]; K13420	map04016,map04626	putative receptor-like protein kinase At3g47110 isoform X2 [Solanum pennellii]	NA
E03	13028334	13028618	285	13028459	177	19.5693	2.14889	15.7863	R0h_peak_484	intergenic	Smechr0300606:E03:12992149-12993266:+:36326	Smechr0300606(Smechr0300606)	3;GO:0004672,molecular_function protein kinase activity;GO:0005524,molecular_function ATP binding;GO:0006468,biological_process protein phosphorylation	FLS2; LRR receptor-like serine/threonine-protein kinase FLS2 [EC:2.7.11.1]; K13420	map04016,map04626	putative receptor-like protein kinase At3g47110 isoform X2 [Solanum pennellii]	NA
E03	13244986	13245278	293	13245133	89	16.0946	2.69361	12.4376	R0h_peak_485	intergenic	Smechr0300611:E03:13255741-13256205:-:11073	Smechr0300611(Smechr0300611)	NA	NA	NA	uncharacterized protein LOC104646330 [Solanum lycopersicum]	NA
E03	13251095	13251352	258	13251218	309	64.5663	3.13514	60.0307	R0h_peak_486	intergenic	Smechr0300611:E03:13255741-13256205:-:4982	Smechr0300611(Smechr0300611)	NA	NA	NA	uncharacterized protein LOC104646330 [Solanum lycopersicum]	NA
E03	13910085	13910499	415	13910401	20	6.4822	3.25301	3.47741	R0h_peak_487	intergenic	Smechr0300622:E03:14013698-14013998:-:103706	Smechr0300622(Smechr0300622)	NA	NA	NA	NA	NA
E03	14022804	14023057	254	14023040	15	4.35034	2.75211	1.67687	R0h_peak_488	intergenic	Smechr0300622:E03:14013698-14013998:-:-8932	Smechr0300622(Smechr0300622)	NA	NA	NA	NA	NA
E03	15666184	15666527	344	15666408	12	4.53901	3.11265	1.83095	R0h_peak_489	intergenic	Smechr0300659:E03:15698423-15711008:+:-32068	Smechr0300659(Smechr0300659)	3;GO:0004672,molecular_function protein kinase activity;GO:0005524,molecular_function ATP binding;GO:0006468,biological_process protein phosphorylation	PBS1; serine/threonine-protein kinase PBS1 [EC:2.7.11.1]; K13430	map04626	PREDICTED: serine/threonine-protein kinase PBS1 [Solanum tuberosum]	NA
E03	16150945	16151251	307	16151173	94	7.36751	1.80377	4.26437	R0h_peak_490	intergenic	Smechr0300663:E03:16316864-16321811:+:-165766	Smechr0300663(Smechr0300663)	NA	NA	NA	E3 ubiquitin-protein ligase ORTHRUS 2 [Capsicum chinense]	NA
E03	16301893	16302176	284	16302105	59	7.71463	2.17108	4.57707	R0h_peak_491	intergenic	Smechr0300663:E03:16316864-16321811:+:-14830	Smechr0300663(Smechr0300663)	NA	NA	NA	E3 ubiquitin-protein ligase ORTHRUS 2 [Capsicum chinense]	NA
E03	16639137	16639339	203	16639156	14	5.71349	3.50914	2.80435	R0h_peak_492	intergenic	Smechr0300668:E03:16569275-16592197:-:-47040	Smechr0300668(Smechr0300668)	NA	NA	NA	PREDICTED: nucleolar complex protein 2 homolog isoform X1 [Solanum tuberosum]	NA
E03	16989692	16989956	265	16989811	55	9.59882	2.52475	6.30077	R0h_peak_493	Smechr0300676:intron	Smechr0300676:E03:16983552-17032799:+:6271	Smechr0300676(Smechr0300676)	2;GO:0004325,molecular_function ferrochelatase activity;GO:0006783,biological_process heme biosynthetic process	hemH, FECH; protoporphyrin/coproporphyrin ferrochelatase [EC:4.99.1.1 4.99.1.9]; K01772	map00860	PREDICTED: ferrochelatase-2, chloroplastic-like isoform X1 [Solanum tuberosum]	NA
E03	17089021	17089510	490	17089310	232	32.215	2.42731	28.125	R0h_peak_494	intergenic	Smechr0300677:E03:17124979-17126784:+:-35714	Smechr0300677(Smechr0300677)	NA	NA	NA	PREDICTED: uncharacterized protein LOC107843201 isoform X1 [Capsicum annuum]	NA
E03	17247070	17247507	438	17247423	12	4.76279	3.23412	2.01637	R0h_peak_495	intergenic	Smechr0300679:E03:17288320-17293806:+:-41032	Smechr0300679(Smechr0300679)	NA	NA	NA	PREDICTED: uncharacterized protein DDB_G0290301-like [Solanum tuberosum]	NA
E03	18117720	18117962	243	18117891	13	5.47307	3.50258	2.59796	R0h_peak_496	intergenic	Smechr0300688:E03:18199806-18201882:-:84041	Smechr0300688(Smechr0300688)	NA	NA	NA	NA	NA
E03	19332206	19332462	257	19332317	86	28.8241	4.29525	24.7994	R0h_peak_497	intergenic	Smechr0300707:E03:19349688-19352528:+:-17354	Smechr0300707(Smechr0300707)	NA	NA	NA	PREDICTED: anthocyanidin 3-O-glucosyltransferase 2-like [Capsicum annuum]	NA
E03	19440705	19440928	224	19440818	18	9.14646	4.69624	5.88406	R0h_peak_498	intergenic	Smechr0300711:E03:19460993-19463192:-:22376	Smechr0300711(Smechr0300711)	1;GO:0008270,molecular_function zinc ion binding	NA	NA	uncharacterized protein LOC107027451 [Solanum pennellii]	NA
E03	19506595	19506797	203	19506726	133	12.952	2.00636	9.44167	R0h_peak_499	intergenic	Smechr0300714:E03:19498004-19500688:-:-6007	Smechr0300714(Smechr0300714)	2;GO:0016620,molecular_function oxidoreductase activity, acting on the aldehyde or oxo group of donors, NAD or NADP as acceptor;GO:0055114,biological_process oxidation-reduction process	GAPDH, gapA; glyceraldehyde 3-phosphate dehydrogenase [EC:1.2.1.12]; K00134	map00010,map00710	PREDICTED: glyceraldehyde-3-phosphate dehydrogenase, cytosolic [Nicotiana attenuata]	NA
E03	19714444	19714709	266	19714636	52	11.6296	2.94305	8.1952	R0h_peak_500	intergenic	Smechr0300716:E03:19597326-19599262:-:-115314	Smechr0300716(Smechr0300716)	NA	KCS; 3-ketoacyl-CoA synthase [EC:2.3.1.199]; K15397	map00062,map04626	hypothetical protein EJD97_024305 [Solanum chilense]	MYB-related
E03	19722384	19722617	234	19722527	27	4.3298	2.17495	1.66156	R0h_peak_501	intergenic	Smechr0300716:E03:19597326-19599262:-:-123238	Smechr0300716(Smechr0300716)	NA	KCS; 3-ketoacyl-CoA synthase [EC:2.3.1.199]; K15397	map00062,map04626	hypothetical protein EJD97_024305 [Solanum chilense]	MYB-related
E03	20141341	20141549	209	20141522	12	4.79623	3.2524	2.0255	R0h_peak_502	intergenic	Smechr0300722:E03:20126272-20126636:+:15172	Smechr0300722(Smechr0300722)	NA	RFA1, RPA1, rpa; replication factor A1; K07466	map03030,map03420,map03430,map03440	PREDICTED: uncharacterized protein LOC109207088 [Nicotiana attenuata]	NA
E03	20720550	20720764	215	20720661	98	16.1905	2.56829	12.5295	R0h_peak_503	intergenic	Smechr0300740:E03:20732104-20732416:+:-11447	Smechr0300740(Smechr0300740)	NA	CNGC; cyclic nucleotide gated channel, plant; K05391	map04626	PREDICTED: uncharacterized protein LOC107057783 [Solanum tuberosum]	NA
E03	21221519	21221796	278	21221633	128	20.6663	2.57485	16.8481	R0h_peak_504	intergenic	Smechr0300750:E03:21192496-21192925:-:-28732	Smechr0300750(Smechr0300750)	NA	NA	NA	PREDICTED: uncharacterized protein LOC102585332 [Solanum tuberosum]	NA
E03	21945374	21945625	252	21945489	119	38.7431	4.29233	34.5422	R0h_peak_505	intergenic	Smechr0300758:E03:21863220-21863430:-:-82069	Smechr0300758(Smechr0300758)	NA	NA	NA	NA	NA
E03	22783000	22783252	253	22783233	18	4.09466	2.45503	1.50066	R0h_peak_506	intergenic	Smechr0300768:E03:22913424-22913969:-:130843	Smechr0300768(Smechr0300768)	NA	NA	NA	uncharacterized protein LOC107024540 [Solanum pennellii]	NA
E03	23062089	23062329	241	23062114	12	4.79623	3.2524	2.0255	R0h_peak_507	intergenic	Smechr0300768:E03:22913424-22913969:-:-148239	Smechr0300768(Smechr0300768)	NA	NA	NA	uncharacterized protein LOC107024540 [Solanum pennellii]	NA
E03	23189351	23189620	270	23189479	64	15.6347	3.2091	11.9963	R0h_peak_508	intergenic	Smechr0300769:E03:23242546-23242850:+:-53061	Smechr0300769(Smechr0300769)	NA	NA	NA	PREDICTED: uncharacterized protein LOC104229988 [Nicotiana sylvestris]	NA
E03	23536761	23536967	207	23536926	14	5.82925	3.56917	2.9071	R0h_peak_509	intergenic	Smechr0300771:E03:23557348-23558776:-:21912	Smechr0300771(Smechr0300771)	NA	NA	NA	NA	NA
E03	23546380	23546609	230	23546528	50	15.9766	3.86517	12.3245	R0h_peak_510	intergenic	Smechr0300771:E03:23557348-23558776:-:12282	Smechr0300771(Smechr0300771)	NA	NA	NA	NA	NA
E03	23755430	23755661	232	23755520	43	14.7363	4.01886	11.1367	R0h_peak_511	intergenic	Smechr0300774:E03:23662161-23662410:-:-93135	Smechr0300774(Smechr0300774)	1;GO:0003677,molecular_function DNA binding	NA	NA	PREDICTED: homeobox-leucine zipper protein HAT5-like [Nicotiana sylvestris]	HB-other
E03	23882353	23882620	268	23882500	14	5.3265	3.31121	2.47714	R0h_peak_512	intergenic	Smechr0300775:E03:23927373-23927541:-:45055	Smechr0300775(Smechr0300775)	NA	NA	NA	scarecrow-like protein 22 [Solanum pennellii]	NA
E03	23902509	23902972	464	23902805	196	19.369	2.05228	15.5927	R0h_peak_513	intergenic	Smechr0300775:E03:23927373-23927541:-:24801	Smechr0300775(Smechr0300775)	NA	NA	NA	scarecrow-like protein 22 [Solanum pennellii]	NA
E03	24033895	24034122	228	24034042	27	7.50853	3.10322	4.39287	R0h_peak_514	intergenic	Smechr0300777:E03:24074126-24074277:+:-40118	Smechr0300777(Smechr0300777)	NA	NA	NA	uncharacterized protein LOC107019523 [Solanum pennellii]	NA
E03	24263166	24263684	519	24263573	143	23.8286	2.63771	19.9191	R0h_peak_515	intergenic	Smechr0300785:E03:24250830-24255895:-:-7529	Smechr0300785(Smechr0300785)	NA	NA	NA	PREDICTED: uncharacterized protein LOC107780968 [Nicotiana tabacum]	NA
E03	24323698	24324122	425	24323779	47	10.3208	2.86998	6.97139	R0h_peak_516	Smechr0300788:intron	Smechr0300788:E03:24320071-24324802:+:3838	Smechr0300788(Smechr0300788)	NA	NA	NA	NA	NA
E03	24414009	24414280	272	24414127	174	39.5381	3.26309	35.3239	R0h_peak_517	intergenic	Smechr0300792:E03:24458353-24460233:-:46089	Smechr0300792(Smechr0300792)	NA	NA	NA	hypothetical protein A4A49_62406, partial [Nicotiana attenuata]	NA
E03	24575989	24576344	356	24576134	156	30.7962	2.94508	26.733	R0h_peak_518	intergenic	Smechr0300794:E03:24544457-24549828:+:31709	Smechr0300794(Smechr0300794)	NA	NA	NA	NA	NA
E03	24602931	24603357	427	24603071	41	6.63169	2.33223	3.61015	R0h_peak_519	intergenic	Smechr0300795:E03:24624098-24625036:-:21892	Smechr0300795(Smechr0300795)	2;GO:0006355,biological_process regulation of transcription, DNA-templated;GO:0007623,biological_process circadian rhythm	NA	NA	PREDICTED: uncharacterized protein LOC102583974 [Solanum tuberosum]	NA
E03	24881103	24881306	204	24881248	20	5.39311	2.83084	2.53579	R0h_peak_520	intergenic	Smechr0300800:E03:24808726-24808945:-:-72259	Smechr0300800(Smechr0300800)	NA	NA	NA	PREDICTED: uncharacterized protein LOC108943024, partial [Nicotiana tomentosiformis]	NA
E03	24968709	24969068	360	24968964	89	18.2234	2.9178	14.4859	R0h_peak_521	intergenic	Smechr0300801:E03:25069597-25082034:-:113146	Smechr0300801(Smechr0300801)	3;GO:0005096,molecular_function GTPase activator activity;GO:0005515,molecular_function protein binding;GO:0005737,cellular_component cytoplasm	ACAP; Arf-GAP with coiled-coil, ANK repeat and PH domain-containing protein; K12489	map04144	PREDICTED: ADP-ribosylation factor GTPase-activating protein AGD3 isoform X1 [Solanum tuberosum]	NA
E03	25037837	25038093	257	25037960	74	18.3084	3.28627	14.5679	R0h_peak_522	intergenic	Smechr0300801:E03:25069597-25082034:-:44069	Smechr0300801(Smechr0300801)	3;GO:0005096,molecular_function GTPase activator activity;GO:0005515,molecular_function protein binding;GO:0005737,cellular_component cytoplasm	ACAP; Arf-GAP with coiled-coil, ANK repeat and PH domain-containing protein; K12489	map04144	PREDICTED: ADP-ribosylation factor GTPase-activating protein AGD3 isoform X1 [Solanum tuberosum]	NA
E03	25328117	25328397	281	25328267	621	123.162	3.06622	118.161	R0h_peak_523	intergenic	Smechr0300804:E03:25252772-25253380:+:75484	Smechr0300804(Smechr0300804)	NA	RFA1, RPA1, rpa; replication factor A1; K07466	map03030,map03420,map03430,map03440	hypothetical protein A4A49_58359, partial [Nicotiana attenuata]	NA
E03	25349488	25349790	303	25349677	68	16.7713	3.25201	13.0877	R0h_peak_524	intergenic	Smechr0300805:E03:25427397-25428219:+:-77758	Smechr0300805(Smechr0300805)	NA	NA	NA	PREDICTED: uncharacterized protein LOC107063076 [Solanum tuberosum]	NA
E03	25528013	25528275	263	25528221	13	5.0359	3.2702	2.23261	R0h_peak_525	intergenic	Smechr0300806:E03:25540980-25548442:-:20298	Smechr0300806(Smechr0300806)	NA	NA	NA	Cysteine-rich receptor-like protein kinase 2 [Capsicum baccatum]	NA
E03	25657318	25657630	313	25657590	14	5.6211	3.46151	2.7257	R0h_peak_526	intergenic	Smechr0300810:E03:25675245-25675530:+:-17771	Smechr0300810(Smechr0300810)	NA	NA	NA	hypothetical protein (mitochondrion) [Solanum tuberosum]	NA
E03	25897119	25897516	398	25897237	98	9.02446	1.92668	5.77172	R0h_peak_527	intergenic	Smechr0300815:E03:25813750-25814643:-:-82674	Smechr0300815(Smechr0300815)	NA	NA	NA	NA	NA
E03	25911756	25912247	492	25912081	209	32.5254	2.57512	28.4294	R0h_peak_528	intergenic	Smechr0300815:E03:25813750-25814643:-:-97358	Smechr0300815(Smechr0300815)	NA	NA	NA	NA	NA
E03	25917090	25917320	231	25917164	40	14.2275	4.1059	10.6517	R0h_peak_529	intergenic	Smechr0300815:E03:25813750-25814643:-:-102561	Smechr0300815(Smechr0300815)	NA	NA	NA	NA	NA
E03	25987839	25988410	572	25988027	594	37.4827	1.77914	33.3016	R0h_peak_530	intergenic	Smechr0300816:E03:26031686-26032430:-:44306	Smechr0300816(Smechr0300816)	NA	RFA1, RPA1, rpa; replication factor A1; K07466	map03030,map03420,map03430,map03440	PREDICTED: uncharacterized protein LOC104210213 [Nicotiana sylvestris]	NA
E03	26037560	26037783	224	26037690	121	24.6427	2.96733	20.7123	R0h_peak_531	intergenic	Smechr0300817:E03:26035341-26035641:-:-2030	Smechr0300817(Smechr0300817)	NA	RFA1, RPA1, rpa; replication factor A1; K07466	map03030,map03420,map03430,map03440	hypothetical protein A4A49_65746, partial [Nicotiana attenuata]	NA
E03	26117018	26117269	252	26117195	27	5.43506	2.48463	2.57316	R0h_peak_532	intergenic	Smechr0300820:E03:26109748-26110552:+:7395	Smechr0300820(Smechr0300820)	NA	NA	NA	hypothetical protein EJD97_004967 [Solanum chilense]	C2H2
E03	26836180	26836422	243	26836368	12	4.6491	3.17222	1.92497	R0h_peak_533	intergenic	Smechr0300832:E03:26823714-26824087:-:-12213	Smechr0300832(Smechr0300832)	NA	NA	NA	hypothetical protein L484_025836 [Morus notabilis]	NA
E03	27079022	27079309	288	27079104	16	6.67833	3.7527	3.6508	R0h_peak_534	Smechr0300833:Promoter	Smechr0300833:E03:27079306-27082841:+:-141	Smechr0300833(Smechr0300833)	2;GO:0005515,molecular_function protein binding;GO:0008270,molecular_function zinc ion binding	CO; zinc finger protein CONSTANS; K12135	map04712	PREDICTED: zinc finger protein CONSTANS-LIKE 14-like [Capsicum annuum]	C2C2-CO-like
E03	27169894	27170134	241	27170017	37	10.9978	3.47084	7.60379	R0h_peak_535	intergenic	Smechr0300835:E03:27206007-27206471:+:-35993	Smechr0300835(Smechr0300835)	NA	NA	NA	uncharacterized protein LOC101259588 [Solanum lycopersicum]	NA
E03	27307814	27308048	235	27307926	15	6.83183	3.96113	3.78813	R0h_peak_536	intergenic	Smechr0300835:E03:27206007-27206471:+:101923	Smechr0300835(Smechr0300835)	NA	NA	NA	uncharacterized protein LOC101259588 [Solanum lycopersicum]	NA
E03	27352014	27352611	598	27352459	95	13.6699	2.37198	10.1215	R0h_peak_537	intergenic	Smechr0300836:E03:27464360-27465491:+:-112048	Smechr0300836(Smechr0300836)	NA	NA	NA	uncharacterized protein LOC102577703 [Solanum tuberosum]	NA
E03	27404413	27404699	287	27404573	15	6.52247	3.80124	3.51296	R0h_peak_538	intergenic	Smechr0300836:E03:27464360-27465491:+:-59804	Smechr0300836(Smechr0300836)	NA	NA	NA	uncharacterized protein LOC102577703 [Solanum tuberosum]	NA
E03	28546886	28547639	754	28547133	97	7.8262	1.82733	4.67818	R0h_peak_539	intergenic	Smechr0300844:E03:28483209-28485553:+:64053	Smechr0300844(Smechr0300844)	NA	NA	NA	F-box protein At1g67340 [Solanum pennellii]	NA
E03	28719303	28719524	222	28719389	71	16.0773	3.06852	12.4207	R0h_peak_540	intergenic	Smechr0300845:E03:28765243-28766110:-:46697	Smechr0300845(Smechr0300845)	NA	NA	NA	PREDICTED: uncharacterized protein LOC104116708, partial [Nicotiana tomentosiformis]	NA
E03	28792130	28792632	503	28792300	657	96.9369	2.56261	92.1042	R0h_peak_541	intergenic	Smechr0300847:E03:28782638-28782872:-:-9508	Smechr0300847(Smechr0300847)	NA	NA	NA	uncharacterized protein LOC104647324 isoform X1 [Solanum lycopersicum]	NA
E03	29225324	29225546	223	29225445	35	9.12856	3.10607	5.86711	R0h_peak_542	Smechr0300850:intron	Smechr0300850:E03:29219904-29229131:-:3696	Smechr0300850(Smechr0300850)	NA	NA	NA	PREDICTED: uncharacterized protein LOC102599371 [Solanum tuberosum]	NA
E03	29382949	29383187	239	29383063	68	31.5814	5.85517	27.5031	R0h_peak_543	intergenic	Smechr0300852:E03:29347204-29354173:+:35863	Smechr0300852(Smechr0300852)	1;GO:0003676,molecular_function nucleic acid binding	NA	NA	PREDICTED: protein MEI2-like 4 isoform X2 [Solanum tuberosum]	NA
E03	29410674	29410907	234	29410783	53	10.4339	2.70894	7.0771	R0h_peak_544	intergenic	Smechr0300852:E03:29347204-29354173:+:63586	Smechr0300852(Smechr0300852)	1;GO:0003676,molecular_function nucleic acid binding	NA	NA	PREDICTED: protein MEI2-like 4 isoform X2 [Solanum tuberosum]	NA
E03	29442723	29443029	307	29442854	278	48.9267	2.79442	44.5776	R0h_peak_545	intergenic	Smechr0300853:E03:29499182-29501864:-:58988	Smechr0300853(Smechr0300853)	NA	NA	NA	NA	NA
E03	29444692	29444945	254	29444817	371	86.1933	3.39821	81.45	R0h_peak_546	intergenic	Smechr0300853:E03:29499182-29501864:-:57046	Smechr0300853(Smechr0300853)	NA	NA	NA	NA	NA
E03	29740234	29740444	211	29740344	80	14.5564	2.68183	10.9652	R0h_peak_547	intergenic	Smechr0300861:E03:29730211-29730691:+:10127	Smechr0300861(Smechr0300861)	NA	E3.5.1.4, amiE; amidase [EC:3.5.1.4]; K01426	map00330,map00360,map00380	probable amidase At4g34880 [Solanum pennellii]	NA
E03	29801028	29801250	223	29801126	137	35.7186	3.58004	31.5664	R0h_peak_548	intergenic	Smechr0300862:E03:29790600-29791035:-:-10103	Smechr0300862(Smechr0300862)	NA	NA	NA	PREDICTED: uncharacterized protein LOC104247534 [Nicotiana sylvestris]	NA
E03	29869073	29869288	216	29869196	15	6.52247	3.80124	3.51296	R0h_peak_549	intergenic	Smechr0300862:E03:29790600-29791035:-:-78145	Smechr0300862(Smechr0300862)	NA	NA	NA	PREDICTED: uncharacterized protein LOC104247534 [Nicotiana sylvestris]	NA
E03	29928209	29928420	212	29928329	44	13.1494	3.58482	9.62814	R0h_peak_550	intergenic	Smechr0300862:E03:29790600-29791035:-:-137279	Smechr0300862(Smechr0300862)	NA	NA	NA	PREDICTED: uncharacterized protein LOC104247534 [Nicotiana sylvestris]	NA
E03	29980903	29981132	230	29981008	29	6.64638	2.74013	3.62269	R0h_peak_551	intergenic	Smechr0300862:E03:29790600-29791035:-:-189982	Smechr0300862(Smechr0300862)	NA	NA	NA	PREDICTED: uncharacterized protein LOC104247534 [Nicotiana sylvestris]	NA
E03	29987321	29987630	310	29987450	79	15.6596	2.82908	12.0202	R0h_peak_552	intergenic	Smechr0300862:E03:29790600-29791035:-:-196440	Smechr0300862(Smechr0300862)	NA	NA	NA	PREDICTED: uncharacterized protein LOC104247534 [Nicotiana sylvestris]	NA
E03	30043282	30043642	361	30043434	1021	87.2371	1.99524	82.4848	R0h_peak_553	intergenic	Smechr0300863:E03:30283679-30284222:+:-240217	Smechr0300863(Smechr0300863)	NA	RFA1, RPA1, rpa; replication factor A1; K07466	map03030,map03420,map03430,map03440	PREDICTED: uncharacterized protein LOC109207180 [Nicotiana attenuata]	NA
E03	30222791	30223218	428	30223139	95	10.5996	2.09022	7.23199	R0h_peak_554	intergenic	Smechr0300863:E03:30283679-30284222:+:-60675	Smechr0300863(Smechr0300863)	NA	RFA1, RPA1, rpa; replication factor A1; K07466	map03030,map03420,map03430,map03440	PREDICTED: uncharacterized protein LOC109207180 [Nicotiana attenuata]	NA
E03	30487669	30487896	228	30487790	65	12.0701	2.66691	8.60953	R0h_peak_555	intergenic	Smechr0300864:E03:30362378-30365268:+:125404	Smechr0300864(Smechr0300864)	NA	NA	NA	PREDICTED: uncharacterized protein LOC107843201 isoform X2 [Capsicum annuum]	NA
E03	30498928	30499195	268	30499048	39	13.0909	3.88103	9.57285	R0h_peak_556	intergenic	Smechr0300864:E03:30362378-30365268:+:136683	Smechr0300864(Smechr0300864)	NA	NA	NA	PREDICTED: uncharacterized protein LOC107843201 isoform X2 [Capsicum annuum]	NA
E03	30500919	30501347	429	30501037	34	7.96607	2.86134	4.80455	R0h_peak_557	intergenic	Smechr0300864:E03:30362378-30365268:+:138754	Smechr0300864(Smechr0300864)	NA	NA	NA	PREDICTED: uncharacterized protein LOC107843201 isoform X2 [Capsicum annuum]	NA
E03	30502282	30502552	271	30502414	79	15.39	2.79733	11.7619	R0h_peak_558	intergenic	Smechr0300864:E03:30362378-30365268:+:140038	Smechr0300864(Smechr0300864)	NA	NA	NA	PREDICTED: uncharacterized protein LOC107843201 isoform X2 [Capsicum annuum]	NA
E03	30517802	30518020	219	30517912	151	26.6207	2.736	22.6428	R0h_peak_559	intergenic	Smechr0300864:E03:30362378-30365268:+:155532	Smechr0300864(Smechr0300864)	NA	NA	NA	PREDICTED: uncharacterized protein LOC107843201 isoform X2 [Capsicum annuum]	NA
E03	30632246	30632451	206	30632372	40	14.7399	4.24224	11.1399	R0h_peak_560	intergenic	Smechr0300864:E03:30362378-30365268:+:269970	Smechr0300864(Smechr0300864)	NA	NA	NA	PREDICTED: uncharacterized protein LOC107843201 isoform X2 [Capsicum annuum]	NA
E03	30633018	30633221	204	30633063	67	10.6034	2.43232	7.23559	R0h_peak_561	intergenic	Smechr0300864:E03:30362378-30365268:+:270741	Smechr0300864(Smechr0300864)	NA	NA	NA	PREDICTED: uncharacterized protein LOC107843201 isoform X2 [Capsicum annuum]	NA
E03	30991144	30991400	257	30991250	41	8.01676	2.61145	4.85077	R0h_peak_562	intergenic	Smechr0300865:E03:31146084-31146580:-:155308	Smechr0300865(Smechr0300865)	NA	NA	NA	uncharacterized protein LOC107019727 [Solanum pennellii]	NA
E03	30998528	30998859	332	30998678	25	5.82218	2.6902	2.90047	R0h_peak_563	intergenic	Smechr0300865:E03:31146084-31146580:-:147887	Smechr0300865(Smechr0300865)	NA	NA	NA	uncharacterized protein LOC107019727 [Solanum pennellii]	NA
E03	31119818	31120028	211	31119955	34	7.67176	2.78819	4.53861	R0h_peak_564	intergenic	Smechr0300865:E03:31146084-31146580:-:26657	Smechr0300865(Smechr0300865)	NA	NA	NA	uncharacterized protein LOC107019727 [Solanum pennellii]	NA
E03	31144184	31144801	618	31144571	287	19.3874	1.79445	15.6105	R0h_peak_565	intergenic	Smechr0300865:E03:31146084-31146580:-:2088	Smechr0300865(Smechr0300865)	NA	NA	NA	uncharacterized protein LOC107019727 [Solanum pennellii]	NA
E03	31705987	31706418	432	31706186	59	5.41404	1.84902	2.55399	R0h_peak_566	intergenic	Smechr0300884:E03:31855139-31857120:-:150918	Smechr0300884(Smechr0300884)	2;GO:0016021,cellular_component integral component of membrane;GO:0055085,biological_process transmembrane transport	NRT, narK, nrtP, nasA; MFS transporter, NNP family, nitrate/nitrite transporter; K02575	map00910	PREDICTED: high affinity nitrate transporter 2.5 [Capsicum annuum]	NA
E03	31779888	31780520	633	31779995	220	36.5249	2.67838	32.3597	R0h_peak_567	intergenic	Smechr0300884:E03:31855139-31857120:-:76916	Smechr0300884(Smechr0300884)	2;GO:0016021,cellular_component integral component of membrane;GO:0055085,biological_process transmembrane transport	NRT, narK, nrtP, nasA; MFS transporter, NNP family, nitrate/nitrite transporter; K02575	map00910	PREDICTED: high affinity nitrate transporter 2.5 [Capsicum annuum]	NA
E03	31780878	31781127	250	31780999	125	19.4118	2.51497	15.6339	R0h_peak_568	intergenic	Smechr0300884:E03:31855139-31857120:-:76118	Smechr0300884(Smechr0300884)	2;GO:0016021,cellular_component integral component of membrane;GO:0055085,biological_process transmembrane transport	NRT, narK, nrtP, nasA; MFS transporter, NNP family, nitrate/nitrite transporter; K02575	map00910	PREDICTED: high affinity nitrate transporter 2.5 [Capsicum annuum]	NA
E03	31792767	31792990	224	31792927	18	6.09089	3.26813	3.13536	R0h_peak_569	intergenic	Smechr0300884:E03:31855139-31857120:-:64242	Smechr0300884(Smechr0300884)	2;GO:0016021,cellular_component integral component of membrane;GO:0055085,biological_process transmembrane transport	NRT, narK, nrtP, nasA; MFS transporter, NNP family, nitrate/nitrite transporter; K02575	map00910	PREDICTED: high affinity nitrate transporter 2.5 [Capsicum annuum]	NA
E03	31978903	31979124	222	31979001	280	64.5197	3.35338	59.9848	R0h_peak_570	intergenic	Smechr0300884:E03:31855139-31857120:-:-121893	Smechr0300884(Smechr0300884)	2;GO:0016021,cellular_component integral component of membrane;GO:0055085,biological_process transmembrane transport	NRT, narK, nrtP, nasA; MFS transporter, NNP family, nitrate/nitrite transporter; K02575	map00910	PREDICTED: high affinity nitrate transporter 2.5 [Capsicum annuum]	NA
E03	32115387	32115673	287	32115500	52	10.2326	2.70228	6.88938	R0h_peak_571	intergenic	Smechr0300885:E03:32156136-32159100:+:-40606	Smechr0300885(Smechr0300885)	NA	NA	NA	NA	NA
E03	32353264	32353784	521	32353394	99	9.4671	1.95837	6.17926	R0h_peak_572	intergenic	Smechr0300892:E03:32330756-32331044:-:-22479	Smechr0300892(Smechr0300892)	NA	E1.11.1.7; peroxidase [EC:1.11.1.7]; K00430	map00940	uncharacterized protein LOC101264602 [Solanum lycopersicum]	NA
E03	32356293	32356731	439	32356673	95	4.35863	1.51761	1.68432	R0h_peak_573	intergenic	Smechr0300893:E03:32378456-32378819:-:22307	Smechr0300893(Smechr0300893)	NA	NA	NA	WPP domain-associated protein-like [Solanum pennellii]	NA
E03	32539884	32540279	396	32540019	109	18.5823	2.63434	14.8322	R0h_peak_574	intergenic	Smechr0300897:E03:32521440-32522529:+:18641	Smechr0300897(Smechr0300897)	NA	NA	NA	hypothetical protein BC332_04911 [Capsicum chinense]	NA
E03	32657571	32657892	322	32657643	42	8.7437	2.72806	5.51334	R0h_peak_575	intergenic	Smechr0300898:E03:32704920-32705325:+:-47189	Smechr0300898(Smechr0300898)	NA	NA	NA	PREDICTED: uncharacterized protein LOC102581414 isoform X1 [Solanum tuberosum]	NA
E03	32660173	32660732	560	32660322	188	23.0946	2.26415	19.2046	R0h_peak_576	intergenic	Smechr0300898:E03:32704920-32705325:+:-44468	Smechr0300898(Smechr0300898)	NA	NA	NA	PREDICTED: uncharacterized protein LOC102581414 isoform X1 [Solanum tuberosum]	NA
E03	32934496	32934710	215	32934575	20	4.51027	2.50565	1.80807	R0h_peak_577	intergenic	Smechr0300899:E03:33120291-33122042:+:-185688	Smechr0300899(Smechr0300899)	1;GO:0004857,molecular_function enzyme inhibitor activity	NA	NA	uncharacterized protein LOC107019934 [Solanum pennellii]	NA
E03	32967939	32968253	315	32968127	26	4.99143	2.39589	2.19318	R0h_peak_578	intergenic	Smechr0300899:E03:33120291-33122042:+:-152195	Smechr0300899(Smechr0300899)	1;GO:0004857,molecular_function enzyme inhibitor activity	NA	NA	uncharacterized protein LOC107019934 [Solanum pennellii]	NA
E03	32976286	32976576	291	32976399	150	20.4265	2.36309	16.6156	R0h_peak_579	intergenic	Smechr0300899:E03:33120291-33122042:+:-143860	Smechr0300899(Smechr0300899)	1;GO:0004857,molecular_function enzyme inhibitor activity	NA	NA	uncharacterized protein LOC107019934 [Solanum pennellii]	NA
E03	32988846	32989095	250	32989017	29	7.24911	2.91077	4.15926	R0h_peak_580	intergenic	Smechr0300899:E03:33120291-33122042:+:-131321	Smechr0300899(Smechr0300899)	1;GO:0004857,molecular_function enzyme inhibitor activity	NA	NA	uncharacterized protein LOC107019934 [Solanum pennellii]	NA
E03	33054098	33054322	225	33054301	26	6.02861	2.70389	3.08186	R0h_peak_581	intergenic	Smechr0300899:E03:33120291-33122042:+:-66081	Smechr0300899(Smechr0300899)	1;GO:0004857,molecular_function enzyme inhibitor activity	NA	NA	uncharacterized protein LOC107019934 [Solanum pennellii]	NA
E03	33327749	33328001	253	33327857	164	37.5492	3.27245	33.3671	R0h_peak_582	intergenic	Smechr0300901:E03:33458554-33459149:-:131274	Smechr0300901(Smechr0300901)	NA	E4.1.1.15, gadB, gadA, GAD; glutamate decarboxylase [EC:4.1.1.15]; K01580	map00250,map00410,map00430,map00650	uncharacterized protein LOC107026482 [Solanum pennellii]	NA
E03	33359437	33359656	220	33359501	17	8.45362	4.50332	5.2484	R0h_peak_583	intergenic	Smechr0300901:E03:33458554-33459149:-:99603	Smechr0300901(Smechr0300901)	NA	E4.1.1.15, gadB, gadA, GAD; glutamate decarboxylase [EC:4.1.1.15]; K01580	map00250,map00410,map00430,map00650	uncharacterized protein LOC107026482 [Solanum pennellii]	NA
E03	33385287	33385690	404	33385460	109	4.02177	1.44558	1.44604	R0h_peak_584	intergenic	Smechr0300901:E03:33458554-33459149:-:73661	Smechr0300901(Smechr0300901)	NA	E4.1.1.15, gadB, gadA, GAD; glutamate decarboxylase [EC:4.1.1.15]; K01580	map00250,map00410,map00430,map00650	uncharacterized protein LOC107026482 [Solanum pennellii]	NA
E03	33390939	33391182	244	33391132	157	20.003	2.28873	16.2056	R0h_peak_585	intergenic	Smechr0300901:E03:33458554-33459149:-:68089	Smechr0300901(Smechr0300901)	NA	E4.1.1.15, gadB, gadA, GAD; glutamate decarboxylase [EC:4.1.1.15]; K01580	map00250,map00410,map00430,map00650	uncharacterized protein LOC107026482 [Solanum pennellii]	NA
E03	33391414	33391668	255	33391530	119	18.6938	2.52458	14.9402	R0h_peak_586	intergenic	Smechr0300901:E03:33458554-33459149:-:67608	Smechr0300901(Smechr0300901)	NA	E4.1.1.15, gadB, gadA, GAD; glutamate decarboxylase [EC:4.1.1.15]; K01580	map00250,map00410,map00430,map00650	uncharacterized protein LOC107026482 [Solanum pennellii]	NA
E03	33397174	33397420	247	33397282	27	7.1645	2.99664	4.08294	R0h_peak_587	intergenic	Smechr0300901:E03:33458554-33459149:-:61852	Smechr0300901(Smechr0300901)	NA	E4.1.1.15, gadB, gadA, GAD; glutamate decarboxylase [EC:4.1.1.15]; K01580	map00250,map00410,map00430,map00650	uncharacterized protein LOC107026482 [Solanum pennellii]	NA
E03	33493523	33493790	268	33493629	263	48.2956	2.86521	43.9547	R0h_peak_588	intergenic	Smechr0300902:E03:33459663-33459930:-:-33726	Smechr0300902(Smechr0300902)	NA	NA	NA	PREDICTED: uncharacterized protein LOC104099247 [Nicotiana tomentosiformis]	NA
E03	33703902	33704114	213	33703983	82	15.9913	2.80771	12.3384	R0h_peak_589	intergenic	Smechr0300903:E03:33546121-33546332:-:-157675	Smechr0300903(Smechr0300903)	NA	NA	NA	histone H1-like [Solanum pennellii]	NA
E03	33807244	33807486	243	33807356	117	34.7391	3.94882	30.604	R0h_peak_590	intergenic	Smechr0300905:E03:34048307-34049582:+:-240942	Smechr0300905(Smechr0300905)	NA	NA	NA	PREDICTED: uncharacterized protein LOC107843201 isoform X2 [Capsicum annuum]	NA
E03	33809400	33809639	240	33809443	23	6.01419	2.8636	3.06895	R0h_peak_591	intergenic	Smechr0300905:E03:34048307-34049582:+:-238788	Smechr0300905(Smechr0300905)	NA	NA	NA	PREDICTED: uncharacterized protein LOC107843201 isoform X2 [Capsicum annuum]	NA
E03	34051177	34051437	261	34051212	12	4.50308	3.09328	1.80228	R0h_peak_592	intergenic	Smechr0300905:E03:34048307-34049582:+:2999	Smechr0300905(Smechr0300905)	NA	NA	NA	PREDICTED: uncharacterized protein LOC107843201 isoform X2 [Capsicum annuum]	NA
E03	34664544	34664766	223	34664660	89	17.1258	2.80123	13.4287	R0h_peak_593	intergenic	Smechr0300909:E03:34647984-34648296:-:-16358	Smechr0300909(Smechr0300909)	NA	MAP2K1, MEK1; mitogen-activated protein kinase kinase 1 [EC:2.7.12.2]; K04368	map04626	PREDICTED: uncharacterized protein LOC107062520 [Solanum tuberosum]	NA
E03	34672261	34672620	360	34672438	243	46.7569	2.94567	42.4375	R0h_peak_594	intergenic	Smechr0300909:E03:34647984-34648296:-:-24144	Smechr0300909(Smechr0300909)	NA	MAP2K1, MEK1; mitogen-activated protein kinase kinase 1 [EC:2.7.12.2]; K04368	map04626	PREDICTED: uncharacterized protein LOC107062520 [Solanum tuberosum]	NA
E03	35519830	35520178	349	35520013	42	8.47681	2.67363	5.26825	R0h_peak_595	intergenic	Smechr0300934:E03:35522566-35522941:+:-2562	Smechr0300934(Smechr0300934)	1;GO:0046983,molecular_function protein dimerization activity	NA	NA	Polyprotein, putative [Solanum demissum]	NA
E03	35863846	35864080	235	35863867	12	4.08301	2.86971	1.49232	R0h_peak_596	Smechr0300943:intron	Smechr0300944:E03:35866718-35867003:+:-2755	Smechr0300944(Smechr0300944)	NA	NA	NA	PREDICTED: uncharacterized protein LOC105956860 [Erythranthe guttata]	NA
E03	36456646	36456863	218	36456750	95	23.8625	3.39489	19.952	R0h_peak_597	intergenic	Smechr0300963:E03:36479176-36481429:+:-22422	Smechr0300963(Smechr0300963)	NA	NA	NA	hypothetical protein EJD97_008562 [Solanum chilense]	NA
E03	36463465	36463687	223	36463585	49	6.77721	2.19085	3.73923	R0h_peak_598	intergenic	Smechr0300963:E03:36479176-36481429:+:-15600	Smechr0300963(Smechr0300963)	NA	NA	NA	hypothetical protein EJD97_008562 [Solanum chilense]	NA
E03	37362328	37362530	203	37362422	17	6.84148	3.71059	3.79598	R0h_peak_599	intergenic	Smechr0300982:E03:37317245-37329553:-:-32875	Smechr0300982(Smechr0300982)	1;GO:0003743,molecular_function translation initiation factor activity	NA	NA	hypothetical protein EJD97_004008 [Solanum chilense]	NA
E03	38273823	38274110	288	38274014	35	6.10381	2.38091	3.14544	R0h_peak_600	Smechr0300995:intron	Smechr0300995:E03:38250627-38297956:-:23990	Smechr0300995(Smechr0300995)	2;GO:0005643,cellular_component nuclear pore;GO:0016973,biological_process poly(A)+ mRNA export from nucleus	GLE1; nucleoporin GLE1; K18723	map03013,map03015	protein GLE1 isoform X3 [Solanum pennellii]	NA
E03	38548632	38548853	222	38548642	13	5.14199	3.32609	2.31901	R0h_peak_601	intergenic	Smechr0300998:E03:38625519-38628114:-:79372	Smechr0300998(Smechr0300998)	2;GO:0005634,cellular_component nucleus;GO:0006338,biological_process chromatin remodeling	NA	NA	PREDICTED: actin-related protein 6 [Solanum tuberosum]	NA
E03	38993953	38994162	210	38994065	70	16.5095	3.15537	12.8362	R0h_peak_602	intergenic	Smechr0301004:E03:39085944-39087548:-:93491	Smechr0301004(Smechr0301004)	NA	HSP20; HSP20 family protein; K13993	map04141	PREDICTED: small heat shock protein, chloroplastic-like [Solanum tuberosum]	NA
E03	38998956	38999405	450	38999094	167	30.5574	2.81278	26.4986	R0h_peak_603	intergenic	Smechr0301004:E03:39085944-39087548:-:88368	Smechr0301004(Smechr0301004)	NA	HSP20; HSP20 family protein; K13993	map04141	PREDICTED: small heat shock protein, chloroplastic-like [Solanum tuberosum]	NA
E03	39777307	39777563	257	39777443	253	44.2452	2.77601	39.9608	R0h_peak_604	intergenic	Smechr0301013:E03:39702107-39702831:+:75327	Smechr0301013(Smechr0301013)	NA	NA	NA	NA	NA
E03	39806493	39806828	336	39806633	514	52.963	2.13938	48.5584	R0h_peak_605	intergenic	Smechr0301013:E03:39702107-39702831:+:104553	Smechr0301013(Smechr0301013)	NA	NA	NA	NA	NA
E03	39811132	39811393	262	39811295	60	7.54558	2.13296	4.42457	R0h_peak_606	intergenic	Smechr0301013:E03:39702107-39702831:+:109155	Smechr0301013(Smechr0301013)	NA	NA	NA	NA	NA
E03	40003849	40004272	424	40003917	30	5.33595	2.34941	2.48519	R0h_peak_607	intergenic	Smechr0301014:E03:40034449-40035136:+:-30389	Smechr0301014(Smechr0301014)	5;GO:0004864,molecular_function protein phosphatase inhibitor activity;GO:0006952,biological_process defense response;GO:0009738,biological_process abscisic acid-activated signaling pathway;GO:0010427,molecular_function abscisic acid binding;GO:0038023,molecular_function signaling receptor activity	NA	NA	pathogenesis-related protein STH-2 [Solanum lycopersicum]	NA
E03	40025223	40025483	261	40025353	224	44.0887	2.98202	39.8066	R0h_peak_608	intergenic	Smechr0301014:E03:40034449-40035136:+:-9096	Smechr0301014(Smechr0301014)	5;GO:0004864,molecular_function protein phosphatase inhibitor activity;GO:0006952,biological_process defense response;GO:0009738,biological_process abscisic acid-activated signaling pathway;GO:0010427,molecular_function abscisic acid binding;GO:0038023,molecular_function signaling receptor activity	NA	NA	pathogenesis-related protein STH-2 [Solanum lycopersicum]	NA
E03	40050867	40051077	211	40050907	44	7.43251	2.41283	4.32348	R0h_peak_609	intergenic	Smechr0301014:E03:40034449-40035136:+:16522	Smechr0301014(Smechr0301014)	5;GO:0004864,molecular_function protein phosphatase inhibitor activity;GO:0006952,biological_process defense response;GO:0009738,biological_process abscisic acid-activated signaling pathway;GO:0010427,molecular_function abscisic acid binding;GO:0038023,molecular_function signaling receptor activity	NA	NA	pathogenesis-related protein STH-2 [Solanum lycopersicum]	NA
E03	40053316	40053840	525	40053400	46	12.3878	3.31979	8.90854	R0h_peak_610	intergenic	Smechr0301014:E03:40034449-40035136:+:19128	Smechr0301014(Smechr0301014)	5;GO:0004864,molecular_function protein phosphatase inhibitor activity;GO:0006952,biological_process defense response;GO:0009738,biological_process abscisic acid-activated signaling pathway;GO:0010427,molecular_function abscisic acid binding;GO:0038023,molecular_function signaling receptor activity	NA	NA	pathogenesis-related protein STH-2 [Solanum lycopersicum]	NA
E03	40064862	40065152	291	40064962	168	20.5475	2.24939	16.7332	R0h_peak_611	intergenic	Smechr0301014:E03:40034449-40035136:+:30557	Smechr0301014(Smechr0301014)	5;GO:0004864,molecular_function protein phosphatase inhibitor activity;GO:0006952,biological_process defense response;GO:0009738,biological_process abscisic acid-activated signaling pathway;GO:0010427,molecular_function abscisic acid binding;GO:0038023,molecular_function signaling receptor activity	NA	NA	pathogenesis-related protein STH-2 [Solanum lycopersicum]	NA
E03	40068489	40068691	203	40068625	24	5.9094	2.77073	2.97487	R0h_peak_612	intergenic	Smechr0301014:E03:40034449-40035136:+:34140	Smechr0301014(Smechr0301014)	5;GO:0004864,molecular_function protein phosphatase inhibitor activity;GO:0006952,biological_process defense response;GO:0009738,biological_process abscisic acid-activated signaling pathway;GO:0010427,molecular_function abscisic acid binding;GO:0038023,molecular_function signaling receptor activity	NA	NA	pathogenesis-related protein STH-2 [Solanum lycopersicum]	NA
E03	40090717	40091044	328	40090823	17	5.48769	3.09612	2.60927	R0h_peak_613	intergenic	Smechr0301014:E03:40034449-40035136:+:56431	Smechr0301014(Smechr0301014)	5;GO:0004864,molecular_function protein phosphatase inhibitor activity;GO:0006952,biological_process defense response;GO:0009738,biological_process abscisic acid-activated signaling pathway;GO:0010427,molecular_function abscisic acid binding;GO:0038023,molecular_function signaling receptor activity	NA	NA	pathogenesis-related protein STH-2 [Solanum lycopersicum]	NA
E03	40134148	40134522	375	40134453	57	11.506	2.77555	8.07965	R0h_peak_614	intergenic	Smechr0301015:E03:40168672-40168869:+:-34337	Smechr0301015(Smechr0301015)	NA	NA	NA	PREDICTED: uncharacterized protein LOC107060695 [Solanum tuberosum]	NA
E03	40257221	40257456	236	40257325	180	36.7367	3.03043	32.5677	R0h_peak_615	intergenic	Smechr0301016:E03:40169019-40169186:+:88319	Smechr0301016(Smechr0301016)	NA	NA	NA	PREDICTED: uncharacterized protein LOC107060917 [Solanum tuberosum]	NA
E03	40260154	40260450	297	40260286	50	7.95441	2.36785	4.79379	R0h_peak_616	intergenic	Smechr0301016:E03:40169019-40169186:+:91282	Smechr0301016(Smechr0301016)	NA	NA	NA	PREDICTED: uncharacterized protein LOC107060917 [Solanum tuberosum]	NA
E03	40266563	40266794	232	40266639	24	6.90101	3.10169	3.84915	R0h_peak_617	intergenic	Smechr0301016:E03:40169019-40169186:+:97659	Smechr0301016(Smechr0301016)	NA	NA	NA	PREDICTED: uncharacterized protein LOC107060917 [Solanum tuberosum]	NA
E03	40270441	40270644	204	40270582	33	6.16304	2.45725	3.19863	R0h_peak_618	intergenic	Smechr0301016:E03:40169019-40169186:+:101523	Smechr0301016(Smechr0301016)	NA	NA	NA	PREDICTED: uncharacterized protein LOC107060917 [Solanum tuberosum]	NA
E03	40272932	40273459	528	40273383	49	6.59498	2.16047	3.57751	R0h_peak_619	intergenic	Smechr0301016:E03:40169019-40169186:+:104176	Smechr0301016(Smechr0301016)	NA	NA	NA	PREDICTED: uncharacterized protein LOC107060917 [Solanum tuberosum]	NA
E03	40440945	40441212	268	40441081	62	12.7889	2.84035	9.28694	R0h_peak_620	intergenic	Smechr0301016:E03:40169019-40169186:+:272059	Smechr0301016(Smechr0301016)	NA	NA	NA	PREDICTED: uncharacterized protein LOC107060917 [Solanum tuberosum]	NA
E03	40472683	40472971	289	40472812	23	5.13112	2.56855	2.31253	R0h_peak_621	intergenic	Smechr0301016:E03:40169019-40169186:+:303807	Smechr0301016(Smechr0301016)	NA	NA	NA	PREDICTED: uncharacterized protein LOC107060917 [Solanum tuberosum]	NA
E03	40502458	40502667	210	40502552	63	10.7126	2.52072	7.33714	R0h_peak_622	intergenic	Smechr0301016:E03:40169019-40169186:+:333543	Smechr0301016(Smechr0301016)	NA	NA	NA	PREDICTED: uncharacterized protein LOC107060917 [Solanum tuberosum]	NA
E03	40656925	40657179	255	40657090	34	10.8374	3.62142	7.454	R0h_peak_623	intergenic	Smechr0301016:E03:40169019-40169186:+:488032	Smechr0301016(Smechr0301016)	NA	NA	NA	PREDICTED: uncharacterized protein LOC107060917 [Solanum tuberosum]	NA
E03	40673808	40674196	389	40673914	21	11.2391	5.22671	7.82877	R0h_peak_624	intergenic	Smechr0301016:E03:40169019-40169186:+:504982	Smechr0301016(Smechr0301016)	NA	NA	NA	PREDICTED: uncharacterized protein LOC107060917 [Solanum tuberosum]	NA
E03	40706612	40706827	216	40706752	215	32.3518	2.52925	28.2593	R0h_peak_625	intergenic	Smechr0301017:E03:41197189-41198074:+:-490470	Smechr0301017(Smechr0301017)	NA	NA	NA	uncharacterized protein LOC101245090 [Solanum lycopersicum]	NA
E03	40844129	40844335	207	40844216	56	13.697	3.16517	10.1477	R0h_peak_626	intergenic	Smechr0301017:E03:41197189-41198074:+:-352957	Smechr0301017(Smechr0301017)	NA	NA	NA	uncharacterized protein LOC101245090 [Solanum lycopersicum]	NA
E03	40850624	40850913	290	40850802	256	28.8067	2.19337	24.7823	R0h_peak_627	intergenic	Smechr0301017:E03:41197189-41198074:+:-346421	Smechr0301017(Smechr0301017)	NA	NA	NA	uncharacterized protein LOC101245090 [Solanum lycopersicum]	NA
E03	40873543	40874093	551	40873696	304	46.6063	2.58181	42.2889	R0h_peak_628	intergenic	Smechr0301017:E03:41197189-41198074:+:-323371	Smechr0301017(Smechr0301017)	NA	NA	NA	uncharacterized protein LOC101245090 [Solanum lycopersicum]	NA
E03	40877197	40877499	303	40877327	57	15.6647	3.46789	12.0249	R0h_peak_629	intergenic	Smechr0301017:E03:41197189-41198074:+:-319841	Smechr0301017(Smechr0301017)	NA	NA	NA	uncharacterized protein LOC101245090 [Solanum lycopersicum]	NA
E03	40893242	40893479	238	40893403	174	15.6682	1.9654	12.0283	R0h_peak_630	intergenic	Smechr0301017:E03:41197189-41198074:+:-303829	Smechr0301017(Smechr0301017)	NA	NA	NA	uncharacterized protein LOC101245090 [Solanum lycopersicum]	NA
E03	40893713	40894256	544	40893876	377	43.9737	2.25166	39.6933	R0h_peak_631	intergenic	Smechr0301017:E03:41197189-41198074:+:-303205	Smechr0301017(Smechr0301017)	NA	NA	NA	uncharacterized protein LOC101245090 [Solanum lycopersicum]	NA
E03	41304337	41304576	240	41304369	13	5.47307	3.50258	2.59796	R0h_peak_632	intergenic	Smechr0301022:E03:41323629-41324864:-:20408	Smechr0301022(Smechr0301022)	NA	CNGC; cyclic nucleotide gated channel, plant; K05391	map04626	PREDICTED: uncharacterized protein LOC107846788 [Capsicum annuum]	NA
E03	42215721	42215937	217	42215785	14	6.12759	3.72561	3.16735	R0h_peak_633	intergenic	Smechr0301034:E03:42125039-42125210:-:-90618	Smechr0301034(Smechr0301034)	NA	K22395; cinnamyl-alcohol dehydrogenase [EC:1.1.1.195]; K22395	map00940	berberine bridge enzyme-like 21 [Solanum lycopersicum]	NA
E03	42469935	42470381	447	42470008	22	5.80747	2.85355	2.88884	R0h_peak_634	intergenic	Smechr0301036:E03:42460424-42461021:+:9733	Smechr0301036(Smechr0301036)	NA	NA	NA	putative ribonuclease h protein [Nicotiana attenuata]	NA
E03	42924413	42924658	246	42924510	19	10.0875	5.00368	6.75467	R0h_peak_635	intergenic	Smechr0301051:E03:42910017-42912560:-:-11975	Smechr0301051(Smechr0301051)	NA	CYP79A2; phenylalanine N-monooxygenase [EC:1.14.14.40]; K12153	map00460,map00966	hypothetical protein EJD97_022491 [Solanum chilense]	NA
E03	44067041	44067264	224	44067255	11	4.13756	2.99508	1.5103	R0h_peak_636	intergenic	Smechr0301080:E03:44069022-44069253:-:2101	Smechr0301080(Smechr0301080)	NA	NA	NA	NA	NA
E03	44188728	44188978	251	44188835	75	10.4955	2.29666	7.13472	R0h_peak_637	intergenic	Smechr0301082:E03:44177754-44180436:-:-8416	Smechr0301082(Smechr0301082)	NA	MFP2; enoyl-CoA hydratase/3-hydroxyacyl-CoA dehydrogenase [EC:4.2.1.17 1.1.1.35 1.1.1.211]; K10527	map00071,map00592	uncharacterized protein LOC107013353 [Solanum pennellii]	NA
E03	44189934	44190300	367	44190018	54	18.0699	4.06934	14.338	R0h_peak_638	intergenic	Smechr0301082:E03:44177754-44180436:-:-9680	Smechr0301082(Smechr0301082)	NA	MFP2; enoyl-CoA hydratase/3-hydroxyacyl-CoA dehydrogenase [EC:4.2.1.17 1.1.1.35 1.1.1.211]; K10527	map00071,map00592	uncharacterized protein LOC107013353 [Solanum pennellii]	NA
E03	44485234	44485560	327	44485324	109	11.758	2.07593	8.31675	R0h_peak_639	intergenic	Smechr0301086:E03:44504796-44510395:-:24998	Smechr0301086(Smechr0301086)	NA	NA	NA	NA	NA
E03	44563530	44563767	238	44563626	31	12.2769	4.31365	8.80433	R0h_peak_640	intergenic	Smechr0301087:E03:44614392-44616193:-:52545	Smechr0301087(Smechr0301087)	2;GO:0006508,biological_process proteolysis;GO:0008234,molecular_function cysteine-type peptidase activity	NA	NA	PREDICTED: vignain-like [Solanum tuberosum]	NA
E03	44823047	44823281	235	44823229	11	3.87728	2.85093	1.33161	R0h_peak_641	intergenic	Smechr0301091:E03:44838322-44844745:+:-15158	Smechr0301091(Smechr0301091)	5;GO:0005524,molecular_function ATP binding;GO:0016021,cellular_component integral component of membrane;GO:0016887,molecular_function ATPase activity;GO:0042626,molecular_function ATPase activity, coupled to transmembrane movement of substances;GO:0055085,biological_process transmembrane transport	ABCB1, CD243; ATP-binding cassette, subfamily B (MDR/TAP), member 1 [EC:7.6.2.2]; K05658	map02010	PREDICTED: ABC transporter B family member 15-like [Solanum tuberosum]	NA
E03	45062053	45062386	334	45062090	28	4.72674	2.25263	1.98525	R0h_peak_642	intergenic	Smechr0301094:E03:45038726-45044988:-:-17231	Smechr0301094(Smechr0301094)	NA	NA	NA	type IV conjugative transfer system coupling protein TraD [Escherichia coli]	NA
E03	45422255	45422525	271	45422428	13	4.69038	3.09046	1.95761	R0h_peak_643	intergenic	Smechr0301105:E03:45466178-45466377:+:-43788	Smechr0301105(Smechr0301105)	NA	RFA1, RPA1, rpa; replication factor A1; K07466	map03030,map03420,map03430,map03440	PREDICTED: replication protein A 70 kDa DNA-binding subunit B-like, partial [Nicotiana tabacum]	NA
E03	45462344	45462672	329	45462453	57	7.89395	2.22808	4.73977	R0h_peak_644	intergenic	Smechr0301105:E03:45466178-45466377:+:-3670	Smechr0301105(Smechr0301105)	NA	RFA1, RPA1, rpa; replication factor A1; K07466	map03030,map03420,map03430,map03440	PREDICTED: replication protein A 70 kDa DNA-binding subunit B-like, partial [Nicotiana tabacum]	NA
E03	45775663	45775995	333	45775922	23	7.90882	3.54167	4.75237	R0h_peak_645	intergenic	Smechr0301110:E03:45714951-45717075:-:-58753	Smechr0301110(Smechr0301110)	NA	NA	NA	uncharacterized protein LOC114073994 [Solanum pennellii]	NA
E03	46022137	46022343	207	46022257	51	13.3814	3.29905	9.8484	R0h_peak_646	intergenic	Smechr0301111:E03:46235233-46235647:+:-212993	Smechr0301111(Smechr0301111)	NA	NA	NA	uncharacterized protein LOC107027691 [Solanum pennellii]	NA
E03	46096662	46096881	220	46096771	214	45.0132	3.11441	40.7176	R0h_peak_647	intergenic	Smechr0301111:E03:46235233-46235647:+:-138462	Smechr0301111(Smechr0301111)	NA	NA	NA	uncharacterized protein LOC107027691 [Solanum pennellii]	NA
E03	46397749	46397977	229	46397889	41	9.6998	2.96662	6.39457	R0h_peak_648	intergenic	Smechr0301112:E03:46436036-46449533:+:-38173	Smechr0301112(Smechr0301112)	NA	NA	NA	NA	NA
E03	46525996	46526605	610	46526122	198	17.9517	1.98042	14.2241	R0h_peak_649	intergenic	Smechr0301113:E03:46511867-46512149:+:14433	Smechr0301113(Smechr0301113)	NA	NA	NA	NA	NA
E03	47376242	47376514	273	47376372	87	10.8607	2.19169	7.47571	R0h_peak_650	intergenic	Smechr0301115:E03:47384737-47410662:-:34284	Smechr0301115(Smechr0301115)	1;GO:0016020,cellular_component membrane	NA	NA	putative anion:sodium symporter [Solanum lycopersicum]	NA
E03	47808287	47808680	394	47808423	73	9.38035	2.19367	6.09982	R0h_peak_651	intergenic	Smechr0301118:E03:47828261-47828537:-:20054	Smechr0301118(Smechr0301118)	NA	CNGC; cyclic nucleotide gated channel, plant; K05391	map04626	PREDICTED: uncharacterized protein LOC107062862 [Solanum tuberosum]	NA
E03	47812741	47813125	385	47812836	44	8.12454	2.54416	4.94782	R0h_peak_652	intergenic	Smechr0301118:E03:47828261-47828537:-:15604	Smechr0301118(Smechr0301118)	NA	CNGC; cyclic nucleotide gated channel, plant; K05391	map04626	PREDICTED: uncharacterized protein LOC107062862 [Solanum tuberosum]	NA
E03	48269014	48269372	359	48269260	59	14.6332	3.2171	11.0386	R0h_peak_653	intergenic	Smechr0301122:E03:48442399-48448666:+:-173206	Smechr0301122(Smechr0301122)	NA	NA	NA	PREDICTED: nucleolin-like [Solanum tuberosum]	NA
E03	48356532	48356742	211	48356568	14	4.96658	3.13094	2.17175	R0h_peak_654	intergenic	Smechr0301122:E03:48442399-48448666:+:-85762	Smechr0301122(Smechr0301122)	NA	NA	NA	PREDICTED: nucleolin-like [Solanum tuberosum]	NA
E03	48559822	48560071	250	48559950	64	13.4743	2.88872	9.93588	R0h_peak_655	intergenic	Smechr0301125:E03:48524369-48524879:+:35577	Smechr0301125(Smechr0301125)	NA	NA	NA	hypothetical protein T459_28018 [Capsicum annuum]	NA
E03	48583556	48583770	215	48583692	31	7.65906	2.92281	4.52923	R0h_peak_656	intergenic	Smechr0301126:E03:48617689-48618339:+:-34026	Smechr0301126(Smechr0301126)	3;GO:0016020,cellular_component membrane;GO:0022857,molecular_function transmembrane transporter activity;GO:0055085,biological_process transmembrane transport	NA	NA	protein NRT1/ PTR FAMILY 8.3-like isoform X2 [Olea europaea var. sylvestris]	NA
E03	49025147	49025368	222	49025249	105	12.1962	2.14322	8.7281	R0h_peak_657	intergenic	Smechr0301134:E03:49048842-49049130:-:23873	Smechr0301134(Smechr0301134)	NA	NA	NA	NA	NA
E03	49106307	49107049	743	49106520	182	16.7433	1.98611	13.0606	R0h_peak_658	intergenic	Smechr0301134:E03:49048842-49049130:-:-57547	Smechr0301134(Smechr0301134)	NA	NA	NA	NA	NA
E03	50410057	50410266	210	50410172	140	16.0472	2.16314	12.3922	R0h_peak_659	intergenic	Smechr0301154:E03:50322896-50323206:-:-86955	Smechr0301154(Smechr0301154)	NA	NA	NA	PREDICTED: pentatricopeptide repeat-containing protein At1g79080, chloroplastic [Solanum tuberosum]	NA
E03	50442589	50442871	283	50442683	83	17.592	2.97053	13.8778	R0h_peak_660	intergenic	Smechr0301154:E03:50322896-50323206:-:-119523	Smechr0301154(Smechr0301154)	NA	NA	NA	PREDICTED: pentatricopeptide repeat-containing protein At1g79080, chloroplastic [Solanum tuberosum]	NA
E03	50467468	50467688	221	50467531	32	6.98024	2.69783	3.91708	R0h_peak_661	intergenic	Smechr0301154:E03:50322896-50323206:-:-144371	Smechr0301154(Smechr0301154)	NA	NA	NA	PREDICTED: pentatricopeptide repeat-containing protein At1g79080, chloroplastic [Solanum tuberosum]	NA
E03	51407097	51407517	421	51407160	20	6.4822	3.25301	3.47741	R0h_peak_662	intergenic	Smechr0301167:E03:51363373-51391836:-:-15470	Smechr0301167(Smechr0301167)	4;GO:0003824,molecular_function catalytic activity;GO:0004672,molecular_function protein kinase activity;GO:0005524,molecular_function ATP binding;GO:0006468,biological_process protein phosphorylation	NA	NA	PREDICTED: protein phosphatase 2C and cyclic nucleotide-binding/kinase domain-containing protein [Solanum tuberosum]	NA
E03	51528719	51529100	382	51528981	191	14.6064	1.85162	11.0127	R0h_peak_663	intergenic	Smechr0301168:E03:51611039-51612168:-:83259	Smechr0301168(Smechr0301168)	5;GO:0009521,cellular_component photosystem;GO:0009767,biological_process photosynthetic electron transport chain;GO:0016020,cellular_component membrane;GO:0016168,molecular_function chlorophyll binding;GO:0019684,biological_process photosynthesis, light reaction	psbC; photosystem II CP43 chlorophyll apoprotein; K02705	map00195	photosystem II P680 reaction center D2 protein [Salvia splendens]	NA
E03	51529688	51530143	456	51529807	29	4.71656	2.21964	1.97756	R0h_peak_664	intergenic	Smechr0301168:E03:51611039-51612168:-:82253	Smechr0301168(Smechr0301168)	5;GO:0009521,cellular_component photosystem;GO:0009767,biological_process photosynthetic electron transport chain;GO:0016020,cellular_component membrane;GO:0016168,molecular_function chlorophyll binding;GO:0019684,biological_process photosynthesis, light reaction	psbC; photosystem II CP43 chlorophyll apoprotein; K02705	map00195	photosystem II P680 reaction center D2 protein [Salvia splendens]	NA
E03	51530778	51530999	222	51530840	32	6.20175	2.50099	3.22963	R0h_peak_665	intergenic	Smechr0301168:E03:51611039-51612168:-:81280	Smechr0301168(Smechr0301168)	5;GO:0009521,cellular_component photosystem;GO:0009767,biological_process photosynthetic electron transport chain;GO:0016020,cellular_component membrane;GO:0016168,molecular_function chlorophyll binding;GO:0019684,biological_process photosynthesis, light reaction	psbC; photosystem II CP43 chlorophyll apoprotein; K02705	map00195	photosystem II P680 reaction center D2 protein [Salvia splendens]	NA
E03	51734595	51734857	263	51734702	16	7.67064	4.25313	4.53837	R0h_peak_666	intergenic	Smechr0301170:E03:51716334-51718395:+:18391	Smechr0301170(Smechr0301170)	2;GO:0004474,molecular_function malate synthase activity;GO:0006097,biological_process glyoxylate cycle	aceB, glcB; malate synthase [EC:2.3.3.9]; K01638	map00620,map00630	hypothetical protein EJD97_010612 [Solanum chilense]	NA
E03	52624047	52624257	211	52624132	134	27.2464	2.98103	23.2546	R0h_peak_667	intergenic	Smechr0301185:E03:52738776-52740174:-:116022	Smechr0301185(Smechr0301185)	NA	NA	NA	polyprotein 1, partial [Petunia vein clearing virus]	NA
E03	52624808	52625447	640	52625257	98	13.2505	2.30019	9.72397	R0h_peak_668	intergenic	Smechr0301185:E03:52738776-52740174:-:115047	Smechr0301185(Smechr0301185)	NA	NA	NA	polyprotein 1, partial [Petunia vein clearing virus]	NA
E03	52654761	52654995	235	52654919	141	11.0141	1.84279	7.61966	R0h_peak_669	intergenic	Smechr0301185:E03:52738776-52740174:-:85296	Smechr0301185(Smechr0301185)	NA	NA	NA	polyprotein 1, partial [Petunia vein clearing virus]	NA
E03	52702905	52703199	295	52703191	22	4.18516	2.30331	1.53814	R0h_peak_670	intergenic	Smechr0301185:E03:52738776-52740174:-:37122	Smechr0301185(Smechr0301185)	NA	NA	NA	polyprotein 1, partial [Petunia vein clearing virus]	NA
E03	52808486	52808714	229	52808511	13	4.69986	3.09535	1.96565	R0h_peak_671	intergenic	Smechr0301185:E03:52738776-52740174:-:-68425	Smechr0301185(Smechr0301185)	NA	NA	NA	polyprotein 1, partial [Petunia vein clearing virus]	NA
E03	53134069	53134281	213	53134184	161	24.8152	2.53524	20.8803	R0h_peak_672	intergenic	Smechr0301187:E03:53205498-53208229:-:74054	Smechr0301187(Smechr0301187)	NA	NA	NA	uncharacterized protein LOC112940057 [Solanum lycopersicum]	NA
E03	53421913	53422167	255	53421987	130	16.904	2.29181	13.2154	R0h_peak_673	intergenic	Smechr0301190:E03:53361788-53371484:+:60251	Smechr0301190(Smechr0301190)	NA	NA	NA	retrovirus-related pol polyprotein from transposon tnt 1-94 [Nicotiana attenuata]	NA
E03	53612944	53613157	214	53613104	89	20.0072	3.11207	16.2096	R0h_peak_674	intergenic	Smechr0301192:E03:53588182-53591735:+:24868	Smechr0301192(Smechr0301192)	1;GO:0005783,cellular_component endoplasmic reticulum	NA	NA	hypothetical protein Saspl_021897 [Salvia splendens]	NA
E03	53675169	53675372	204	53675294	24	5.07429	2.5036	2.26755	R0h_peak_675	intergenic	Smechr0301192:E03:53588182-53591735:+:87088	Smechr0301192(Smechr0301192)	1;GO:0005783,cellular_component endoplasmic reticulum	NA	NA	hypothetical protein Saspl_021897 [Salvia splendens]	NA
E03	53686010	53686212	203	53686119	30	7.77721	3.0078	4.63267	R0h_peak_676	intergenic	Smechr0301192:E03:53588182-53591735:+:97928	Smechr0301192(Smechr0301192)	1;GO:0005783,cellular_component endoplasmic reticulum	NA	NA	hypothetical protein Saspl_021897 [Salvia splendens]	NA
E03	53688348	53688697	350	53688534	150	19.4637	2.3052	15.6842	R0h_peak_677	intergenic	Smechr0301192:E03:53588182-53591735:+:100340	Smechr0301192(Smechr0301192)	1;GO:0005783,cellular_component endoplasmic reticulum	NA	NA	hypothetical protein Saspl_021897 [Salvia splendens]	NA
E03	53689849	53690056	208	53689916	92	11.5912	2.21023	8.15952	R0h_peak_678	intergenic	Smechr0301192:E03:53588182-53591735:+:101770	Smechr0301192(Smechr0301192)	1;GO:0005783,cellular_component endoplasmic reticulum	NA	NA	hypothetical protein Saspl_021897 [Salvia splendens]	NA
E03	55072159	55072399	241	55072270	33	11.0718	3.76135	7.67291	R0h_peak_679	intergenic	Smechr0301206:E03:54934653-54935434:-:-136844	Smechr0301206(Smechr0301206)	NA	NA	NA	NA	NA
E03	55124600	55124826	227	55124725	219	32.9015	2.52858	28.7987	R0h_peak_680	intergenic	Smechr0301206:E03:54934653-54935434:-:-189278	Smechr0301206(Smechr0301206)	NA	NA	NA	NA	NA
E03	55139276	55139697	422	55139593	31	8.48876	3.15257	5.27913	R0h_peak_681	intergenic	Smechr0301207:E03:55313977-55314280:-:174794	Smechr0301207(Smechr0301207)	NA	NA	NA	hypothetical protein DBP04_26615, partial [Escherichia sp. R8]	NA
E03	55233425	55233652	228	55233520	75	22.3059	3.81258	18.4379	R0h_peak_682	intergenic	Smechr0301207:E03:55313977-55314280:-:80742	Smechr0301207(Smechr0301207)	NA	NA	NA	hypothetical protein DBP04_26615, partial [Escherichia sp. R8]	NA
E03	55299233	55299482	250	55299282	18	7.53993	3.91673	4.42007	R0h_peak_683	intergenic	Smechr0301207:E03:55313977-55314280:-:14923	Smechr0301207(Smechr0301207)	NA	NA	NA	hypothetical protein DBP04_26615, partial [Escherichia sp. R8]	NA
E03	55432945	55433186	242	55433091	38	10.0781	3.18835	6.74595	R0h_peak_684	intergenic	Smechr0301211:E03:55396265-55398919:+:36800	Smechr0301211(Smechr0301211)	3;GO:0003700,molecular_function DNA-binding transcription factor activity;GO:0006355,biological_process regulation of transcription, DNA-templated;GO:0043565,molecular_function sequence-specific DNA binding	WRKY2; WRKY transcription factor 2; K18835	map04626	probable WRKY transcription factor 75-like [Solanum tuberosum]	WRKY
E03	56613885	56614114	230	56614013	98	31.3463	4.16229	27.2726	R0h_peak_685	intergenic	Smechr0301247:E03:56600932-56602510:+:13067	Smechr0301247(Smechr0301247)	NA	NA	NA	PREDICTED: uncharacterized protein LOC109217315 [Nicotiana attenuata]	NA
E03	56615696	56615979	284	56615871	94	9.20983	1.972	5.94214	R0h_peak_686	intergenic	Smechr0301247:E03:56600932-56602510:+:14905	Smechr0301247(Smechr0301247)	NA	NA	NA	PREDICTED: uncharacterized protein LOC109217315 [Nicotiana attenuata]	NA
E03	56617200	56617445	246	56617310	98	11.2903	2.12583	7.87685	R0h_peak_687	intergenic	Smechr0301247:E03:56600932-56602510:+:16390	Smechr0301247(Smechr0301247)	NA	NA	NA	PREDICTED: uncharacterized protein LOC109217315 [Nicotiana attenuata]	NA
E03	56621374	56621732	359	56621610	165	40.1123	3.423	35.8892	R0h_peak_688	intergenic	Smechr0301247:E03:56600932-56602510:+:20620	Smechr0301247(Smechr0301247)	NA	NA	NA	PREDICTED: uncharacterized protein LOC109217315 [Nicotiana attenuata]	NA
E03	57174408	57174664	257	57174569	70	15.5688	3.0259	11.9333	R0h_peak_689	intergenic	Smechr0301266:E03:57120228-57121847:-:-52688	Smechr0301266(Smechr0301266)	1;GO:0005515,molecular_function protein binding	NA	NA	PREDICTED: F-box/kelch-repeat protein At1g23390 [Solanum tuberosum]	NA
E03	57177393	57177723	331	57177509	88	6.58343	1.76514	3.56764	R0h_peak_690	intergenic	Smechr0301266:E03:57120228-57121847:-:-55710	Smechr0301266(Smechr0301266)	1;GO:0005515,molecular_function protein binding	NA	NA	PREDICTED: F-box/kelch-repeat protein At1g23390 [Solanum tuberosum]	NA
E03	57295759	57296027	269	57295821	82	6.03763	1.74617	3.08867	R0h_peak_691	intergenic	Smechr0301267:E03:57424880-57425051:+:-128987	Smechr0301267(Smechr0301267)	4;GO:0006397,biological_process mRNA processing;GO:0008270,molecular_function zinc ion binding;GO:0016567,biological_process protein ubiquitination;GO:0061630,molecular_function ubiquitin protein ligase activity	NA	NA	PREDICTED: E3 ubiquitin-protein ligase RBBP6-like [Solanum tuberosum]	NA
E03	57383587	57383945	359	57383790	112	21.9986	2.88347	18.1399	R0h_peak_692	intergenic	Smechr0301267:E03:57424880-57425051:+:-41114	Smechr0301267(Smechr0301267)	4;GO:0006397,biological_process mRNA processing;GO:0008270,molecular_function zinc ion binding;GO:0016567,biological_process protein ubiquitination;GO:0061630,molecular_function ubiquitin protein ligase activity	NA	NA	PREDICTED: E3 ubiquitin-protein ligase RBBP6-like [Solanum tuberosum]	NA
E03	58404319	58404533	215	58404471	41	6.84486	2.37455	3.79892	R0h_peak_693	intergenic	Smechr0301305:E03:58416207-58422670:+:-11781	Smechr0301305(Smechr0301305)	NA	NA	NA	PREDICTED: uncharacterized protein LOC102594150 [Solanum tuberosum]	NA
E03	58427471	58427832	362	58427758	18	7.53993	3.91673	4.42007	R0h_peak_694	intergenic	Smechr0301305:E03:58416207-58422670:+:11444	Smechr0301305(Smechr0301305)	NA	NA	NA	PREDICTED: uncharacterized protein LOC102594150 [Solanum tuberosum]	NA
E03	59253058	59253281	224	59253170	25	6.11617	2.7826	3.15664	R0h_peak_695	intergenic	Smechr0301325:E03:59266212-59267340:-:14171	Smechr0301325(Smechr0301325)	NA	NA	NA	PREDICTED: uncharacterized protein LOC102591376 [Solanum tuberosum]	NA
E03	60599122	60599380	259	60599235	188	26.7745	2.44256	22.793	R0h_peak_696	intergenic	Smechr0301356:E03:60545501-60546363:+:53749	Smechr0301356(Smechr0301356)	NA	NA	NA	PREDICTED: nuclear transcription factor Y subunit B-1-like isoform X2 [Solanum tuberosum]	NF-YB
E03	60611041	60611251	211	60611134	157	20.9513	2.34319	17.1237	R0h_peak_697	intergenic	Smechr0301357:E03:60659280-60659669:+:-48134	Smechr0301357(Smechr0301357)	NA	NA	NA	PREDICTED: nuclear transcription factor Y subunit B-1-like isoform X2 [Solanum tuberosum]	NA
E03	60612890	60613118	229	60613021	646	113.87	2.84313	108.923	R0h_peak_698	intergenic	Smechr0301357:E03:60659280-60659669:+:-46276	Smechr0301357(Smechr0301357)	NA	NA	NA	PREDICTED: nuclear transcription factor Y subunit B-1-like isoform X2 [Solanum tuberosum]	NA
E03	61573076	61573311	236	61573197	178	42.3312	3.37811	38.0743	R0h_peak_699	intergenic	Smechr0301379:E03:61562961-61563983:-:-9210	Smechr0301379(Smechr0301379)	NA	NA	NA	putative coat protein [Nicotiana tabacum]	NA
E03	61576682	61577036	355	61576874	287	32.2568	2.19897	28.1659	R0h_peak_700	intergenic	Smechr0301379:E03:61562961-61563983:-:-12875	Smechr0301379(Smechr0301379)	NA	NA	NA	putative coat protein [Nicotiana tabacum]	NA
E03	61655486	61655690	205	61655568	11	4.15035	3.00221	1.5103	R0h_peak_701	intergenic	Smechr0301380:E03:61643306-61645341:+:12281	Smechr0301380(Smechr0301380)	NA	NA	NA	NA	NA
E03	62156950	62157171	222	62157125	15	6.91193	4.00295	3.85643	R0h_peak_702	intergenic	Smechr0301394:E03:62153720-62154304:-:-2756	Smechr0301394(Smechr0301394)	NA	NA	NA	PREDICTED: nuclear transcription factor Y subunit B-1-like isoform X2 [Solanum tuberosum]	NF-YB
E03	62291385	62291629	245	62291542	57	12.9442	3.0064	9.43403	R0h_peak_703	intergenic	Smechr0301406:E03:62298582-62299707:-:8200	Smechr0301406(Smechr0301406)	NA	nadC, QPRT; nicotinate-nucleotide pyrophosphorylase (carboxylating) [EC:2.4.2.19]; K00767	map00760	nicotinate-nucleotide pyrophosphorylase [carboxylating], chloroplastic [Solanum pennellii]	NA
E03	62801878	62802092	215	62801984	44	7.00366	2.33255	3.9386	R0h_peak_704	intergenic	Smechr0301414:E03:62806949-62807847:+:-4964	Smechr0301414(Smechr0301414)	3;GO:0004864,molecular_function protein phosphatase inhibitor activity;GO:0009966,biological_process regulation of signal transduction;GO:0043666,biological_process regulation of phosphoprotein phosphatase activity	NA	NA	PREDICTED: protein phosphatase inhibitor 2-like [Solanum tuberosum]	NA
E03	62820342	62820578	237	62820483	242	51.5134	3.15351	47.128	R0h_peak_705	intergenic	Smechr0301415:E03:62828544-62828856:-:8396	Smechr0301415(Smechr0301415)	3;GO:0000723,biological_process telomere maintenance;GO:0003678,molecular_function DNA helicase activity;GO:0006281,biological_process DNA repair	NA	NA	PREDICTED: uncharacterized protein LOC107787946, partial [Nicotiana tabacum]	NA
E03	63443218	63443432	215	63443336	121	30.0462	3.42131	25.997	R0h_peak_706	intergenic	Smechr0301445:E03:63456237-63456687:-:13362	Smechr0301445(Smechr0301445)	NA	NA	NA	PREDICTED: MADS-box transcription factor 31-like [Nicotiana sylvestris]	NA
E03	63779318	63779645	328	63779560	23	6.85727	3.15732	3.80962	R0h_peak_707	intergenic	Smechr0301450:E03:63767329-63767508:-:-11973	Smechr0301450(Smechr0301450)	NA	NA	NA	leafy cotyledon 1-like [Kalanchoe daigremontiana]	NA
E03	64901452	64901658	207	64901571	82	17.9855	3.03862	14.2568	R0h_peak_708	intergenic	Smechr0301481:E03:64861899-64869359:+:39655	Smechr0301481(Smechr0301481)	3;GO:0015079,molecular_function potassium ion transmembrane transporter activity;GO:0016020,cellular_component membrane;GO:0071805,biological_process potassium ion transmembrane transport	NA	NA	Potassium transporter 10 [Capsicum baccatum]	NA
E03	64958415	64958960	546	64958478	97	7.8262	1.82733	4.67818	R0h_peak_709	intergenic	Smechr0301482:E03:65005016-65013601:+:-46329	Smechr0301482(Smechr0301482)	2;GO:0003824,molecular_function catalytic activity;GO:0005992,biological_process trehalose biosynthetic process	TPS; trehalose 6-phosphate synthase/phosphatase [EC:2.4.1.15 3.1.3.12]; K16055	map00500	PREDICTED: probable alpha,alpha-trehalose-phosphate synthase [UDP-forming] 9 [Nicotiana attenuata]	NA
E03	65262365	65262663	299	65262508	13	3.92968	2.70694	1.37357	R0h_peak_710	intergenic	Smechr0301493:E03:65293297-65295588:-:33074	Smechr0301493(Smechr0301493)	NA	NA	NA	PREDICTED: uncharacterized protein LOC104233317 [Nicotiana sylvestris]	NA
E03	65361913	65362117	205	65362028	61	18.8639	3.855	15.1046	R0h_peak_711	intergenic	Smechr0301499:E03:65372014-65374277:+:-9999	Smechr0301499(Smechr0301499)	2;GO:0016021,cellular_component integral component of membrane;GO:0022857,molecular_function transmembrane transporter activity	NA	NA	WAT1-related protein At3g28050-like isoform X4 [Solanum lycopersicum]	NA
E03	66866384	66866664	281	66866520	45	13.3406	3.57313	9.8095	R0h_peak_712	intergenic	Smechr0301566:E03:66831968-66832819:+:34555	Smechr0301566(Smechr0301566)	NA	E3.2.1.21; beta-glucosidase [EC:3.2.1.21]; K01188	map00460,map00500,map00940	hypothetical protein CRG98_006606 [Punica granatum]	NA
E03	67165912	67166267	356	67166026	38	7.93137	2.69366	4.77232	R0h_peak_713	intergenic	Smechr0301579:E03:67150682-67158801:+:15407	Smechr0301579(Smechr0301579)	NA	NA	NA	hypothetical protein SDM1_25t00002 [Solanum demissum]	NA
E03	67173349	67173598	250	67173466	50	15.9766	3.86517	12.3245	R0h_peak_714	intergenic	Smechr0301579:E03:67150682-67158801:+:22791	Smechr0301579(Smechr0301579)	NA	NA	NA	hypothetical protein SDM1_25t00002 [Solanum demissum]	NA
E03	67352337	67352581	245	67352447	53	10.6992	2.75326	7.32473	R0h_peak_715	intergenic	Smechr0301582:E03:67249508-67249788:+:102950	Smechr0301582(Smechr0301582)	NA	AQR; intron-binding protein aquarius; K12874	map03040	PREDICTED: uncharacterized protein LOC104240027 [Nicotiana sylvestris]	NA
E03	67356448	67356651	204	67356552	64	16.3188	3.31411	12.653	R0h_peak_716	intergenic	Smechr0301582:E03:67249508-67249788:+:107041	Smechr0301582(Smechr0301582)	NA	AQR; intron-binding protein aquarius; K12874	map03040	PREDICTED: uncharacterized protein LOC104240027 [Nicotiana sylvestris]	NA
E03	67377062	67377366	305	67377231	76	14.0114	2.69243	10.4461	R0h_peak_717	intergenic	Smechr0301582:E03:67249508-67249788:+:127705	Smechr0301582(Smechr0301582)	NA	AQR; intron-binding protein aquarius; K12874	map03040	PREDICTED: uncharacterized protein LOC104240027 [Nicotiana sylvestris]	NA
E03	67980734	67980980	247	67980866	153	19.8285	2.30582	16.0367	R0h_peak_718	intergenic	Smechr0301587:E03:68109791-68117705:-:136848	Smechr0301587(Smechr0301587)	NA	NA	NA	PREDICTED: DEAD-box ATP-dependent RNA helicase 41 [Capsicum annuum]	NA
E03	68054417	68054794	378	68054531	142	19.1287	2.34383	15.3605	R0h_peak_719	intergenic	Smechr0301587:E03:68109791-68117705:-:63100	Smechr0301587(Smechr0301587)	NA	NA	NA	PREDICTED: DEAD-box ATP-dependent RNA helicase 41 [Capsicum annuum]	NA
E03	68218997	68219246	250	68219097	178	33.5387	2.87343	29.4242	R0h_peak_720	intergenic	Smechr0301588:E03:68237941-68245722:-:26601	Smechr0301588(Smechr0301588)	3;GO:0005524,molecular_function ATP binding;GO:0006298,biological_process mismatch repair;GO:0030983,molecular_function mismatched DNA binding	MSH3; DNA mismatch repair protein MSH3; K08736	map03430	hypothetical protein T459_07534 [Capsicum annuum]	NA
E03	68622484	68622734	251	68622502	55	4.538	1.76057	1.83017	R0h_peak_721	intergenic	Smechr0301601:E03:68611727-68612476:-:-10132	Smechr0301601(Smechr0301601)	1;GO:0005515,molecular_function protein binding	FLS2; LRR receptor-like serine/threonine-protein kinase FLS2 [EC:2.7.11.1]; K13420	map04016,map04626	PREDICTED: probable LRR receptor-like serine/threonine-protein kinase At3g47570 [Capsicum annuum]	NA
E03	70128270	70128560	291	70128412	71	13.5244	2.73221	9.98398	R0h_peak_722	intergenic	Smechr0301657:E03:70113919-70116483:-:-11931	Smechr0301657(Smechr0301657)	2;GO:0016491,molecular_function oxidoreductase activity;GO:0055114,biological_process oxidation-reduction process	NA	NA	PREDICTED: non-functional NADPH-dependent codeinone reductase 2-like [Solanum tuberosum]	NA
E03	70574979	70575563	585	70575394	61	8.26466	2.2177	5.07752	R0h_peak_723	intergenic	Smechr0301675:E03:70610262-70610415:-:35144	Smechr0301675(Smechr0301675)	NA	NA	NA	PREDICTED: uncharacterized protein LOC102580982 [Solanum tuberosum]	NA
E03	70829979	70830378	400	70830213	11	4.15035	3.00221	1.5103	R0h_peak_724	intergenic	Smechr0301680:E03:70822262-70823886:-:-6292	Smechr0301680(Smechr0301680)	NA	NA	NA	lysine-specific demethylase JMJ25-like [Solanum lycopersicum]	NA
E03	70911201	70912207	1007	70911423	940	1560.41	108.137	1554.03	R0h_peak_725	intergenic	Smechr0301682:E03:70929142-70931957:+:-17438	Smechr0301682(Smechr0301682)	2;GO:0003676,molecular_function nucleic acid binding;GO:0004523,molecular_function RNA-DNA hybrid ribonuclease activity	NA	NA	uncharacterized protein LOC104646365 [Solanum lycopersicum]	NA
E03	71703869	71704087	219	71703987	155	12.4251	1.86882	8.94415	R0h_peak_726	intergenic	Smechr0301708:E03:71695158-71697711:+:8819	Smechr0301708(Smechr0301708)	6;GO:0005515,molecular_function protein binding;GO:0005634,cellular_component nucleus;GO:0008270,molecular_function zinc ion binding;GO:0016571,biological_process histone methylation;GO:0018024,molecular_function histone-lysine N-methyltransferase activity;GO:0034968,biological_process histone lysine methylation	EHMT; [histone H3]-lysine9 N-trimethyltransferase EHMT [EC:2.1.1.355]; K11420	map00310	histone-lysine N-methyltransferase, H3 lysine-9 specific SUVH6-like [Solanum lycopersicum]	SET
E03	72986783	72987037	255	72986848	14	4.88818	3.09216	2.1065	R0h_peak_727	intergenic	Smechr0301764:E03:72995731-72998689:+:-8821	Smechr0301764(Smechr0301764)	NA	NA	NA	PREDICTED: pentatricopeptide repeat-containing protein At5g62370 [Solanum tuberosum]	NA
E03	73431042	73431374	333	73431233	123	8.44888	1.74748	5.24582	R0h_peak_728	intergenic	Smechr0301779:E03:73372538-73378495:-:-52712	Smechr0301779(Smechr0301779)	1;GO:0003677,molecular_function DNA binding	NA	NA	B3 domain-containing protein Os01g0905400-like [Solanum lycopersicum]	B3
E03	73596591	73596929	339	73596738	14	5.81866	3.56366	2.89799	R0h_peak_729	intergenic	Smechr0301781:E03:73619417-73619735:-:22975	Smechr0301781(Smechr0301781)	NA	NA	NA	PREDICTED: B3 domain-containing protein Os01g0905400-like isoform X2 [Solanum tuberosum]	NA
E03	74366436	74366687	252	74366564	116	22.799	2.89085	18.9171	R0h_peak_730	intergenic	Smechr0301804:E03:74331576-74333345:-:-33216	Smechr0301804(Smechr0301804)	3;GO:0004857,molecular_function enzyme inhibitor activity;GO:0030599,molecular_function pectinesterase activity;GO:0042545,biological_process cell wall modification	E3.1.1.11; pectinesterase [EC:3.1.1.11]; K01051	map00040	PREDICTED: probable pectinesterase/pectinesterase inhibitor 17 [Solanum tuberosum]	NA
E03	75509215	75509465	251	75509337	23	8.37221	3.71773	5.17436	R0h_peak_731	intergenic	Smechr0301852:E03:75522794-75523563:-:14223	Smechr0301852(Smechr0301852)	NA	NA	NA	hypothetical protein CQW23_01936 [Capsicum baccatum]	NA
E03	77032127	77032401	275	77032283	16	7.67064	4.25313	4.53837	R0h_peak_732	intergenic	Smechr0301902:E03:77057562-77060109:+:-25298	Smechr0301902(Smechr0301902)	3;GO:0004672,molecular_function protein kinase activity;GO:0005524,molecular_function ATP binding;GO:0006468,biological_process protein phosphorylation	NA	NA	PREDICTED: receptor-like serine/threonine-protein kinase At2g45590 [Solanum tuberosum]	NA
E03	77582422	77582712	291	77582535	16	5.2871	3.09495	2.44518	R0h_peak_733	intergenic	Smechr0301921:E03:77571888-77578244:-:-4322	Smechr0301921(Smechr0301921)	NA	NA	NA	PREDICTED: nuclear transcription factor Y subunit C-1-like [Solanum tuberosum]	NA
E03	80720536	80720742	207	80720654	14	5.82925	3.56917	2.9071	R0h_peak_734	Smechr0302124:Promoter	Smechr0302124:E03:80720795-80723567:+:-156	Smechr0302124(Smechr0302124)	NA	NA	NA	reticulon-like protein B2 [Solanum tuberosum]	NA
E03	80863307	80863554	248	80863438	42	4.12212	1.83259	1.5103	R0h_peak_735	intergenic	Smechr0302130:E03:80831602-80844106:+:31828	Smechr0302130(Smechr0302130)	4;GO:0000015,cellular_component phosphopyruvate hydratase complex;GO:0000287,molecular_function magnesium ion binding;GO:0004634,molecular_function phosphopyruvate hydratase activity;GO:0006096,biological_process glycolytic process	ENO, eno; enolase [EC:4.2.1.11]; K01689	map00010,map03018	enolase 1, chloroplastic [Solanum pennellii]	NA
E03	80864905	80865126	222	80865016	48	14.3201	3.62542	10.7404	R0h_peak_736	intergenic	Smechr0302130:E03:80831602-80844106:+:33413	Smechr0302130(Smechr0302130)	4;GO:0000015,cellular_component phosphopyruvate hydratase complex;GO:0000287,molecular_function magnesium ion binding;GO:0004634,molecular_function phosphopyruvate hydratase activity;GO:0006096,biological_process glycolytic process	ENO, eno; enolase [EC:4.2.1.11]; K01689	map00010,map03018	enolase 1, chloroplastic [Solanum pennellii]	NA
E03	81435341	81435653	313	81435351	13	3.92968	2.70694	1.37357	R0h_peak_737	intergenic	Smechr0302159:E03:81436916-81441606:-:6109	Smechr0302159(Smechr0302159)	NA	NA	NA	uncharacterized protein LOC107015320 isoform X1 [Solanum pennellii]	NA
E03	82568861	82569064	204	82568943	19	8.13118	4.0637	4.9536	R0h_peak_738	intergenic	Smechr0302240:E03:82573242-82575801:+:-4280	Smechr0302240(Smechr0302240)	NA	NA	NA	PREDICTED: pentatricopeptide repeat-containing protein At2g13600-like [Solanum tuberosum]	NA
E03	83192459	83192756	298	83192660	16	6.67833	3.7527	3.6508	R0h_peak_739	intergenic	Smechr0302300:E03:83187808-83189365:-:-3242	Smechr0302300(Smechr0302300)	2;GO:0030001,biological_process metal ion transport;GO:0046872,molecular_function metal ion binding	NA	NA	heavy metal-associated isoprenylated plant protein 28 [Solanum lycopersicum]	NA
E03	84193121	84193430	310	84193200	20	5.39311	2.83084	2.53579	R0h_peak_740	intergenic	Smechr0302401:E03:84197225-84199264:+:-3950	Smechr0302401(Smechr0302401)	1;GO:0016747,molecular_function transferase activity, transferring acyl groups other than amino-acyl groups	HHT1; omega-hydroxypalmitate O-feruloyl transferase [EC:2.3.1.188]; K15400	map00073	omega-hydroxypalmitate O-feruloyl transferase-like [Solanum pennellii]	NA
E03	84694287	84694518	232	84694429	48	7.99582	2.41917	4.83182	R0h_peak_741	Smechr0302442:intron	Smechr0302442:E03:84693721-84704779:-:10377	Smechr0302442(Smechr0302442)	NA	NA	NA	NA	NA
E03	84745550	84745766	217	84745755	15	5.08719	3.09364	2.27712	R0h_peak_742	intergenic	Smechr0302445:E03:84738847-84741080:-:-4577	Smechr0302445(Smechr0302445)	NA	NA	NA	PREDICTED: mitochondrial phosphate carrier protein 3, mitochondrial-like [Solanum tuberosum]	NA
E03	85227988	85228250	263	85228135	85	18.5889	3.04126	14.8385	R0h_peak_743	intergenic	Smechr0302490:E03:85233922-85238946:+:-5803	Smechr0302490(Smechr0302490)	NA	NDC1, TMEM48; nucleoporin NDC1; K14315	map03013	hypothetical protein EJD97_016107 [Solanum chilense]	NA
E03	85245485	85245693	209	85245613	104	15.173	2.40375	11.5542	R0h_peak_744	Smechr0302491:intron	Smechr0302491:E03:85240181-85255013:-:9424	Smechr0302491(Smechr0302491)	1;GO:0005515,molecular_function protein binding	EFR; LRR receptor-like serine/threonine-protein kinase EFR [EC:2.7.11.1]; K13428	map04626	putative receptor-like protein kinase At3g47110 [Solanum lycopersicum]	NA
E03	88052336	88052539	204	88052378	15	6.24326	3.65916	3.26566	R0h_peak_745	Smechr0302762:Promoter	Smechr0302762:E03:88048712-88051342:-:-1095	Smechr0302762(Smechr0302762)	NA	IMP2; mitochondrial inner membrane protease subunit 2 [EC:3.4.21.-]; K09648	map03060	uncharacterized protein LOC107012964 isoform X1 [Solanum pennellii]	NA
E03	89649742	89649957	216	89649821	78	17.4862	3.07268	13.7754	R0h_peak_746	intergenic	Smechr0302947:E03:89641729-89642730:+:8120	Smechr0302947(Smechr0302947)	2;GO:0008083,molecular_function growth factor activity;GO:0010082,biological_process regulation of root meristem growth	NA	NA	PREDICTED: uncharacterized protein LOC107060152 [Solanum tuberosum]	NA
E03	94415345	94415583	239	94415505	95	10.1259	2.04731	6.78956	R0h_peak_747	intergenic	Smechr0303473:E03:94419809-94422772:-:7308	Smechr0303473(Smechr0303473)	NA	NA	NA	PREDICTED: pentatricopeptide repeat-containing protein At5g41170, mitochondrial-like [Solanum tuberosum]	NA
E03	95242674	95243063	390	95243004	144	7.799	1.63048	4.65289	R0h_peak_748	intergenic	Smechr0303584:E03:95256362-95262657:+:-13494	Smechr0303584(Smechr0303584)	3;GO:0004553,molecular_function hydrolase activity, hydrolyzing O-glycosyl compounds;GO:0005975,biological_process carbohydrate metabolic process;GO:0030246,molecular_function carbohydrate binding	GLB1, ELNR1; beta-galactosidase [EC:3.2.1.23]; K12309	map00052,map00511,map00531,map00600,map00604	beta-galactosidase precursor [Solanum lycopersicum]	NA
E03	95862071	95862327	257	95862146	22	6.87685	3.24063	3.82725	R0h_peak_749	intergenic	Smechr0303649:E03:95871176-95873172:+:-8977	Smechr0303649(Smechr0303649)	NA	NA	NA	uncharacterized protein LOC107012081 [Solanum pennellii]	NA
E03	96348777	96348983	207	96348913	18	9.25962	4.7535	5.98733	R0h_peak_750	intergenic	Smechr0303707:E03:96337051-96339471:-:-9408	Smechr0303707(Smechr0303707)	3;GO:0000275,cellular_component mitochondrial proton-transporting ATP synthase complex, catalytic core F(1);GO:0015986,biological_process ATP synthesis coupled proton transport;GO:0046933,molecular_function proton-transporting ATP synthase activity, rotational mechanism	ATPeF1E, ATP5E, ATP15; F-type H+-transporting ATPase subunit epsilon; K02135	map00190	PREDICTED: ATP synthase subunit epsilon, mitochondrial [Nicotiana attenuata]	NA
E03	96703700	96703916	217	96703837	29	6.09766	2.58839	3.14034	R0h_peak_751	Smechr0303730:intron	Smechr0303730:E03:96695175-96708373:+:8632	Smechr0303730(Smechr0303730)	3;GO:0004672,molecular_function protein kinase activity;GO:0005524,molecular_function ATP binding;GO:0006468,biological_process protein phosphorylation	NA	NA	PREDICTED: chromosome transmission fidelity protein 18 homolog [Solanum tuberosum]	NA
E04	476990	477345	356	477112	71	9.93917	2.28666	6.61637	R0h_peak_752	intergenic	Smechr0400051:E04:487039-489500:+:-9872	Smechr0400051(Smechr0400051)	3;GO:0006633,biological_process fatty acid biosynthetic process;GO:0016020,cellular_component membrane;GO:0016747,molecular_function transferase activity, transferring acyl groups other than amino-acyl groups	KCS; 3-ketoacyl-CoA synthase [EC:2.3.1.199]; K15397	map00062,map04626	3-ketoacyl-CoA synthase 1 [Solanum pennellii]	NA
E04	543928	544244	317	544094	189	31.6507	2.67758	27.5711	R0h_peak_753	intergenic	Smechr0400052:E04:532815-541990:-:-2095	Smechr0400052(Smechr0400052)	1;GO:0003676,molecular_function nucleic acid binding	NA	NA	PREDICTED: heterogeneous nuclear ribonucleoprotein Q isoform X2 [Solanum tuberosum]	NA
E04	764181	764605	425	764494	76	12.8047	2.54939	9.30212	R0h_peak_754	intergenic	Smechr0400067:E04:775392-789885:+:-10999	Smechr0400067(Smechr0400067)	7;GO:0003677,molecular_function DNA binding;GO:0004525,molecular_function ribonuclease III activity;GO:0005515,molecular_function protein binding;GO:0005524,molecular_function ATP binding;GO:0006396,biological_process RNA processing;GO:0016787,molecular_function hydrolase activity;GO:0016891,molecular_function endoribonuclease activity, producing 5'-phosphomonoesters	NA	NA	PREDICTED: endoribonuclease Dicer homolog 1 [Solanum tuberosum]	NA
E04	4818962	4819335	374	4819171	24	9.56323	4.07522	6.26845	R0h_peak_755	intergenic	Smechr0400414:E04:4814523-4815882:+:4625	Smechr0400414(Smechr0400414)	1;GO:0016747,molecular_function transferase activity, transferring acyl groups other than amino-acyl groups	3AT; anthocyanidin 3-O-glucoside 6''-O-acyltransferase [EC:2.3.1.215]; K21383	map00942	PREDICTED: anthocyanin 5-aromatic acyltransferase-like [Solanum tuberosum]	NA
E04	5120397	5120604	208	5120561	55	3.97474	1.67602	1.40704	R0h_peak_756	Smechr0400438:intron	Smechr0400437:E04:5092297-5110126:-:-10374	Smechr0400437(Smechr0400437)	NA	NA	NA	apoptosis inhibitor 5-like protein API5 [Solanum pennellii]	NA
E04	5135238	5135556	319	5135352	158	20.3736	2.30321	16.5647	R0h_peak_757	Smechr0400438:intron	Smechr0400437:E04:5092297-5110126:-:-25270	Smechr0400437(Smechr0400437)	NA	NA	NA	apoptosis inhibitor 5-like protein API5 [Solanum pennellii]	NA
E04	5142088	5142296	209	5142195	59	16.4354	3.51994	12.7648	R0h_peak_758	Smechr0400438:intron	Smechr0400437:E04:5092297-5110126:-:-32065	Smechr0400437(Smechr0400437)	NA	NA	NA	apoptosis inhibitor 5-like protein API5 [Solanum pennellii]	NA
E04	7394369	7394578	210	7394431	17	3.88625	2.42643	1.33711	R0h_peak_759	intergenic	Smechr0400550:E04:7390218-7390464:-:-4009	Smechr0400550(Smechr0400550)	NA	NA	NA	NA	NA
E04	11458943	11459207	265	11459048	79	10.1174	2.20382	6.78219	R0h_peak_760	intergenic	Smechr0400670:E04:11428948-11430405:-:-28669	Smechr0400670(Smechr0400670)	NA	NA	NA	uncharacterized protein LOC107013353 [Solanum pennellii]	NA
E04	11901320	11901632	313	11901502	139	33.2545	3.35279	29.1452	R0h_peak_761	intergenic	Smechr0400671:E04:11800018-11800315:-:-101160	Smechr0400671(Smechr0400671)	NA	NA	NA	hypothetical protein CAPTEDRAFT_204695 [Capitella teleta]	NA
E04	11974148	11974501	354	11974430	85	13.4356	2.47867	9.89961	R0h_peak_762	intergenic	Smechr0400672:E04:12093295-12093544:+:-118971	Smechr0400672(Smechr0400672)	NA	NA	NA	hypothetical protein CQW23_23978 [Capsicum baccatum]	NA
E04	12724187	12724396	210	12724306	17	5.11303	2.93416	2.29723	R0h_peak_763	intergenic	Smechr0400678:E04:12684223-12685774:-:-38517	Smechr0400678(Smechr0400678)	NA	NA	NA	NA	NA
E04	12773201	12773491	291	12773335	33	9.07388	3.19926	5.81691	R0h_peak_764	intergenic	Smechr0400679:E04:12790011-12790177:-:16831	Smechr0400679(Smechr0400679)	NA	NA	NA	homeobox-leucine zipper protein ROC8-like [Solanum pennellii]	NA
E04	13174100	13174344	245	13174213	80	9.94482	2.17371	6.62171	R0h_peak_765	intergenic	Smechr0400682:E04:13313112-13314124:-:139902	Smechr0400682(Smechr0400682)	NA	NA	NA	NA	NA
E04	13177431	13177658	228	13177531	23	7.90882	3.54167	4.75237	R0h_peak_766	intergenic	Smechr0400682:E04:13313112-13314124:-:136580	Smechr0400682(Smechr0400682)	NA	NA	NA	NA	NA
E04	13678086	13678297	212	13678212	57	14.9294	3.33973	11.3208	R0h_peak_767	intergenic	Smechr0400684:E04:13626419-13626615:-:-51576	Smechr0400684(Smechr0400684)	NA	NA	NA	NA	NA
E04	13758385	13758635	251	13758527	21	8.02597	3.78415	4.8589	R0h_peak_768	intergenic	Smechr0400685:E04:13810970-13820849:+:-52460	Smechr0400685(Smechr0400685)	2;GO:0003677,molecular_function DNA binding;GO:0008289,molecular_function lipid binding	NA	NA	homeobox-leucine zipper protein ROC8-like [Solanum pennellii]	HB-HD-ZIP
E04	14022354	14022573	220	14022478	55	17.779	3.95549	14.0579	R0h_peak_769	intergenic	Smechr0400687:E04:13982512-13994288:-:-28175	Smechr0400687(Smechr0400687)	NA	NA	NA	PREDICTED: uncharacterized protein LOC109227561 [Nicotiana attenuata]	NA
E04	14036695	14036908	214	14036805	138	22.6161	2.60743	18.7389	R0h_peak_770	intergenic	Smechr0400687:E04:13982512-13994288:-:-42513	Smechr0400687(Smechr0400687)	NA	NA	NA	PREDICTED: uncharacterized protein LOC109227561 [Nicotiana attenuata]	NA
E04	14096822	14097052	231	14096968	189	34.1429	2.80441	30.0179	R0h_peak_771	intergenic	Smechr0400688:E04:14087162-14087414:+:9774	Smechr0400688(Smechr0400688)	NA	NA	NA	PREDICTED: uncharacterized protein LOC102594761 [Solanum tuberosum]	NA
E04	14199449	14199710	262	14199586	184	60.819	4.46479	56.324	R0h_peak_772	intergenic	Smechr0400689:E04:14266488-14266752:-:67173	Smechr0400689(Smechr0400689)	NA	NA	NA	PREDICTED: uncharacterized protein LOC102598312 isoform X1 [Solanum tuberosum]	NA
E04	14199933	14200305	373	14199982	71	6.68418	1.89947	3.65561	R0h_peak_773	intergenic	Smechr0400689:E04:14266488-14266752:-:66633	Smechr0400689(Smechr0400689)	NA	NA	NA	PREDICTED: uncharacterized protein LOC102598312 isoform X1 [Solanum tuberosum]	NA
E04	14431952	14432237	286	14432076	171	23.9709	2.413	20.0578	R0h_peak_774	intergenic	Smechr0400690:E04:14338651-14340079:+:93443	Smechr0400690(Smechr0400690)	NA	NA	NA	C2 domain-containing protein At1g63220-like [Solanum pennellii]	NA
E04	14716280	14716897	618	14716471	490	38.8528	1.92183	34.6503	R0h_peak_775	Smechr0400693:intron	Smechr0400692:E04:14615438-14618535:-:-98053	Smechr0400692(Smechr0400692)	NA	NA	NA	PREDICTED: uncharacterized protein LOC107059909 [Solanum tuberosum]	NA
E04	14717665	14718512	848	14718018	350	20.7612	1.72756	16.9397	R0h_peak_776	Smechr0400693:intron	Smechr0400692:E04:14615438-14618535:-:-99553	Smechr0400692(Smechr0400692)	NA	NA	NA	PREDICTED: uncharacterized protein LOC107059909 [Solanum tuberosum]	NA
E04	14762700	14762984	285	14762705	13	4.13197	2.80731	1.5103	R0h_peak_777	Smechr0400693:intron	Smechr0400693:E04:14689348-14819653:-:56811	Smechr0400693(Smechr0400693)	2;GO:0003824,molecular_function catalytic activity;GO:0050662,molecular_function coenzyme binding	VR; vestitone reductase [EC:1.1.1.348]; K13265	map00943	vestitone reductase-like [Solanum pennellii]	NA
E04	14778175	14778384	210	14778329	35	8.79604	3.02239	5.56227	R0h_peak_778	Smechr0400693:intron	Smechr0400693:E04:14689348-14819653:-:41374	Smechr0400693(Smechr0400693)	2;GO:0003824,molecular_function catalytic activity;GO:0050662,molecular_function coenzyme binding	VR; vestitone reductase [EC:1.1.1.348]; K13265	map00943	vestitone reductase-like [Solanum pennellii]	NA
E04	15188531	15188819	289	15188541	13	5.14199	3.32609	2.31901	R0h_peak_779	intergenic	Smechr0400710:E04:15193884-15194100:+:-5209	Smechr0400710(Smechr0400710)	NA	NA	NA	PREDICTED: E3 ubiquitin-protein ligase SDIR1-like [Solanum tuberosum]	NA
E04	16693235	16693451	217	16693434	12	4.71497	3.20803	1.97665	R0h_peak_780	intergenic	Smechr0400742:E04:16721609-16723861:+:-28266	Smechr0400742(Smechr0400742)	3;GO:0000786,cellular_component nucleosome;GO:0003677,molecular_function DNA binding;GO:0006334,biological_process nucleosome assembly	NA	NA	hypothetical protein CBR_g23977 [Chara braunii]	NA
E04	16809111	16809507	397	16809420	121	14.7161	2.20876	11.1176	R0h_peak_781	intergenic	Smechr0400743:E04:16799889-16801213:+:9419	Smechr0400743(Smechr0400743)	NA	NA	NA	uncharacterized protein LOC107027691 [Solanum pennellii]	NA
E04	16844031	16844262	232	16844126	81	33.1332	5.20235	29.0259	R0h_peak_782	intergenic	Smechr0400744:E04:16852316-16852645:+:-8170	Smechr0400744(Smechr0400744)	NA	RFA1, RPA1, rpa; replication factor A1; K07466	map03030,map03420,map03430,map03440	PREDICTED: replication protein A 70 kDa DNA-binding subunit B-like [Solanum tuberosum]	NA
E04	17002408	17002686	279	17002511	197	7.16582	1.48272	4.08384	R0h_peak_783	Smechr0400750:intron	Smechr0400749:E04:16994757-16997618:-:-4928	Smechr0400749(Smechr0400749)	3;GO:0005524,molecular_function ATP binding;GO:0006298,biological_process mismatch repair;GO:0030983,molecular_function mismatched DNA binding	NA	NA	PREDICTED: DNA mismatch repair protein MSH5 isoform X1 [Capsicum annuum]	NA
E04	17055455	17055763	309	17055697	82	11.4194	2.30685	7.99845	R0h_peak_784	intergenic	Smechr0400751:E04:17043175-17047294:-:-8314	Smechr0400751(Smechr0400751)	NA	NA	NA	NA	NA
E04	17121231	17121434	204	17121329	47	7.80032	2.40795	4.65389	R0h_peak_785	intergenic	Smechr0400753:E04:17172443-17173370:+:-51111	Smechr0400753(Smechr0400753)	3;GO:0006355,biological_process regulation of transcription, DNA-templated;GO:0008270,molecular_function zinc ion binding;GO:0043565,molecular_function sequence-specific DNA binding	NA	NA	PREDICTED: GATA transcription factor 4-like [Solanum tuberosum]	C2C2-GATA
E04	17282457	17282678	222	17282522	60	12.6665	2.87496	9.17232	R0h_peak_786	intergenic	Smechr0400758:E04:17285917-17291303:+:-3350	Smechr0400758(Smechr0400758)	NA	NA	NA	PREDICTED: probable plastid-lipid-associated protein 11 [Nicotiana sylvestris]	NA
E04	17570502	17570736	235	17570608	110	37.2532	4.42784	33.0759	R0h_peak_787	intergenic	Smechr0400769:E04:17607652-17608662:-:38043	Smechr0400769(Smechr0400769)	NA	NA	NA	NA	NA
E04	17572984	17573191	208	17573094	79	20.3514	3.40947	16.543	R0h_peak_788	intergenic	Smechr0400769:E04:17607652-17608662:-:35575	Smechr0400769(Smechr0400769)	NA	NA	NA	NA	NA
E04	17614274	17614629	356	17614320	49	5.59214	1.99452	2.70079	R0h_peak_789	intergenic	Smechr0400769:E04:17607652-17608662:-:-5789	Smechr0400769(Smechr0400769)	NA	NA	NA	NA	NA
E04	17699559	17699853	295	17699703	233	26.0924	2.18237	22.1268	R0h_peak_790	intergenic	Smechr0400770:E04:17787888-17790097:-:90391	Smechr0400770(Smechr0400770)	2;GO:0003677,molecular_function DNA binding;GO:0005634,cellular_component nucleus	BRI1; protein brassinosteroid insensitive 1 [EC:2.7.10.1 2.7.11.1]; K13415	map04075	PREDICTED: squamosa promoter-binding-like protein 8 isoform X1 [Solanum tuberosum]	SBP
E04	17753204	17753415	212	17753329	68	17.1141	3.30195	13.4174	R0h_peak_791	intergenic	Smechr0400770:E04:17787888-17790097:-:36788	Smechr0400770(Smechr0400770)	2;GO:0003677,molecular_function DNA binding;GO:0005634,cellular_component nucleus	BRI1; protein brassinosteroid insensitive 1 [EC:2.7.10.1 2.7.11.1]; K13415	map04075	PREDICTED: squamosa promoter-binding-like protein 8 isoform X1 [Solanum tuberosum]	SBP
E04	17931376	17931580	205	17931537	11	3.88529	2.85534	1.33711	R0h_peak_792	intergenic	Smechr0400775:E04:17811463-17813541:-:-117936	Smechr0400775(Smechr0400775)	NA	NA	NA	hypothetical protein BC332_13141 [Capsicum chinense]	NA
E04	18055034	18055261	228	18055193	18	8.19147	4.22525	5.00937	R0h_peak_793	intergenic	Smechr0400776:E04:18288935-18289181:+:-233788	Smechr0400776(Smechr0400776)	NA	NA	NA	PREDICTED: uncharacterized protein LOC107060350 [Solanum tuberosum]	NA
E04	18198645	18198868	224	18198785	45	8.32427	2.55435	5.12964	R0h_peak_794	intergenic	Smechr0400776:E04:18288935-18289181:+:-90179	Smechr0400776(Smechr0400776)	NA	NA	NA	PREDICTED: uncharacterized protein LOC107060350 [Solanum tuberosum]	NA
E04	18210696	18211292	597	18210797	84	16.392	2.81426	12.7232	R0h_peak_795	intergenic	Smechr0400776:E04:18288935-18289181:+:-77941	Smechr0400776(Smechr0400776)	NA	NA	NA	PREDICTED: uncharacterized protein LOC107060350 [Solanum tuberosum]	NA
E04	18216232	18216541	310	18216466	18	4.97731	2.80382	2.18027	R0h_peak_796	intergenic	Smechr0400776:E04:18288935-18289181:+:-72549	Smechr0400776(Smechr0400776)	NA	NA	NA	PREDICTED: uncharacterized protein LOC107060350 [Solanum tuberosum]	NA
E04	18234296	18234572	277	18234437	102	12.1705	2.16693	8.7041	R0h_peak_797	intergenic	Smechr0400776:E04:18288935-18289181:+:-54501	Smechr0400776(Smechr0400776)	NA	NA	NA	PREDICTED: uncharacterized protein LOC107060350 [Solanum tuberosum]	NA
E04	18251091	18251294	204	18251218	99	14.2248	2.37659	10.649	R0h_peak_798	intergenic	Smechr0400776:E04:18288935-18289181:+:-37743	Smechr0400776(Smechr0400776)	NA	NA	NA	PREDICTED: uncharacterized protein LOC107060350 [Solanum tuberosum]	NA
E04	18340687	18340972	286	18340698	13	4.96061	3.23074	2.16684	R0h_peak_799	intergenic	Smechr0400776:E04:18288935-18289181:+:51894	Smechr0400776(Smechr0400776)	NA	NA	NA	PREDICTED: uncharacterized protein LOC107060350 [Solanum tuberosum]	NA
E04	18699940	18700149	210	18700059	13	5.47307	3.50258	2.59796	R0h_peak_800	intergenic	Smechr0400783:E04:18715044-18716612:+:-15000	Smechr0400783(Smechr0400783)	NA	NA	NA	NA	NA
E04	19037694	19037964	271	19037843	204	31.559	2.56426	27.481	R0h_peak_801	intergenic	Smechr0400792:E04:19025366-19027977:+:12462	Smechr0400792(Smechr0400792)	NA	NA	NA	hypothetical protein SDM1_25t00002 [Solanum demissum]	NA
E04	19497706	19497910	205	19497817	84	13.6853	2.51976	10.1363	R0h_peak_802	intergenic	Smechr0400800:E04:19513267-19537228:+:-15459	Smechr0400800(Smechr0400800)	NA	NA	NA	PREDICTED: uncharacterized protein LOC107060955 [Solanum tuberosum]	NA
E04	19502346	19502647	302	19502487	289	33.3013	2.22514	29.1911	R0h_peak_803	intergenic	Smechr0400800:E04:19513267-19537228:+:-10771	Smechr0400800(Smechr0400800)	NA	NA	NA	PREDICTED: uncharacterized protein LOC107060955 [Solanum tuberosum]	NA
E04	19507298	19507526	229	19507458	222	21.7949	2.05517	17.9421	R0h_peak_804	intergenic	Smechr0400800:E04:19513267-19537228:+:-5855	Smechr0400800(Smechr0400800)	NA	NA	NA	PREDICTED: uncharacterized protein LOC107060955 [Solanum tuberosum]	NA
E04	19519203	19519436	234	19519297	137	25.3795	2.80846	21.431	R0h_peak_805	Smechr0400800:intron	Smechr0400800:E04:19513267-19537228:+:6052	Smechr0400800(Smechr0400800)	NA	NA	NA	PREDICTED: uncharacterized protein LOC107060955 [Solanum tuberosum]	NA
E04	19520199	19520431	233	19520321	112	29.3732	3.55258	25.3372	R0h_peak_806	Smechr0400800:intron	Smechr0400800:E04:19513267-19537228:+:7047	Smechr0400800(Smechr0400800)	NA	NA	NA	PREDICTED: uncharacterized protein LOC107060955 [Solanum tuberosum]	NA
E04	19577253	19577512	260	19577366	406	56.2062	2.45729	51.7614	R0h_peak_807	intergenic	Smechr0400800:E04:19513267-19537228:+:64115	Smechr0400800(Smechr0400800)	NA	NA	NA	PREDICTED: uncharacterized protein LOC107060955 [Solanum tuberosum]	NA
E04	19578008	19578214	207	19578089	187	27.0007	2.46025	23.0143	R0h_peak_808	intergenic	Smechr0400800:E04:19513267-19537228:+:64843	Smechr0400800(Smechr0400800)	NA	NA	NA	PREDICTED: uncharacterized protein LOC107060955 [Solanum tuberosum]	NA
E04	19592570	19592808	239	19592686	284	68.7407	3.4811	64.1611	R0h_peak_809	intergenic	Smechr0400800:E04:19513267-19537228:+:79421	Smechr0400800(Smechr0400800)	NA	NA	NA	PREDICTED: uncharacterized protein LOC107060955 [Solanum tuberosum]	NA
E04	19646095	19646462	368	19646198	310	62.6817	3.06566	58.1663	R0h_peak_810	intergenic	Smechr0400801:E04:19772136-19772495:+:-125858	Smechr0400801(Smechr0400801)	NA	NA	NA	NA	NA
E04	19647816	19648297	482	19648129	243	21.0917	1.95902	17.2603	R0h_peak_811	intergenic	Smechr0400801:E04:19772136-19772495:+:-124080	Smechr0400801(Smechr0400801)	NA	NA	NA	NA	NA
E04	20599242	20599484	243	20599298	12	4.51203	3.0981	1.80968	R0h_peak_812	intergenic	Smechr0400810:E04:20623541-20624287:+:-24178	Smechr0400810(Smechr0400810)	NA	NA	NA	PREDICTED: uncharacterized protein LOC107062072 [Solanum tuberosum]	NA
E04	20717784	20718056	273	20717909	22	8.70982	3.95615	5.48219	R0h_peak_813	intergenic	Smechr0400810:E04:20623541-20624287:+:94378	Smechr0400810(Smechr0400810)	NA	NA	NA	PREDICTED: uncharacterized protein LOC107062072 [Solanum tuberosum]	NA
E04	20745112	20745345	234	20745228	347	80.444	3.38752	75.7496	R0h_peak_814	intergenic	Smechr0400811:E04:20863702-20864770:+:-118474	Smechr0400811(Smechr0400811)	1;GO:0006629,biological_process lipid metabolic process	DAD1; phospholipase A1 [EC:3.1.1.32]; K16818	map00564,map00592	phospholipase A(1) DAD1, chloroplastic [Solanum pennellii]	NA
E04	20802264	20802497	234	20802408	172	23.7557	2.39469	19.8481	R0h_peak_815	intergenic	Smechr0400811:E04:20863702-20864770:+:-61322	Smechr0400811(Smechr0400811)	1;GO:0006629,biological_process lipid metabolic process	DAD1; phospholipase A1 [EC:3.1.1.32]; K16818	map00564,map00592	phospholipase A(1) DAD1, chloroplastic [Solanum pennellii]	NA
E04	21075325	21075647	323	21075547	61	9.23849	2.35274	5.96861	R0h_peak_816	intergenic	Smechr0400812:E04:21103183-21103675:-:28189	Smechr0400812(Smechr0400812)	NA	RP-L19e, RPL19; large subunit ribosomal protein L19e; K02885	map03010	NA	NA
E04	21252619	21252865	247	21252673	41	5.65781	2.14143	2.75819	R0h_peak_817	intergenic	Smechr0400820:E04:21219950-21220130:+:32791	Smechr0400820(Smechr0400820)	NA	NA	NA	hypothetical protein BC332_01002 [Capsicum chinense]	NA
E04	21380167	21380374	208	21380196	55	4.78106	1.79683	2.0255	R0h_peak_818	intergenic	Smechr0400822:E04:21330532-21331797:-:-48473	Smechr0400822(Smechr0400822)	NA	NA	NA	NA	NA
E04	21382410	21382638	229	21382525	146	26.9076	2.80821	22.9234	R0h_peak_819	intergenic	Smechr0400822:E04:21330532-21331797:-:-50726	Smechr0400822(Smechr0400822)	NA	NA	NA	NA	NA
E04	21391100	21391336	237	21391193	86	17.3401	2.88048	13.635	R0h_peak_820	intergenic	Smechr0400822:E04:21330532-21331797:-:-59420	Smechr0400822(Smechr0400822)	NA	NA	NA	NA	NA
E04	21400801	21401027	227	21400898	186	47.8232	3.59439	43.489	R0h_peak_821	intergenic	Smechr0400822:E04:21330532-21331797:-:-69116	Smechr0400822(Smechr0400822)	NA	NA	NA	NA	NA
E04	21485535	21485823	289	21485688	25	10.8671	4.47217	7.48146	R0h_peak_822	intergenic	Smechr0400823:E04:21637013-21637944:+:-151334	Smechr0400823(Smechr0400823)	NA	NA	NA	Regulator of rDNA transcription protein 15 [Capsicum baccatum]	NA
E04	21527768	21527984	217	21527883	35	7.87631	2.79636	4.72355	R0h_peak_823	intergenic	Smechr0400823:E04:21637013-21637944:+:-109137	Smechr0400823(Smechr0400823)	NA	NA	NA	Regulator of rDNA transcription protein 15 [Capsicum baccatum]	NA
E04	21598328	21598825	498	21598764	24	8.12136	3.53182	4.94523	R0h_peak_824	intergenic	Smechr0400823:E04:21637013-21637944:+:-38437	Smechr0400823(Smechr0400823)	NA	NA	NA	Regulator of rDNA transcription protein 15 [Capsicum baccatum]	NA
E04	21976018	21976444	427	21976070	115	11.261	1.99577	7.84959	R0h_peak_825	intergenic	Smechr0400831:E04:21957832-21958401:+:18398	Smechr0400831(Smechr0400831)	NA	NA	NA	NA	NA
E04	22054598	22054893	296	22054736	125	17.9269	2.40704	14.1999	R0h_peak_826	intergenic	Smechr0400832:E04:22043301-22044878:+:11444	Smechr0400832(Smechr0400832)	NA	MFP2; enoyl-CoA hydratase/3-hydroxyacyl-CoA dehydrogenase [EC:4.2.1.17 1.1.1.35 1.1.1.211]; K10527	map00071,map00592	uncharacterized protein LOC107013353 [Solanum pennellii]	NA
E04	22535748	22535957	210	22535787	12	4.49421	3.08851	1.79549	R0h_peak_827	intergenic	Smechr0400844:E04:22405335-22416724:+:130517	Smechr0400844(Smechr0400844)	2;GO:0005956,cellular_component protein kinase CK2 complex;GO:0019887,molecular_function protein kinase regulator activity	CSNK2B; casein kinase II subunit beta; K03115	map03008,map04712	PREDICTED: putative casein kinase II subunit beta-4 [Solanum tuberosum]	NA
E04	22810556	22810831	276	22810711	167	17.9856	2.11845	14.2569	R0h_peak_828	intergenic	Smechr0400846:E04:22860230-22860473:+:-49537	Smechr0400846(Smechr0400846)	NA	NA	NA	uncharacterized protein LOC104648678 [Solanum lycopersicum]	NA
E04	22811091	22811296	206	22811191	101	14.8667	2.41091	11.2615	R0h_peak_829	intergenic	Smechr0400846:E04:22860230-22860473:+:-49037	Smechr0400846(Smechr0400846)	NA	NA	NA	uncharacterized protein LOC104648678 [Solanum lycopersicum]	NA
E04	22811558	22811882	325	22811587	65	6.82348	1.97531	3.78049	R0h_peak_830	intergenic	Smechr0400846:E04:22860230-22860473:+:-48510	Smechr0400846(Smechr0400846)	NA	NA	NA	uncharacterized protein LOC104648678 [Solanum lycopersicum]	NA
E04	22812247	22812452	206	22812361	80	10.6668	2.25127	7.2949	R0h_peak_831	intergenic	Smechr0400846:E04:22860230-22860473:+:-47881	Smechr0400846(Smechr0400846)	NA	NA	NA	uncharacterized protein LOC104648678 [Solanum lycopersicum]	NA
E04	22813518	22814029	512	22813909	90	25.9419	3.77501	21.9798	R0h_peak_832	intergenic	Smechr0400846:E04:22860230-22860473:+:-46457	Smechr0400846(Smechr0400846)	NA	NA	NA	uncharacterized protein LOC104648678 [Solanum lycopersicum]	NA
E04	22815096	22815325	230	22815217	147	41.9647	3.87169	37.7128	R0h_peak_833	intergenic	Smechr0400846:E04:22860230-22860473:+:-45020	Smechr0400846(Smechr0400846)	NA	NA	NA	uncharacterized protein LOC104648678 [Solanum lycopersicum]	NA
E04	22838315	22838649	335	22838460	386	49.6801	2.36402	45.3203	R0h_peak_834	intergenic	Smechr0400846:E04:22860230-22860473:+:-21748	Smechr0400846(Smechr0400846)	NA	NA	NA	uncharacterized protein LOC104648678 [Solanum lycopersicum]	NA
E04	22907971	22908309	339	22908037	44	7.43251	2.41283	4.32348	R0h_peak_835	intergenic	Smechr0400846:E04:22860230-22860473:+:47909	Smechr0400846(Smechr0400846)	NA	NA	NA	uncharacterized protein LOC104648678 [Solanum lycopersicum]	NA
E04	22980238	22980465	228	22980334	115	18.3651	2.54346	14.623	R0h_peak_836	intergenic	Smechr0400846:E04:22860230-22860473:+:120121	Smechr0400846(Smechr0400846)	NA	NA	NA	uncharacterized protein LOC104648678 [Solanum lycopersicum]	NA
E04	23070332	23070537	206	23070389	40	6.43777	2.31801	3.43798	R0h_peak_837	intergenic	Smechr0400847:E04:23159632-23160094:+:-89198	Smechr0400847(Smechr0400847)	NA	NA	NA	uncharacterized protein LOC109121249 [Solanum lycopersicum]	NA
E04	23421398	23421605	208	23421552	65	10.6524	2.47439	7.28109	R0h_peak_838	intergenic	Smechr0400848:E04:23417636-23417845:-:-3656	Smechr0400848(Smechr0400848)	NA	NA	NA	PREDICTED: ribonuclease H-like [Solanum tuberosum]	NA
E04	23423232	23423440	209	23423337	111	9.50558	1.88531	6.21507	R0h_peak_839	intergenic	Smechr0400848:E04:23417636-23417845:-:-5490	Smechr0400848(Smechr0400848)	NA	NA	NA	PREDICTED: ribonuclease H-like [Solanum tuberosum]	NA
E04	23674343	23674583	241	23674437	35	6.56388	2.48646	3.54958	R0h_peak_840	intergenic	Smechr0400849:E04:23616870-23622558:-:-51904	Smechr0400849(Smechr0400849)	NA	NA	NA	uncharacterized protein LOC107002552 [Solanum pennellii]	NA
E04	23675673	23675946	274	23675753	120	12.7135	2.07036	9.21639	R0h_peak_841	intergenic	Smechr0400849:E04:23616870-23622558:-:-53251	Smechr0400849(Smechr0400849)	NA	NA	NA	uncharacterized protein LOC107002552 [Solanum pennellii]	NA
E04	23680033	23680458	426	23680240	123	6.73118	1.62272	3.69773	R0h_peak_842	intergenic	Smechr0400849:E04:23616870-23622558:-:-57687	Smechr0400849(Smechr0400849)	NA	NA	NA	uncharacterized protein LOC107002552 [Solanum pennellii]	NA
E04	23699997	23700216	220	23700084	78	13.6698	2.61561	10.1215	R0h_peak_843	intergenic	Smechr0400849:E04:23616870-23622558:-:-77548	Smechr0400849(Smechr0400849)	NA	NA	NA	uncharacterized protein LOC107002552 [Solanum pennellii]	NA
E04	23807560	23807978	419	23807676	302	54.4476	2.84291	50.0236	R0h_peak_844	intergenic	Smechr0400850:E04:23781410-23782115:+:26358	Smechr0400850(Smechr0400850)	NA	NA	NA	PREDICTED: uncharacterized protein LOC107843201 isoform X2 [Capsicum annuum]	NA
E04	23832798	23833086	289	23832942	58	8.8696	2.35354	5.62943	R0h_peak_845	intergenic	Smechr0400851:E04:23860939-23861326:-:28384	Smechr0400851(Smechr0400851)	NA	ndhB; NAD(P)H-quinone oxidoreductase subunit 2 [EC:7.1.1.2]; K05573	map00190	NADH dehydrogenase subunit 2 (plastid) [Carpodetus serratus]	NA
E04	24118756	24119066	311	24118935	55	13.1687	3.10964	9.6463	R0h_peak_846	intergenic	Smechr0400853:E04:24033598-24034700:+:85312	Smechr0400853(Smechr0400853)	NA	NA	NA	PREDICTED: E3 ubiquitin-protein ligase ATL4-like [Nicotiana tabacum]	NA
E04	24121742	24121946	205	24121828	68	9.19046	2.23698	5.9257	R0h_peak_847	intergenic	Smechr0400853:E04:24033598-24034700:+:88245	Smechr0400853(Smechr0400853)	NA	NA	NA	PREDICTED: E3 ubiquitin-protein ligase ATL4-like [Nicotiana tabacum]	NA
E04	24207558	24207930	373	24207806	35	7.87631	2.79636	4.72355	R0h_peak_848	intergenic	Smechr0400853:E04:24033598-24034700:+:174145	Smechr0400853(Smechr0400853)	NA	NA	NA	PREDICTED: E3 ubiquitin-protein ligase ATL4-like [Nicotiana tabacum]	NA
E04	24269171	24269464	294	24269323	485	88.5886	2.895	83.8244	R0h_peak_849	intergenic	Smechr0400853:E04:24033598-24034700:+:235719	Smechr0400853(Smechr0400853)	NA	NA	NA	PREDICTED: E3 ubiquitin-protein ligase ATL4-like [Nicotiana tabacum]	NA
E04	24282060	24282376	317	24282208	195	32.3475	2.66569	28.255	R0h_peak_850	intergenic	Smechr0400853:E04:24033598-24034700:+:248619	Smechr0400853(Smechr0400853)	NA	NA	NA	PREDICTED: E3 ubiquitin-protein ligase ATL4-like [Nicotiana tabacum]	NA
E04	24286681	24286966	286	24286817	759	149.75	3.06322	144.608	R0h_peak_851	intergenic	Smechr0400853:E04:24033598-24034700:+:253225	Smechr0400853(Smechr0400853)	NA	NA	NA	PREDICTED: E3 ubiquitin-protein ligase ATL4-like [Nicotiana tabacum]	NA
E04	24287553	24287908	356	24287854	97	12.8754	2.27696	9.36934	R0h_peak_852	intergenic	Smechr0400853:E04:24033598-24034700:+:254132	Smechr0400853(Smechr0400853)	NA	NA	NA	PREDICTED: E3 ubiquitin-protein ligase ATL4-like [Nicotiana tabacum]	NA
E04	24288299	24288729	431	24288613	377	87.0388	3.38359	82.2882	R0h_peak_853	intergenic	Smechr0400853:E04:24033598-24034700:+:254915	Smechr0400853(Smechr0400853)	NA	NA	NA	PREDICTED: E3 ubiquitin-protein ligase ATL4-like [Nicotiana tabacum]	NA
E04	24303358	24303594	237	24303433	133	15.312	2.1622	11.6869	R0h_peak_854	intergenic	Smechr0400853:E04:24033598-24034700:+:269877	Smechr0400853(Smechr0400853)	NA	NA	NA	PREDICTED: E3 ubiquitin-protein ligase ATL4-like [Nicotiana tabacum]	NA
E04	24304277	24304658	382	24304608	27	5.19312	2.41583	2.364	R0h_peak_855	intergenic	Smechr0400853:E04:24033598-24034700:+:270869	Smechr0400853(Smechr0400853)	NA	NA	NA	PREDICTED: E3 ubiquitin-protein ligase ATL4-like [Nicotiana tabacum]	NA
E04	24584238	24584700	463	24584487	392	46.6765	2.27576	42.3584	R0h_peak_856	intergenic	Smechr0400854:E04:24725942-24729868:+:-141473	Smechr0400854(Smechr0400854)	NA	CYP79A2; phenylalanine N-monooxygenase [EC:1.14.14.40]; K12153	map00460,map00966	PREDICTED: uncharacterized protein LOC107867908 [Capsicum annuum]	NA
E04	24584958	24585213	256	24585096	196	30.2374	2.55655	26.1847	R0h_peak_857	intergenic	Smechr0400854:E04:24725942-24729868:+:-140857	Smechr0400854(Smechr0400854)	NA	CYP79A2; phenylalanine N-monooxygenase [EC:1.14.14.40]; K12153	map00460,map00966	PREDICTED: uncharacterized protein LOC107867908 [Capsicum annuum]	NA
E04	25121009	25121234	226	25121133	289	44.1609	2.57369	39.8778	R0h_peak_858	intergenic	Smechr0400857:E04:25127552-25137494:+:-6431	Smechr0400857(Smechr0400857)	2;GO:0003924,molecular_function GTPase activity;GO:0005525,molecular_function GTP binding	DNM1_3; dynamin 1/3 [EC:3.6.5.5]; K01528	map04144	PREDICTED: dynamin-related protein 1E-like [Nicotiana tabacum]	NA
E04	25306198	25306566	369	25306460	86	18.79	3.0421	15.0328	R0h_peak_859	intergenic	Smechr0400858:E04:25214549-25243725:-:-62656	Smechr0400858(Smechr0400858)	1;GO:0005525,molecular_function GTP binding	NOG1; nucleolar GTP-binding protein; K06943	map03008	PREDICTED: nucleolar GTP-binding protein 1 [Solanum tuberosum]	NA
E04	25414775	25414979	205	25414852	45	10.2089	2.91839	6.86785	R0h_peak_860	intergenic	Smechr0400860:E04:25409940-25410201:+:4936	Smechr0400860(Smechr0400860)	3;GO:0016020,cellular_component membrane;GO:0022857,molecular_function transmembrane transporter activity;GO:0055085,biological_process transmembrane transport	NA	NA	hypothetical protein EJD97_018661 [Solanum chilense]	NA
E04	25425323	25425539	217	25425448	52	8.1309	2.35542	4.95337	R0h_peak_861	intergenic	Smechr0400861:E04:25432343-25434796:-:9365	Smechr0400861(Smechr0400861)	2;GO:0006479,biological_process protein methylation;GO:0008276,molecular_function protein methyltransferase activity	NA	NA	PREDICTED: protein N-lysine methyltransferase METTL21A [Solanum tuberosum]	NA
E04	25527703	25527943	241	25527827	150	26.4231	2.73379	22.4496	R0h_peak_862	intergenic	Smechr0400862:E04:25537560-25538437:-:10614	Smechr0400862(Smechr0400862)	NA	NA	NA	PREDICTED: RING-H2 finger protein ATL2-like [Nicotiana sylvestris]	NA
E04	25530203	25530651	449	25530473	242	35.1491	2.48987	31.0065	R0h_peak_863	intergenic	Smechr0400862:E04:25537560-25538437:-:8010	Smechr0400862(Smechr0400862)	NA	NA	NA	PREDICTED: RING-H2 finger protein ATL2-like [Nicotiana sylvestris]	NA
E04	25551806	25552177	372	25551943	394	43.0348	2.18579	38.7684	R0h_peak_864	intergenic	Smechr0400863:E04:25540543-25546394:+:11448	Smechr0400863(Smechr0400863)	NA	trpE; anthranilate synthase component I [EC:4.1.3.27]; K01657	map00400	uncharacterized protein LOC107010776 [Solanum pennellii]	NA
E04	25939263	25939483	221	25939402	53	15.6793	3.64881	12.0388	R0h_peak_865	intergenic	Smechr0400866:E04:25951150-25962800:+:-11777	Smechr0400866(Smechr0400866)	1;GO:0016787,molecular_function hydrolase activity	NA	NA	PREDICTED: pectin acetylesterase 10-like isoform X1 [Solanum tuberosum]	NA
E04	25941966	25942216	251	25942121	42	19.2728	5.3349	15.4997	R0h_peak_866	intergenic	Smechr0400866:E04:25951150-25962800:+:-9059	Smechr0400866(Smechr0400866)	1;GO:0016787,molecular_function hydrolase activity	NA	NA	PREDICTED: pectin acetylesterase 10-like isoform X1 [Solanum tuberosum]	NA
E04	26311609	26311832	224	26311764	33	8.38883	3.01705	5.18937	R0h_peak_867	intergenic	Smechr0400870:E04:26307646-26307819:-:-3901	Smechr0400870(Smechr0400870)	NA	NA	NA	hypothetical protein BC332_34435 [Capsicum chinense]	NA
E04	26361526	26361790	265	26361608	33	10.6202	3.63011	7.25141	R0h_peak_868	intergenic	Smechr0400870:E04:26307646-26307819:-:-53838	Smechr0400870(Smechr0400870)	NA	NA	NA	hypothetical protein BC332_34435 [Capsicum chinense]	NA
E04	27229395	27229746	352	27229622	249	27.7382	2.18143	23.7355	R0h_peak_869	intergenic	Smechr0400878:E04:27303445-27309969:-:80399	Smechr0400878(Smechr0400878)	NA	NA	NA	NA	NA
E04	27232941	27233464	524	27233308	205	21.8467	2.12473	17.992	R0h_peak_870	intergenic	Smechr0400878:E04:27303445-27309969:-:76767	Smechr0400878(Smechr0400878)	NA	NA	NA	NA	NA
E04	27235425	27235776	352	27235605	377	68.7804	2.87909	64.2003	R0h_peak_871	intergenic	Smechr0400878:E04:27303445-27309969:-:74369	Smechr0400878(Smechr0400878)	NA	NA	NA	NA	NA
E04	27236561	27236877	317	27236758	202	42.0168	3.08394	37.7641	R0h_peak_872	intergenic	Smechr0400878:E04:27303445-27309969:-:73250	Smechr0400878(Smechr0400878)	NA	NA	NA	NA	NA
E04	27239281	27239523	243	27239415	109	6.39372	1.64701	3.40005	R0h_peak_873	intergenic	Smechr0400878:E04:27303445-27309969:-:70567	Smechr0400878(Smechr0400878)	NA	NA	NA	NA	NA
E04	27402900	27403135	236	27402996	91	14.378	2.49036	10.795	R0h_peak_874	intergenic	Smechr0400880:E04:27441999-27449040:-:46023	Smechr0400880(Smechr0400880)	NA	NA	NA	NA	NA
E04	27857198	27857415	218	27857309	176	40.923	3.32025	36.687	R0h_peak_875	intergenic	Smechr0400884:E04:27785023-27806618:-:-50688	Smechr0400884(Smechr0400884)	2;GO:0004190,molecular_function aspartic-type endopeptidase activity;GO:0006508,biological_process proteolysis	NA	NA	PREDICTED: aspartic proteinase-like protein 2 isoform X1 [Solanum tuberosum]	NA
E04	27862144	27862374	231	27862281	102	23.8915	3.23819	19.9802	R0h_peak_876	intergenic	Smechr0400884:E04:27785023-27806618:-:-55640	Smechr0400884(Smechr0400884)	2;GO:0004190,molecular_function aspartic-type endopeptidase activity;GO:0006508,biological_process proteolysis	NA	NA	PREDICTED: aspartic proteinase-like protein 2 isoform X1 [Solanum tuberosum]	NA
E04	27921814	27922021	208	27921898	50	13.1825	3.30286	9.65958	R0h_peak_877	intergenic	Smechr0400885:E04:27980040-27981005:-:59088	Smechr0400885(Smechr0400885)	4;GO:0003735,molecular_function structural constituent of ribosome;GO:0005840,cellular_component ribosome;GO:0006412,biological_process translation;GO:0015934,cellular_component large ribosomal subunit	RP-L22, MRPL22, rplV; large subunit ribosomal protein L22; K02890	map03010	ribosomal protein L22 (plastid) [Solanum melongena]	NA
E04	27925430	27925651	222	27925511	70	19.7269	3.62003	15.9384	R0h_peak_878	intergenic	Smechr0400885:E04:27980040-27981005:-:55465	Smechr0400885(Smechr0400885)	4;GO:0003735,molecular_function structural constituent of ribosome;GO:0005840,cellular_component ribosome;GO:0006412,biological_process translation;GO:0015934,cellular_component large ribosomal subunit	RP-L22, MRPL22, rplV; large subunit ribosomal protein L22; K02890	map03010	ribosomal protein L22 (plastid) [Solanum melongena]	NA
E04	27926473	27926763	291	27926523	39	5.84374	2.22117	2.91927	R0h_peak_879	intergenic	Smechr0400885:E04:27980040-27981005:-:54387	Smechr0400885(Smechr0400885)	4;GO:0003735,molecular_function structural constituent of ribosome;GO:0005840,cellular_component ribosome;GO:0006412,biological_process translation;GO:0015934,cellular_component large ribosomal subunit	RP-L22, MRPL22, rplV; large subunit ribosomal protein L22; K02890	map03010	ribosomal protein L22 (plastid) [Solanum melongena]	NA
E04	27928677	27929182	506	27929150	31	5.10503	2.26028	2.29089	R0h_peak_880	intergenic	Smechr0400885:E04:27980040-27981005:-:52076	Smechr0400885(Smechr0400885)	4;GO:0003735,molecular_function structural constituent of ribosome;GO:0005840,cellular_component ribosome;GO:0006412,biological_process translation;GO:0015934,cellular_component large ribosomal subunit	RP-L22, MRPL22, rplV; large subunit ribosomal protein L22; K02890	map03010	ribosomal protein L22 (plastid) [Solanum melongena]	NA
E04	27943878	27944116	239	27943997	185	17.8192	2.02572	14.0963	R0h_peak_881	intergenic	Smechr0400885:E04:27980040-27981005:-:37008	Smechr0400885(Smechr0400885)	4;GO:0003735,molecular_function structural constituent of ribosome;GO:0005840,cellular_component ribosome;GO:0006412,biological_process translation;GO:0015934,cellular_component large ribosomal subunit	RP-L22, MRPL22, rplV; large subunit ribosomal protein L22; K02890	map03010	ribosomal protein L22 (plastid) [Solanum melongena]	NA
E04	28081731	28081964	234	28081842	208	33.0129	2.60384	28.908	R0h_peak_882	intergenic	Smechr0400885:E04:27980040-27981005:-:-100842	Smechr0400885(Smechr0400885)	4;GO:0003735,molecular_function structural constituent of ribosome;GO:0005840,cellular_component ribosome;GO:0006412,biological_process translation;GO:0015934,cellular_component large ribosomal subunit	RP-L22, MRPL22, rplV; large subunit ribosomal protein L22; K02890	map03010	ribosomal protein L22 (plastid) [Solanum melongena]	NA
E04	28308601	28308814	214	28308726	47	9.2258	2.66541	5.95661	R0h_peak_883	intergenic	Smechr0400886:E04:28273525-28273741:+:35182	Smechr0400886(Smechr0400886)	NA	udk, UCK; uridine kinase [EC:2.7.1.48]; K00876	map00240	PREDICTED: uridine-cytidine kinase C-like [Solanum tuberosum]	NA
E04	28643691	28643934	244	28643833	28	12.7007	4.8071	9.20417	R0h_peak_884	intergenic	Smechr0400887:E04:28686863-28693890:-:50078	Smechr0400887(Smechr0400887)	6;GO:0000155,molecular_function phosphorelay sensor kinase activity;GO:0005515,molecular_function protein binding;GO:0006355,biological_process regulation of transcription, DNA-templated;GO:0007165,biological_process signal transduction;GO:0009584,biological_process detection of visible light;GO:0018298,biological_process protein-chromophore linkage	PHYA; phytochrome A; K12120	map04712	PREDICTED: phytochrome A isoform X1 [Solanum tuberosum]	NA
E04	28905205	28905450	246	28905391	43	7.02032	2.35921	3.95295	R0h_peak_885	intergenic	Smechr0400889:E04:28785366-28791519:-:-113808	Smechr0400889(Smechr0400889)	1;GO:0061630,molecular_function ubiquitin protein ligase activity	NA	NA	PREDICTED: E3 ubiquitin-protein ligase RING1-like [Solanum tuberosum]	NA
E04	29060871	29061155	285	29061012	209	32.7511	2.58529	28.651	R0h_peak_886	intergenic	Smechr0400891:E04:29222298-29222973:-:161960	Smechr0400891(Smechr0400891)	NA	NA	NA	NA	NA
E04	29063436	29063709	274	29063594	204	32.4654	2.6061	28.3704	R0h_peak_887	intergenic	Smechr0400891:E04:29222298-29222973:-:159401	Smechr0400891(Smechr0400891)	NA	NA	NA	NA	NA
E04	29122317	29122567	251	29122402	76	9.74902	2.19893	6.44016	R0h_peak_888	intergenic	Smechr0400891:E04:29222298-29222973:-:100531	Smechr0400891(Smechr0400891)	NA	NA	NA	NA	NA
E04	29599740	29600009	270	29599913	584	81.3273	2.47976	76.6247	R0h_peak_889	intergenic	Smechr0400899:E04:29555362-29555575:-:-44299	Smechr0400899(Smechr0400899)	NA	NA	NA	PREDICTED: uncharacterized protein LOC104221384 [Nicotiana sylvestris]	NA
E04	29966650	29967025	376	29966934	14	6.17889	3.75276	3.2084	R0h_peak_890	intergenic	Smechr0400901:E04:29920346-29922493:-:-44344	Smechr0400901(Smechr0400901)	NA	NA	NA	PREDICTED: uncharacterized protein LOC104104253 [Nicotiana tomentosiformis]	NA
E04	30327002	30327222	221	30327112	111	14.9026	2.30949	11.2956	R0h_peak_891	intergenic	Smechr0400905:E04:30329795-30331160:-:4048	Smechr0400905(Smechr0400905)	NA	NA	NA	hypothetical protein EJD97_023522 [Solanum chilense]	NA
E04	30752683	30753204	522	30753055	620	54.5086	2.00711	50.0839	R0h_peak_892	intergenic	Smechr0400909:E04:30850880-30851279:+:-97937	Smechr0400909(Smechr0400909)	NA	ATPF1B, atpD; F-type H+/Na+-transporting ATPase subunit beta [EC:7.1.2.2 7.2.2.1]; K02112	map00190,map00195	hypothetical protein (mitochondrion) [Capsicum annuum]	NA
E04	30999133	30999335	203	30999224	100	15.2472	2.45656	11.6257	R0h_peak_893	intergenic	Smechr0400909:E04:30850880-30851279:+:148353	Smechr0400909(Smechr0400909)	NA	ATPF1B, atpD; F-type H+/Na+-transporting ATPase subunit beta [EC:7.1.2.2 7.2.2.1]; K02112	map00190,map00195	hypothetical protein (mitochondrion) [Capsicum annuum]	NA
E04	31003848	31004052	205	31003944	180	29.6503	2.6465	25.609	R0h_peak_894	intergenic	Smechr0400909:E04:30850880-30851279:+:153069	Smechr0400909(Smechr0400909)	NA	ATPF1B, atpD; F-type H+/Na+-transporting ATPase subunit beta [EC:7.1.2.2 7.2.2.1]; K02112	map00190,map00195	hypothetical protein (mitochondrion) [Capsicum annuum]	NA
E04	31038165	31038376	212	31038252	49	15.7959	3.88384	12.151	R0h_peak_895	intergenic	Smechr0400910:E04:31198885-31199065:-:160795	Smechr0400910(Smechr0400910)	NA	NA	NA	hypothetical protein EJD97_018567 [Solanum chilense]	NA
E04	31130736	31130953	218	31130789	45	9.62895	2.80421	6.32894	R0h_peak_896	intergenic	Smechr0400910:E04:31198885-31199065:-:68221	Smechr0400910(Smechr0400910)	NA	NA	NA	hypothetical protein EJD97_018567 [Solanum chilense]	NA
E04	31132774	31133217	444	31132905	63	12.1818	2.72758	8.71459	R0h_peak_897	intergenic	Smechr0400910:E04:31198885-31199065:-:66070	Smechr0400910(Smechr0400910)	NA	NA	NA	hypothetical protein EJD97_018567 [Solanum chilense]	NA
E04	31187492	31187697	206	31187604	93	22.0959	3.25039	18.234	R0h_peak_898	intergenic	Smechr0400910:E04:31198885-31199065:-:11471	Smechr0400910(Smechr0400910)	NA	NA	NA	hypothetical protein EJD97_018567 [Solanum chilense]	NA
E04	31204619	31205046	428	31204816	14	5.89376	3.60279	2.96214	R0h_peak_899	intergenic	Smechr0400910:E04:31198885-31199065:-:-5767	Smechr0400910(Smechr0400910)	NA	NA	NA	hypothetical protein EJD97_018567 [Solanum chilense]	NA
E04	31309512	31309754	243	31309601	158	28.2579	2.76613	24.2442	R0h_peak_900	intergenic	Smechr0400910:E04:31198885-31199065:-:-110567	Smechr0400910(Smechr0400910)	NA	NA	NA	hypothetical protein EJD97_018567 [Solanum chilense]	NA
E04	31356434	31356726	293	31356631	40	9.64921	2.9971	6.3474	R0h_peak_901	intergenic	Smechr0400911:E04:31457348-31457974:-:101394	Smechr0400911(Smechr0400911)	NA	NA	NA	NA	NA
E04	31365735	31366359	625	31365884	175	16.4475	2.00073	12.7764	R0h_peak_902	intergenic	Smechr0400911:E04:31457348-31457974:-:91927	Smechr0400911(Smechr0400911)	NA	NA	NA	NA	NA
E04	31999275	31999522	248	31999285	13	5.08373	3.29535	2.2755	R0h_peak_903	intergenic	Smechr0400916:E04:31911586-31926486:+:87812	Smechr0400916(Smechr0400916)	1;GO:0050832,biological_process defense response to fungus	COL1A; collagen type I alpha; K06236	map04933	PREDICTED: protein EMSY-LIKE 3-like [Solanum tuberosum]	NA
E04	32067903	32068378	476	32067980	296	16.3316	1.68233	12.6654	R0h_peak_904	intergenic	Smechr0400917:E04:32094724-32103664:-:35524	Smechr0400917(Smechr0400917)	1;GO:0005634,cellular_component nucleus	NA	NA	PREDICTED: chromo domain protein LHP1-like [Solanum tuberosum]	NA
E04	32386627	32386990	364	32386751	33	6.65356	2.57678	3.62858	R0h_peak_905	intergenic	Smechr0400922:E04:32424186-32424610:-:37802	Smechr0400922(Smechr0400922)	NA	NA	NA	NA	NA
E04	32392631	32392976	346	32392803	321	52.2137	2.67485	47.8186	R0h_peak_906	intergenic	Smechr0400922:E04:32424186-32424610:-:31807	Smechr0400922(Smechr0400922)	NA	NA	NA	NA	NA
E04	32738051	32738294	244	32738125	77	10.486	2.26908	7.12587	R0h_peak_907	intergenic	Smechr0400924:E04:32722387-32723863:-:-14309	Smechr0400924(Smechr0400924)	NA	NA	NA	PREDICTED: uncharacterized protein LOC107876586 [Capsicum annuum]	NA
E04	32800091	32800396	306	32800108	14	5.3265	3.31121	2.47714	R0h_peak_908	intergenic	Smechr0400924:E04:32722387-32723863:-:-76380	Smechr0400924(Smechr0400924)	NA	NA	NA	PREDICTED: uncharacterized protein LOC107876586 [Capsicum annuum]	NA
E04	32910766	32910974	209	32910918	45	9.91444	2.86016	6.5939	R0h_peak_909	intergenic	Smechr0400924:E04:32722387-32723863:-:-187006	Smechr0400924(Smechr0400924)	NA	NA	NA	PREDICTED: uncharacterized protein LOC107876586 [Capsicum annuum]	NA
E04	32956512	32956725	214	32956620	43	10.7465	3.10789	7.36846	R0h_peak_910	intergenic	Smechr0400924:E04:32722387-32723863:-:-232755	Smechr0400924(Smechr0400924)	NA	NA	NA	PREDICTED: uncharacterized protein LOC107876586 [Capsicum annuum]	NA
E04	32963540	32963778	239	32963656	142	29.1366	3.00846	25.1054	R0h_peak_911	intergenic	Smechr0400924:E04:32722387-32723863:-:-239795	Smechr0400924(Smechr0400924)	NA	NA	NA	PREDICTED: uncharacterized protein LOC107876586 [Capsicum annuum]	NA
E04	33027282	33027562	281	33027345	47	4.40388	1.82147	1.72265	R0h_peak_912	intergenic	Smechr0400924:E04:32722387-32723863:-:-303558	Smechr0400924(Smechr0400924)	NA	NA	NA	PREDICTED: uncharacterized protein LOC107876586 [Capsicum annuum]	NA
E04	33047013	33047490	478	33047306	96	12.5047	2.25372	9.01979	R0h_peak_913	intergenic	Smechr0400924:E04:32722387-32723863:-:-323388	Smechr0400924(Smechr0400924)	NA	NA	NA	PREDICTED: uncharacterized protein LOC107876586 [Capsicum annuum]	NA
E04	33074579	33074792	214	33074683	19	6.28604	3.26017	3.30303	R0h_peak_914	intergenic	Smechr0400924:E04:32722387-32723863:-:-350822	Smechr0400924(Smechr0400924)	NA	NA	NA	PREDICTED: uncharacterized protein LOC107876586 [Capsicum annuum]	NA
E04	33100031	33100294	264	33100158	283	55.2858	2.98859	50.8517	R0h_peak_915	intergenic	Smechr0400925:E04:33452881-33453378:-:353216	Smechr0400925(Smechr0400925)	NA	NA	NA	NA	NA
E04	33224988	33225346	359	33225237	137	32.8586	3.35649	28.7565	R0h_peak_916	intergenic	Smechr0400925:E04:33452881-33453378:-:228211	Smechr0400925(Smechr0400925)	NA	NA	NA	NA	NA
E04	33345322	33345634	313	33345483	69	8.65317	2.15719	5.43093	R0h_peak_917	intergenic	Smechr0400925:E04:33452881-33453378:-:107900	Smechr0400925(Smechr0400925)	NA	NA	NA	NA	NA
E04	33356653	33356925	273	33356794	200	39.5829	2.98089	35.368	R0h_peak_918	intergenic	Smechr0400925:E04:33452881-33453378:-:96589	Smechr0400925(Smechr0400925)	NA	NA	NA	NA	NA
E04	33401127	33401542	416	33401397	113	13.281	2.16453	9.75241	R0h_peak_919	intergenic	Smechr0400925:E04:33452881-33453378:-:52044	Smechr0400925(Smechr0400925)	NA	NA	NA	NA	NA
E04	33440096	33440383	288	33440230	344	53.6593	2.61496	49.2452	R0h_peak_920	intergenic	Smechr0400925:E04:33452881-33453378:-:13139	Smechr0400925(Smechr0400925)	NA	NA	NA	NA	NA
E04	33466780	33467094	315	33467054	46	5.704	2.0594	2.79644	R0h_peak_921	intergenic	Smechr0400925:E04:33452881-33453378:-:-13558	Smechr0400925(Smechr0400925)	NA	NA	NA	NA	NA
E04	33498225	33498560	336	33498395	45	4.47822	1.85876	1.78676	R0h_peak_922	intergenic	Smechr0400925:E04:33452881-33453378:-:-45014	Smechr0400925(Smechr0400925)	NA	NA	NA	NA	NA
E04	33651451	33651657	207	33651538	62	12.5137	2.79984	9.02782	R0h_peak_923	intergenic	Smechr0400926:E04:33583088-33584353:-:-67200	Smechr0400926(Smechr0400926)	NA	NA	NA	PREDICTED: uncharacterized protein LOC107844832 [Capsicum annuum]	NA
E04	33926347	33926845	499	33926408	67	14.3681	2.93823	10.7857	R0h_peak_924	Smechr0400930:intron	Smechr0400930:E04:33917414-33940058:+:9181	Smechr0400930(Smechr0400930)	NA	NA	NA	PREDICTED: uncharacterized protein LOC107060917 [Solanum tuberosum]	NA
E04	34280289	34280528	240	34280427	60	11.3235	2.67283	7.90834	R0h_peak_925	intergenic	Smechr0400936:E04:34289610-34290101:+:-9202	Smechr0400936(Smechr0400936)	NA	NA	NA	PREDICTED: uncharacterized protein LOC104217315, partial [Nicotiana sylvestris]	NA
E04	34285806	34286100	295	34286008	201	22.9684	2.19232	19.0815	R0h_peak_926	intergenic	Smechr0400936:E04:34289610-34290101:+:-3657	Smechr0400936(Smechr0400936)	NA	NA	NA	PREDICTED: uncharacterized protein LOC104217315, partial [Nicotiana sylvestris]	NA
E04	35326317	35326546	230	35326469	37	6.96489	2.51318	3.90416	R0h_peak_927	intergenic	Smechr0400944:E04:35446479-35447196:+:-120048	Smechr0400944(Smechr0400944)	NA	NA	NA	NA	NA
E04	35327244	35327519	276	35327375	21	3.98378	2.27632	1.41419	R0h_peak_928	intergenic	Smechr0400944:E04:35446479-35447196:+:-119098	Smechr0400944(Smechr0400944)	NA	NA	NA	NA	NA
E04	35732358	35732691	334	35732495	284	68.7407	3.4811	64.1611	R0h_peak_929	intergenic	Smechr0400945:E04:35537606-35554708:+:194918	Smechr0400945(Smechr0400945)	NA	HPAT; hydroxyproline O-arabinosyltransferase [EC:2.4.2.58]; K20782	map00514	PREDICTED: uncharacterized protein LOC102596193 [Solanum tuberosum]	NA
E04	35996622	35996898	277	35996765	45	9.91444	2.86016	6.5939	R0h_peak_930	intergenic	Smechr0400946:E04:35908831-35983940:-:-12819	Smechr0400946(Smechr0400946)	NA	NA	NA	PREDICTED: protein MON2 homolog isoform X1 [Solanum tuberosum]	NA
E04	36274545	36274811	267	36274654	153	28.8288	2.85444	24.8039	R0h_peak_931	intergenic	Smechr0400947:E04:36522295-36536033:-:261355	Smechr0400947(Smechr0400947)	3;GO:0003855,molecular_function 3-dehydroquinate dehydratase activity;GO:0004764,molecular_function shikimate 3-dehydrogenase (NADP+) activity;GO:0055114,biological_process oxidation-reduction process	aroDE, DHQ-SDH; 3-dehydroquinate dehydratase / shikimate dehydrogenase [EC:4.2.1.10 1.1.1.25]; K13832	map00400	PREDICTED: bifunctional 3-dehydroquinate dehydratase/shikimate dehydrogenase, chloroplastic-like [Capsicum annuum]	NA
E04	36275222	36275558	337	36275337	140	9.9182	1.77798	6.59753	R0h_peak_932	intergenic	Smechr0400947:E04:36522295-36536033:-:260643	Smechr0400947(Smechr0400947)	3;GO:0003855,molecular_function 3-dehydroquinate dehydratase activity;GO:0004764,molecular_function shikimate 3-dehydrogenase (NADP+) activity;GO:0055114,biological_process oxidation-reduction process	aroDE, DHQ-SDH; 3-dehydroquinate dehydratase / shikimate dehydrogenase [EC:4.2.1.10 1.1.1.25]; K13832	map00400	PREDICTED: bifunctional 3-dehydroquinate dehydratase/shikimate dehydrogenase, chloroplastic-like [Capsicum annuum]	NA
E04	37167910	37168126	217	37167998	73	16.48	3.06979	12.8076	R0h_peak_933	intergenic	Smechr0400952:E04:37171364-37173188:+:-3346	Smechr0400952(Smechr0400952)	NA	DDX6, RCK, DHH1; ATP-dependent RNA helicase DDX6/DHH1 [EC:3.6.4.13]; K12614	map03018	PREDICTED: uncharacterized protein LOC107781523 isoform X1 [Nicotiana tabacum]	NA
E04	37412766	37412970	205	37412826	34	8.27273	2.93843	5.08346	R0h_peak_934	intergenic	Smechr0400956:E04:37397965-37409794:+:14902	Smechr0400956(Smechr0400956)	NA	NA	NA	PREDICTED: thioredoxin-like protein Clot [Solanum tuberosum]	NA
E04	38123650	38123867	218	38123738	35	13.9881	4.46643	10.424	R0h_peak_935	intergenic	Smechr0400961:E04:38126694-38129469:+:-2936	Smechr0400961(Smechr0400961)	NA	NA	NA	uncharacterized protein LOC101244102 isoform X5 [Solanum lycopersicum]	NA
E04	38245135	38245555	421	38245304	211	8.81817	1.53947	5.58317	R0h_peak_936	intergenic	Smechr0400964:E04:38295261-38298147:-:52802	Smechr0400964(Smechr0400964)	NA	NA	NA	NA	NA
E04	38248816	38249159	344	38249060	98	11.4573	2.14058	8.03342	R0h_peak_937	intergenic	Smechr0400964:E04:38295261-38298147:-:49160	Smechr0400964(Smechr0400964)	NA	NA	NA	NA	NA
E04	38428764	38428980	217	38428864	65	12.8476	2.77486	9.34318	R0h_peak_938	intergenic	Smechr0400967:E04:38411959-38417378:+:16912	Smechr0400967(Smechr0400967)	NA	PGAM, gpmA; 2,3-bisphosphoglycerate-dependent phosphoglycerate mutase [EC:5.4.2.11]; K01834	map00010,map00260	phosphoglycerate mutase-like protein AT74H [Solanum pennellii]	NA
E04	38429819	38430098	280	38429970	60	12.3854	2.83213	8.90644	R0h_peak_939	intergenic	Smechr0400967:E04:38411959-38417378:+:17999	Smechr0400967(Smechr0400967)	NA	PGAM, gpmA; 2,3-bisphosphoglycerate-dependent phosphoglycerate mutase [EC:5.4.2.11]; K01834	map00010,map00260	phosphoglycerate mutase-like protein AT74H [Solanum pennellii]	NA
E04	38785845	38786081	237	38785993	215	36.7573	2.72372	32.588	R0h_peak_940	intergenic	Smechr0400970:E04:38651944-38653349:+:134018	Smechr0400970(Smechr0400970)	NA	NA	NA	NA	NA
E04	38796939	38797153	215	38797042	119	16.3954	2.35005	12.7263	R0h_peak_941	intergenic	Smechr0400970:E04:38651944-38653349:+:145101	Smechr0400970(Smechr0400970)	NA	NA	NA	NA	NA
E04	39109083	39109323	241	39109224	40	7.81517	2.60118	4.6679	R0h_peak_942	intergenic	Smechr0400972:E04:39033185-39052820:-:-56382	Smechr0400972(Smechr0400972)	NA	NA	NA	NA	NA
E04	40177906	40178143	238	40177977	14	5.3265	3.31121	2.47714	R0h_peak_943	intergenic	Smechr0400995:E04:40225988-40226498:+:-47964	Smechr0400995(Smechr0400995)	2;GO:0016192,biological_process vesicle-mediated transport;GO:0030123,cellular_component AP-3 adaptor complex	NA	NA	AP3-complex subunit beta-A [Capsicum chinense]	NA
E04	40235897	40236113	217	40236003	72	17.9101	3.29119	14.1839	R0h_peak_944	intergenic	Smechr0400996:E04:40226966-40227652:+:9038	Smechr0400996(Smechr0400996)	NA	NA	NA	PREDICTED: AP3-complex subunit beta-A isoform X3 [Capsicum annuum]	NA
E04	41070201	41070441	241	41070327	86	13.1967	2.43979	9.67301	R0h_peak_945	intergenic	Smechr0401001:E04:41012633-41042356:-:-27964	Smechr0401001(Smechr0401001)	1;GO:0003824,molecular_function catalytic activity	PLD1_2; phospholipase D1/2 [EC:3.1.4.4]; K01115	map00564,map00565,map04144	phospholipase D delta-like [Solanum pennellii]	NA
E04	41077740	41077948	209	41077867	44	7.43251	2.41283	4.32348	R0h_peak_946	intergenic	Smechr0401001:E04:41012633-41042356:-:-35487	Smechr0401001(Smechr0401001)	1;GO:0003824,molecular_function catalytic activity	PLD1_2; phospholipase D1/2 [EC:3.1.4.4]; K01115	map00564,map00565,map04144	phospholipase D delta-like [Solanum pennellii]	NA
E04	41231056	41231269	214	41231179	43	9.50773	2.84952	6.21689	R0h_peak_947	intergenic	Smechr0401002:E04:41126620-41126805:+:104542	Smechr0401002(Smechr0401002)	3;GO:0003723,molecular_function RNA binding;GO:0003735,molecular_function structural constituent of ribosome;GO:0022625,cellular_component cytosolic large ribosomal subunit	RP-L19e, RPL19; large subunit ribosomal protein L19e; K02885	map03010	PREDICTED: 60S ribosomal protein L19-1 isoform X2 [Nicotiana sylvestris]	NA
E04	41261306	41261582	277	41261347	46	4.92674	1.92412	2.13661	R0h_peak_948	intergenic	Smechr0401002:E04:41126620-41126805:+:134823	Smechr0401002(Smechr0401002)	3;GO:0003723,molecular_function RNA binding;GO:0003735,molecular_function structural constituent of ribosome;GO:0022625,cellular_component cytosolic large ribosomal subunit	RP-L19e, RPL19; large subunit ribosomal protein L19e; K02885	map03010	PREDICTED: 60S ribosomal protein L19-1 isoform X2 [Nicotiana sylvestris]	NA
E04	41278786	41279236	451	41279019	249	16.7903	1.78627	13.1059	R0h_peak_949	intergenic	Smechr0401002:E04:41126620-41126805:+:152390	Smechr0401002(Smechr0401002)	3;GO:0003723,molecular_function RNA binding;GO:0003735,molecular_function structural constituent of ribosome;GO:0022625,cellular_component cytosolic large ribosomal subunit	RP-L19e, RPL19; large subunit ribosomal protein L19e; K02885	map03010	PREDICTED: 60S ribosomal protein L19-1 isoform X2 [Nicotiana sylvestris]	NA
E04	41298541	41298801	261	41298653	22	8.19739	3.7492	5.01461	R0h_peak_950	intergenic	Smechr0401002:E04:41126620-41126805:+:172050	Smechr0401002(Smechr0401002)	3;GO:0003723,molecular_function RNA binding;GO:0003735,molecular_function structural constituent of ribosome;GO:0022625,cellular_component cytosolic large ribosomal subunit	RP-L19e, RPL19; large subunit ribosomal protein L19e; K02885	map03010	PREDICTED: 60S ribosomal protein L19-1 isoform X2 [Nicotiana sylvestris]	NA
E04	41358179	41358435	257	41358342	75	17.1948	3.11134	13.4954	R0h_peak_951	intergenic	Smechr0401002:E04:41126620-41126805:+:231686	Smechr0401002(Smechr0401002)	3;GO:0003723,molecular_function RNA binding;GO:0003735,molecular_function structural constituent of ribosome;GO:0022625,cellular_component cytosolic large ribosomal subunit	RP-L19e, RPL19; large subunit ribosomal protein L19e; K02885	map03010	PREDICTED: 60S ribosomal protein L19-1 isoform X2 [Nicotiana sylvestris]	NA
E04	41454302	41454508	207	41454436	50	14.3033	3.52248	10.7244	R0h_peak_952	intergenic	Smechr0401003:E04:41679727-41692426:+:-225322	Smechr0401003(Smechr0401003)	1;GO:0005515,molecular_function protein binding	NA	NA	PREDICTED: RNA polymerase II-associated protein 3 isoform X1 [Solanum tuberosum]	NA
E04	41454947	41455169	223	41455070	67	5.53523	1.79395	2.64837	R0h_peak_953	intergenic	Smechr0401003:E04:41679727-41692426:+:-224669	Smechr0401003(Smechr0401003)	1;GO:0005515,molecular_function protein binding	NA	NA	PREDICTED: RNA polymerase II-associated protein 3 isoform X1 [Solanum tuberosum]	NA
E04	41458210	41458459	250	41458320	89	15.1245	2.59395	11.5076	R0h_peak_954	intergenic	Smechr0401003:E04:41679727-41692426:+:-221393	Smechr0401003(Smechr0401003)	1;GO:0005515,molecular_function protein binding	NA	NA	PREDICTED: RNA polymerase II-associated protein 3 isoform X1 [Solanum tuberosum]	NA
E04	41484679	41484898	220	41484811	236	41.6489	2.78562	37.4022	R0h_peak_955	intergenic	Smechr0401003:E04:41679727-41692426:+:-194939	Smechr0401003(Smechr0401003)	1;GO:0005515,molecular_function protein binding	NA	NA	PREDICTED: RNA polymerase II-associated protein 3 isoform X1 [Solanum tuberosum]	NA
E04	41505796	41506041	246	41505847	97	7.34643	1.78462	4.24658	R0h_peak_956	intergenic	Smechr0401003:E04:41679727-41692426:+:-173809	Smechr0401003(Smechr0401003)	1;GO:0005515,molecular_function protein binding	NA	NA	PREDICTED: RNA polymerase II-associated protein 3 isoform X1 [Solanum tuberosum]	NA
E04	41508708	41508940	233	41508831	96	22.0432	3.17781	18.1827	R0h_peak_957	intergenic	Smechr0401003:E04:41679727-41692426:+:-170903	Smechr0401003(Smechr0401003)	1;GO:0005515,molecular_function protein binding	NA	NA	PREDICTED: RNA polymerase II-associated protein 3 isoform X1 [Solanum tuberosum]	NA
E04	41783025	41783227	203	41783128	66	24.6342	4.62757	20.7039	R0h_peak_958	intergenic	Smechr0401004:E04:41818142-41821531:-:38405	Smechr0401004(Smechr0401004)	3;GO:0004672,molecular_function protein kinase activity;GO:0005524,molecular_function ATP binding;GO:0006468,biological_process protein phosphorylation	SNRK2; serine/threonine-protein kinase SRK2 [EC:2.7.11.1]; K14498	map04016,map04075	PREDICTED: serine/threonine-protein kinase SRK2A-like [Nicotiana sylvestris]	NA
E04	42104026	42104308	283	42104153	237	21.7956	2.00377	17.9428	R0h_peak_959	intergenic	Smechr0401008:E04:42075230-42077738:+:28936	Smechr0401008(Smechr0401008)	1;GO:0005515,molecular_function protein binding	NA	NA	tubby-like F-box protein 8 [Solanum lycopersicum]	TUB
E04	42106411	42106676	266	42106523	306	44.5797	2.5101	40.2903	R0h_peak_960	intergenic	Smechr0401008:E04:42075230-42077738:+:31313	Smechr0401008(Smechr0401008)	1;GO:0005515,molecular_function protein binding	NA	NA	tubby-like F-box protein 8 [Solanum lycopersicum]	TUB
E04	42231204	42231647	444	42231469	301	39.3533	2.36973	35.1427	R0h_peak_961	intergenic	Smechr0401010:E04:42170305-42170512:+:61120	Smechr0401010(Smechr0401010)	NA	NA	NA	PREDICTED: uncharacterized membrane protein At1g16860-like [Capsicum annuum]	NA
E04	42236882	42237259	378	42237084	226	40.4391	2.80566	36.211	R0h_peak_962	intergenic	Smechr0401010:E04:42170305-42170512:+:66765	Smechr0401010(Smechr0401010)	NA	NA	NA	PREDICTED: uncharacterized membrane protein At1g16860-like [Capsicum annuum]	NA
E04	42243854	42244065	212	42243963	221	50.5105	3.30807	46.1394	R0h_peak_963	intergenic	Smechr0401010:E04:42170305-42170512:+:73654	Smechr0401010(Smechr0401010)	NA	NA	NA	PREDICTED: uncharacterized membrane protein At1g16860-like [Capsicum annuum]	NA
E04	42324938	42325141	204	42325051	370	67.6585	2.88213	63.0897	R0h_peak_964	intergenic	Smechr0401011:E04:42366618-42372081:-:47042	Smechr0401011(Smechr0401011)	NA	NA	NA	PREDICTED: ABC transporter G family member 3 [Solanum tuberosum]	NA
E04	42448239	42448452	214	42448314	44	11.2843	3.17852	7.87103	R0h_peak_965	intergenic	Smechr0401011:E04:42366618-42372081:-:-76264	Smechr0401011(Smechr0401011)	NA	NA	NA	PREDICTED: ABC transporter G family member 3 [Solanum tuberosum]	NA
E04	42679709	42680031	323	42679789	102	16.9731	2.58594	13.2821	R0h_peak_966	intergenic	Smechr0401013:E04:42615586-42626692:-:-53177	Smechr0401013(Smechr0401013)	1;GO:0005515,molecular_function protein binding	RAE1, GLE2; mRNA export factor; K14298	map03013	hypothetical protein EJD97_010900 [Solanum chilense]	NA
E04	42685104	42685529	426	42685216	159	13.1777	1.89488	9.65505	R0h_peak_967	intergenic	Smechr0401013:E04:42615586-42626692:-:-58624	Smechr0401013(Smechr0401013)	1;GO:0005515,molecular_function protein binding	RAE1, GLE2; mRNA export factor; K14298	map03013	hypothetical protein EJD97_010900 [Solanum chilense]	NA
E04	42777832	42778232	401	42778081	957	129.968	2.46078	124.931	R0h_peak_968	intergenic	Smechr0401014:E04:42823194-42827222:-:49190	Smechr0401014(Smechr0401014)	2;GO:0004553,molecular_function hydrolase activity, hydrolyzing O-glycosyl compounds;GO:0005975,biological_process carbohydrate metabolic process	XYL4; xylan 1,4-beta-xylosidase [EC:3.2.1.37]; K15920	map00520	Beta-xylosidase/alpha-L-arabinofuranosidase 2 [Capsicum chinense]	NA
E04	42798208	42798476	269	42798339	54	12.3373	3.00064	8.86137	R0h_peak_969	intergenic	Smechr0401014:E04:42823194-42827222:-:28880	Smechr0401014(Smechr0401014)	2;GO:0004553,molecular_function hydrolase activity, hydrolyzing O-glycosyl compounds;GO:0005975,biological_process carbohydrate metabolic process	XYL4; xylan 1,4-beta-xylosidase [EC:3.2.1.37]; K15920	map00520	Beta-xylosidase/alpha-L-arabinofuranosidase 2 [Capsicum chinense]	NA
E04	42805400	42805636	237	42805555	95	9.9721	2.03339	6.64726	R0h_peak_970	intergenic	Smechr0401014:E04:42823194-42827222:-:21704	Smechr0401014(Smechr0401014)	2;GO:0004553,molecular_function hydrolase activity, hydrolyzing O-glycosyl compounds;GO:0005975,biological_process carbohydrate metabolic process	XYL4; xylan 1,4-beta-xylosidase [EC:3.2.1.37]; K15920	map00520	Beta-xylosidase/alpha-L-arabinofuranosidase 2 [Capsicum chinense]	NA
E04	42811884	42812094	211	42812014	38	14.4284	4.32235	10.8433	R0h_peak_971	intergenic	Smechr0401014:E04:42823194-42827222:-:15233	Smechr0401014(Smechr0401014)	2;GO:0004553,molecular_function hydrolase activity, hydrolyzing O-glycosyl compounds;GO:0005975,biological_process carbohydrate metabolic process	XYL4; xylan 1,4-beta-xylosidase [EC:3.2.1.37]; K15920	map00520	Beta-xylosidase/alpha-L-arabinofuranosidase 2 [Capsicum chinense]	NA
E04	43065172	43065382	211	43065331	15	6.91193	4.00295	3.85643	R0h_peak_972	intergenic	Smechr0401017:E04:43075111-43075720:+:-9834	Smechr0401017(Smechr0401017)	NA	NA	NA	PREDICTED: uncharacterized protein LOC107060695 [Solanum tuberosum]	NA
E04	43434530	43434739	210	43434630	19	7.69626	3.86705	4.56104	R0h_peak_973	intergenic	Smechr0401023:E04:43416830-43422052:+:17804	Smechr0401023(Smechr0401023)	2;GO:0003676,molecular_function nucleic acid binding;GO:0008270,molecular_function zinc ion binding	RBMX, HNRNPG; heterogeneous nuclear ribonucleoprotein G; K12885	map03040	PREDICTED: glycine-rich RNA-binding protein RZ1A [Solanum tuberosum]	NA
E04	43453348	43453672	325	43453457	65	7.28104	2.03392	4.18733	R0h_peak_974	intergenic	Smechr0401023:E04:43416830-43422052:+:36679	Smechr0401023(Smechr0401023)	2;GO:0003676,molecular_function nucleic acid binding;GO:0008270,molecular_function zinc ion binding	RBMX, HNRNPG; heterogeneous nuclear ribonucleoprotein G; K12885	map03040	PREDICTED: glycine-rich RNA-binding protein RZ1A [Solanum tuberosum]	NA
E04	43497791	43498023	233	43497879	117	21.6613	2.78315	17.812	R0h_peak_975	intergenic	Smechr0401023:E04:43416830-43422052:+:81076	Smechr0401023(Smechr0401023)	2;GO:0003676,molecular_function nucleic acid binding;GO:0008270,molecular_function zinc ion binding	RBMX, HNRNPG; heterogeneous nuclear ribonucleoprotein G; K12885	map03040	PREDICTED: glycine-rich RNA-binding protein RZ1A [Solanum tuberosum]	NA
E04	43498564	43498831	268	43498691	334	83.8926	3.59818	79.1691	R0h_peak_976	intergenic	Smechr0401023:E04:43416830-43422052:+:81867	Smechr0401023(Smechr0401023)	2;GO:0003676,molecular_function nucleic acid binding;GO:0008270,molecular_function zinc ion binding	RBMX, HNRNPG; heterogeneous nuclear ribonucleoprotein G; K12885	map03040	PREDICTED: glycine-rich RNA-binding protein RZ1A [Solanum tuberosum]	NA
E04	43499567	43499802	236	43499642	241	28.2048	2.23028	24.1925	R0h_peak_977	intergenic	Smechr0401023:E04:43416830-43422052:+:82854	Smechr0401023(Smechr0401023)	2;GO:0003676,molecular_function nucleic acid binding;GO:0008270,molecular_function zinc ion binding	RBMX, HNRNPG; heterogeneous nuclear ribonucleoprotein G; K12885	map03040	PREDICTED: glycine-rich RNA-binding protein RZ1A [Solanum tuberosum]	NA
E04	43627038	43627405	368	43627365	60	13.5506	3.01162	10.0091	R0h_peak_978	intergenic	Smechr0401024:E04:43817683-43818058:+:-190462	Smechr0401024(Smechr0401024)	NA	NA	NA	PREDICTED: uncharacterized protein LOC107061108 [Solanum tuberosum]	NA
E04	43629200	43629464	265	43629305	185	19.0319	2.08399	15.2668	R0h_peak_979	intergenic	Smechr0401024:E04:43817683-43818058:+:-188351	Smechr0401024(Smechr0401024)	NA	NA	NA	PREDICTED: uncharacterized protein LOC107061108 [Solanum tuberosum]	NA
E04	43644637	43644887	251	43644762	265	71.4173	3.78283	66.8109	R0h_peak_980	intergenic	Smechr0401024:E04:43817683-43818058:+:-172921	Smechr0401024(Smechr0401024)	NA	NA	NA	PREDICTED: uncharacterized protein LOC107061108 [Solanum tuberosum]	NA
E04	43650324	43650552	229	43650455	19	9.58063	4.75155	6.28407	R0h_peak_981	intergenic	Smechr0401024:E04:43817683-43818058:+:-167245	Smechr0401024(Smechr0401024)	NA	NA	NA	PREDICTED: uncharacterized protein LOC107061108 [Solanum tuberosum]	NA
E04	43671490	43671895	406	43671644	76	4.96392	1.6649	2.16926	R0h_peak_982	intergenic	Smechr0401024:E04:43817683-43818058:+:-145991	Smechr0401024(Smechr0401024)	NA	NA	NA	PREDICTED: uncharacterized protein LOC107061108 [Solanum tuberosum]	NA
E04	43718261	43719010	750	43718885	319	48.159	2.5626	43.8203	R0h_peak_983	intergenic	Smechr0401024:E04:43817683-43818058:+:-99048	Smechr0401024(Smechr0401024)	NA	NA	NA	PREDICTED: uncharacterized protein LOC107061108 [Solanum tuberosum]	NA
E04	43730386	43730729	344	43730513	366	34.5921	2.04904	30.4595	R0h_peak_984	intergenic	Smechr0401024:E04:43817683-43818058:+:-87126	Smechr0401024(Smechr0401024)	NA	NA	NA	PREDICTED: uncharacterized protein LOC107061108 [Solanum tuberosum]	NA
E04	43771470	43771794	325	43771670	20	6.9038	3.42318	3.85114	R0h_peak_985	intergenic	Smechr0401024:E04:43817683-43818058:+:-46051	Smechr0401024(Smechr0401024)	NA	NA	NA	PREDICTED: uncharacterized protein LOC107061108 [Solanum tuberosum]	NA
E04	44057582	44057887	306	44057734	295	36.5406	2.30524	32.3751	R0h_peak_986	intergenic	Smechr0401030:E04:44044570-44045860:+:13164	Smechr0401030(Smechr0401030)	3;GO:0003723,molecular_function RNA binding;GO:0003735,molecular_function structural constituent of ribosome;GO:0022625,cellular_component cytosolic large ribosomal subunit	RP-L19e, RPL19; large subunit ribosomal protein L19e; K02885	map03010	PREDICTED: 60S ribosomal protein L19-1 isoform X2 [Nicotiana sylvestris]	NA
E04	44059272	44059684	413	44059489	172	16.2395	2.00316	12.5768	R0h_peak_987	intergenic	Smechr0401030:E04:44044570-44045860:+:14907	Smechr0401030(Smechr0401030)	3;GO:0003723,molecular_function RNA binding;GO:0003735,molecular_function structural constituent of ribosome;GO:0022625,cellular_component cytosolic large ribosomal subunit	RP-L19e, RPL19; large subunit ribosomal protein L19e; K02885	map03010	PREDICTED: 60S ribosomal protein L19-1 isoform X2 [Nicotiana sylvestris]	NA
E04	44066150	44066435	286	44066292	16	6.54886	3.68933	3.53635	R0h_peak_988	intergenic	Smechr0401030:E04:44044570-44045860:+:21722	Smechr0401030(Smechr0401030)	3;GO:0003723,molecular_function RNA binding;GO:0003735,molecular_function structural constituent of ribosome;GO:0022625,cellular_component cytosolic large ribosomal subunit	RP-L19e, RPL19; large subunit ribosomal protein L19e; K02885	map03010	PREDICTED: 60S ribosomal protein L19-1 isoform X2 [Nicotiana sylvestris]	NA
E04	44808496	44808723	228	44808551	15	6.83183	3.96113	3.78813	R0h_peak_989	intergenic	Smechr0401037:E04:44862304-44862751:-:54142	Smechr0401037(Smechr0401037)	NA	E3.2.1.21; beta-glucosidase [EC:3.2.1.21]; K01188	map00460,map00500,map00940	PREDICTED: uncharacterized protein LOC107060995 [Solanum tuberosum]	NA
E04	44947595	44947988	394	44947812	19	8.26013	4.12288	5.07334	R0h_peak_990	intergenic	Smechr0401041:E04:44963827-44977769:-:29978	Smechr0401041(Smechr0401041)	1;GO:0008168,molecular_function methyltransferase activity	NA	NA	PREDICTED: tRNA (guanine(10)-N2)-methyltransferase homolog [Solanum tuberosum]	NA
E04	45817428	45817653	226	45817467	14	5.91549	3.61414	2.98041	R0h_peak_991	intergenic	Smechr0401049:E04:45852586-45852853:-:35313	Smechr0401049(Smechr0401049)	1;GO:0016491,molecular_function oxidoreductase activity	NA	NA	peroxiredoxin-2E-2, chloroplastic [Solanum lycopersicum]	NA
E04	46010594	46010874	281	46010843	13	4.28275	2.88288	1.62399	R0h_peak_992	intergenic	Smechr0401055:E04:45959816-45961723:-:-49010	Smechr0401055(Smechr0401055)	NA	RPB1, POLR2A; DNA-directed RNA polymerase II subunit RPB1 [EC:2.7.7.6]; K03006	map03020	PREDICTED: cell wall protein DAN4-like, partial [Octopus bimaculoides]	NA
E04	46023289	46023573	285	46023419	203	21.9851	2.13951	18.1266	R0h_peak_993	intergenic	Smechr0401055:E04:45959816-45961723:-:-61707	Smechr0401055(Smechr0401055)	NA	RPB1, POLR2A; DNA-directed RNA polymerase II subunit RPB1 [EC:2.7.7.6]; K03006	map03020	PREDICTED: cell wall protein DAN4-like, partial [Octopus bimaculoides]	NA
E04	46045050	46045282	233	46045162	33	7.18476	2.70853	4.09995	R0h_peak_994	intergenic	Smechr0401055:E04:45959816-45961723:-:-83442	Smechr0401055(Smechr0401055)	NA	RPB1, POLR2A; DNA-directed RNA polymerase II subunit RPB1 [EC:2.7.7.6]; K03006	map03020	PREDICTED: cell wall protein DAN4-like, partial [Octopus bimaculoides]	NA
E04	46316745	46317020	276	46316931	68	6.46822	1.90079	3.46532	R0h_peak_995	intergenic	Smechr0401055:E04:45959816-45961723:-:-355159	Smechr0401055(Smechr0401055)	NA	RPB1, POLR2A; DNA-directed RNA polymerase II subunit RPB1 [EC:2.7.7.6]; K03006	map03020	PREDICTED: cell wall protein DAN4-like, partial [Octopus bimaculoides]	NA
E04	46325584	46325908	325	46325695	332	43.943	2.39028	39.6632	R0h_peak_996	intergenic	Smechr0401055:E04:45959816-45961723:-:-364022	Smechr0401055(Smechr0401055)	NA	RPB1, POLR2A; DNA-directed RNA polymerase II subunit RPB1 [EC:2.7.7.6]; K03006	map03020	PREDICTED: cell wall protein DAN4-like, partial [Octopus bimaculoides]	NA
E04	46402075	46402296	222	46402184	82	9.6206	2.11795	6.32143	R0h_peak_997	intergenic	Smechr0401056:E04:46826413-46830290:+:-424228	Smechr0401056(Smechr0401056)	NA	NA	NA	PREDICTED: uncharacterized protein LOC102581414 isoform X1 [Solanum tuberosum]	NA
E04	46536353	46536692	340	46536427	41	8.81599	2.77773	5.58103	R0h_peak_998	intergenic	Smechr0401056:E04:46826413-46830290:+:-289891	Smechr0401056(Smechr0401056)	NA	NA	NA	PREDICTED: uncharacterized protein LOC102581414 isoform X1 [Solanum tuberosum]	NA
E04	46550861	46551107	247	46550996	291	64.0889	3.24829	59.5588	R0h_peak_999	intergenic	Smechr0401056:E04:46826413-46830290:+:-275429	Smechr0401056(Smechr0401056)	NA	NA	NA	PREDICTED: uncharacterized protein LOC102581414 isoform X1 [Solanum tuberosum]	NA
E04	47060601	47060845	245	47060615	13	4.96061	3.23074	2.16684	R0h_peak_1000	intergenic	Smechr0401068:E04:46980888-46982144:+:79834	Smechr0401068(Smechr0401068)	NA	NA	NA	hypothetical protein T459_16588 [Capsicum annuum]	NA
E04	47177904	47178713	810	47178096	203	26.5959	2.34469	22.6187	R0h_peak_1001	intergenic	Smechr0401069:E04:47144586-47145369:-:-32939	Smechr0401069(Smechr0401069)	NA	NA	NA	uncharacterized protein LOC101262998 [Solanum lycopersicum]	NA
E04	48201670	48202176	507	48202065	66	8.1122	2.12787	4.93696	R0h_peak_1002	intergenic	Smechr0401099:E04:48098829-48105066:-:-96856	Smechr0401099(Smechr0401099)	1;GO:0016021,cellular_component integral component of membrane	NA	NA	fluoride export protein 2 [Solanum pennellii]	NA
E04	48205598	48205846	249	48205784	181	21.2976	2.21434	17.4593	R0h_peak_1003	intergenic	Smechr0401099:E04:48098829-48105066:-:-100655	Smechr0401099(Smechr0401099)	1;GO:0016021,cellular_component integral component of membrane	NA	NA	fluoride export protein 2 [Solanum pennellii]	NA
E04	48233305	48233519	215	48233408	159	26.727	2.66452	22.7468	R0h_peak_1004	intergenic	Smechr0401099:E04:48098829-48105066:-:-128345	Smechr0401099(Smechr0401099)	1;GO:0016021,cellular_component integral component of membrane	NA	NA	fluoride export protein 2 [Solanum pennellii]	NA
E04	48561381	48561870	490	48561737	166	49.2896	4.03038	44.9355	R0h_peak_1005	intergenic	Smechr0401109:E04:48573913-48575963:-:14338	Smechr0401109(Smechr0401109)	NA	DELLA; DELLA protein; K14494	map04075	PREDICTED: nodulation-signaling pathway 2 protein [Solanum tuberosum]	GRAS
E04	48563360	48563682	323	48563407	63	10.9447	2.55299	7.5535	R0h_peak_1006	intergenic	Smechr0401109:E04:48573913-48575963:-:12442	Smechr0401109(Smechr0401109)	NA	DELLA; DELLA protein; K14494	map04075	PREDICTED: nodulation-signaling pathway 2 protein [Solanum tuberosum]	GRAS
E04	48834620	48834851	232	48834767	187	29.8508	2.60232	25.8055	R0h_peak_1007	intergenic	Smechr0401113:E04:48826527-48827205:-:-7530	Smechr0401113(Smechr0401113)	NA	NA	NA	PREDICTED: uncharacterized protein LOC107063266 [Solanum tuberosum]	NA
E04	49426246	49426732	487	49426366	133	32.0671	3.36424	27.9799	R0h_peak_1008	intergenic	Smechr0401126:E04:49469747-49470398:+:-43258	Smechr0401126(Smechr0401126)	3;GO:0000723,biological_process telomere maintenance;GO:0003678,molecular_function DNA helicase activity;GO:0006281,biological_process DNA repair	NA	NA	PREDICTED: ATP-dependent DNA helicase PIF1-like [Nicotiana tabacum]	NA
E04	49485571	49485835	265	49485650	99	13.2459	2.28929	9.71995	R0h_peak_1009	intergenic	Smechr0401127:E04:49496503-49496726:+:-10800	Smechr0401127(Smechr0401127)	NA	NA	NA	NA	NA
E04	49525897	49526346	450	49526090	79	11.8546	2.39432	8.40637	R0h_peak_1010	intergenic	Smechr0401128:E04:49531440-49532005:+:-5319	Smechr0401128(Smechr0401128)	NA	NA	NA	histone deacetylase HDT2-like isoform X1 [Solanum pennellii]	NA
E04	49600137	49600397	261	49600249	123	14.9009	2.20651	11.294	R0h_peak_1011	intergenic	Smechr0401129:E04:49551206-49551418:-:-48848	Smechr0401129(Smechr0401129)	3;GO:0000723,biological_process telomere maintenance;GO:0003678,molecular_function DNA helicase activity;GO:0006281,biological_process DNA repair	NA	NA	PREDICTED: ATP-dependent DNA helicase PIF1-like [Nicotiana sylvestris]	NA
E04	49812423	49812677	255	49812587	40	11.1998	3.35186	7.79328	R0h_peak_1012	intergenic	Smechr0401130:E04:49885335-49885878:+:-72785	Smechr0401130(Smechr0401130)	NA	NA	NA	NA	NA
E04	49820426	49820637	212	49820538	109	30.3404	3.72106	26.2857	R0h_peak_1013	intergenic	Smechr0401130:E04:49885335-49885878:+:-64804	Smechr0401130(Smechr0401130)	NA	NA	NA	NA	NA
E04	49821790	49822037	248	49821909	206	29.9853	2.47978	25.9376	R0h_peak_1014	intergenic	Smechr0401130:E04:49885335-49885878:+:-63422	Smechr0401130(Smechr0401130)	NA	NA	NA	NA	NA
E04	50055305	50055771	467	50055540	41	32.3968	10.5077	28.3031	R0h_peak_1015	Smechr0401136:exon	Smechr0401136:E04:50055222-50055831:-:293	Smechr0401136(Smechr0401136)	NA	NA	NA	hypothetical protein CQW23_12461 [Capsicum baccatum]	NA
E04	50569066	50569310	245	50569147	52	9.00658	2.49792	5.75585	R0h_peak_1016	intergenic	Smechr0401151:E04:50576242-50576542:+:-7054	Smechr0401151(Smechr0401151)	NA	NA	NA	PREDICTED: uncharacterized protein LOC107846788 [Capsicum annuum]	NA
E04	50725807	50726010	204	50725887	61	14.7018	3.16116	11.1044	R0h_peak_1017	intergenic	Smechr0401152:E04:50719849-50721115:-:-4793	Smechr0401152(Smechr0401152)	NA	NA	NA	NA	NA
E04	50730999	50731343	345	50731047	68	5.81356	1.82033	2.89466	R0h_peak_1018	intergenic	Smechr0401152:E04:50719849-50721115:-:-10055	Smechr0401152(Smechr0401152)	NA	NA	NA	NA	NA
E04	50823998	50824236	239	50824095	26	7.30599	3.10275	4.20996	R0h_peak_1019	intergenic	Smechr0401155:E04:50855413-50858065:-:33948	Smechr0401155(Smechr0401155)	NA	NA	NA	uncharacterized protein LOC112940869 [Solanum lycopersicum]	NA
E04	50951303	50951512	210	50951346	24	4.36346	2.28344	1.68765	R0h_peak_1020	intergenic	Smechr0401156:E04:50963456-50963732:+:-12049	Smechr0401156(Smechr0401156)	NA	NA	NA	hypothetical protein EJD97_018340 [Solanum chilense]	NA
E04	51172364	51172574	211	51172445	13	5.15172	3.33123	2.32769	R0h_peak_1021	intergenic	Smechr0401160:E04:51197118-51198031:+:-24649	Smechr0401160(Smechr0401160)	NA	NA	NA	Integrase core domain containing protein [Solanum demissum]	NA
E04	51602060	51602466	407	51602242	126	11.9337	1.97757	8.4815	R0h_peak_1022	intergenic	Smechr0401171:E04:51546685-51547049:-:-55213	Smechr0401171(Smechr0401171)	NA	NA	NA	NA	NA
E04	51605342	51605600	259	51605477	280	20.814	1.85467	16.9907	R0h_peak_1023	intergenic	Smechr0401171:E04:51546685-51547049:-:-58421	Smechr0401171(Smechr0401171)	NA	NA	NA	NA	NA
E04	51854682	51854895	214	51854794	13	5.47307	3.50258	2.59796	R0h_peak_1024	intergenic	Smechr0401176:E04:51872999-51883340:+:-18211	Smechr0401176(Smechr0401176)	1;GO:0005515,molecular_function protein binding	EIF3F; translation initiation factor 3 subunit F; K03249	map03013	PREDICTED: eukaryotic translation initiation factor 3 subunit F [Capsicum annuum]	NA
E04	52648201	52648410	210	52648304	13	5.16154	3.33642	2.33679	R0h_peak_1025	intergenic	Smechr0401193:E04:52617181-52617577:-:-30728	Smechr0401193(Smechr0401193)	NA	NA	NA	PREDICTED: uncharacterized protein LOC107867908 [Capsicum annuum]	NA
E04	53171048	53171304	257	53171263	13	5.47307	3.50258	2.59796	R0h_peak_1026	intergenic	Smechr0401205:E04:53093070-53103898:+:78105	Smechr0401205(Smechr0401205)	NA	NA	NA	PREDICTED: transmembrane protein 50 homolog [Solanum tuberosum]	NA
E04	55179510	55179803	294	55179599	20	5.39311	2.83084	2.53579	R0h_peak_1027	intergenic	Smechr0401253:E04:55151914-55156812:+:27742	Smechr0401253(Smechr0401253)	NA	NA	NA	PREDICTED: sucrose transport protein-like [Solanum tuberosum]	NA
E04	55199842	55200276	435	55200014	104	9.18165	1.90098	5.91745	R0h_peak_1028	intergenic	Smechr0401254:E04:55222718-55223231:-:23172	Smechr0401254(Smechr0401254)	2;GO:0003676,molecular_function nucleic acid binding;GO:0004523,molecular_function RNA-DNA hybrid ribonuclease activity	PIAS1; E3 SUMO-protein ligase PIAS1 [EC:2.3.2.-]; K04706	map04120	PREDICTED: uncharacterized protein LOC107063214 [Solanum tuberosum]	NA
E04	55298283	55298485	203	55298401	109	24.6448	3.17039	20.7143	R0h_peak_1029	intergenic	Smechr0401254:E04:55222718-55223231:-:-75152	Smechr0401254(Smechr0401254)	2;GO:0003676,molecular_function nucleic acid binding;GO:0004523,molecular_function RNA-DNA hybrid ribonuclease activity	PIAS1; E3 SUMO-protein ligase PIAS1 [EC:2.3.2.-]; K04706	map04120	PREDICTED: uncharacterized protein LOC107063214 [Solanum tuberosum]	NA
E04	55493857	55494165	309	55494005	100	17.2899	2.64217	13.5867	R0h_peak_1030	intergenic	Smechr0401255:E04:55562868-55593197:+:-68857	Smechr0401255(Smechr0401255)	2;GO:0006508,biological_process proteolysis;GO:0008234,molecular_function cysteine-type peptidase activity	NA	NA	PREDICTED: probable ubiquitin-like-specific protease 2B isoform X1 [Solanum tuberosum]	NA
E04	55504174	55504455	282	55504242	11	4.11139	2.98049	1.5103	R0h_peak_1031	intergenic	Smechr0401255:E04:55562868-55593197:+:-58554	Smechr0401255(Smechr0401255)	2;GO:0006508,biological_process proteolysis;GO:0008234,molecular_function cysteine-type peptidase activity	NA	NA	PREDICTED: probable ubiquitin-like-specific protease 2B isoform X1 [Solanum tuberosum]	NA
E04	56368207	56368585	379	56368388	102	7.62757	1.78195	4.50022	R0h_peak_1032	intergenic	Smechr0401275:E04:56348794-56359205:+:19601	Smechr0401275(Smechr0401275)	1;GO:0016746,molecular_function transferase activity, transferring acyl groups	DLAT, aceF, pdhC; pyruvate dehydrogenase E2 component (dihydrolipoamide acetyltransferase) [EC:2.3.1.12]; K00627	map00010,map00020,map00620	PREDICTED: dihydrolipoyllysine-residue acetyltransferase component 5 of pyruvate dehydrogenase complex, chloroplastic [Solanum tuberosum]	NA
E04	57735295	57735509	215	57735364	21	8.02597	3.78415	4.8589	R0h_peak_1033	intergenic	Smechr0401337:E04:57743566-57746313:-:10911	Smechr0401337(Smechr0401337)	NA	NA	NA	hypothetical protein A4A49_40464 [Nicotiana attenuata]	NA
E04	59071559	59071921	363	59071720	612	1028.01	105.44	1022	R0h_peak_1034	intergenic	Smechr0401361:E04:59224837-59225146:+:-153097	Smechr0401361(Smechr0401361)	1;GO:0071786,biological_process endoplasmic reticulum tubular network organization	NA	NA	uncharacterized protein At2g24330-like [Solanum pennellii]	NA
E04	59101493	59101700	208	59101530	12	4.79623	3.2524	2.0255	R0h_peak_1035	intergenic	Smechr0401361:E04:59224837-59225146:+:-123241	Smechr0401361(Smechr0401361)	1;GO:0071786,biological_process endoplasmic reticulum tubular network organization	NA	NA	uncharacterized protein At2g24330-like [Solanum pennellii]	NA
E04	59186127	59186382	256	59186208	13	5.47307	3.50258	2.59796	R0h_peak_1036	intergenic	Smechr0401361:E04:59224837-59225146:+:-38583	Smechr0401361(Smechr0401361)	1;GO:0071786,biological_process endoplasmic reticulum tubular network organization	NA	NA	uncharacterized protein At2g24330-like [Solanum pennellii]	NA
E04	59907043	59907252	210	59907062	11	4.15035	3.00221	1.5103	R0h_peak_1037	intergenic	Smechr0401384:E04:59909606-59917141:+:-2459	Smechr0401384(Smechr0401384)	3;GO:0004842,molecular_function ubiquitin-protein transferase activity;GO:0005515,molecular_function protein binding;GO:0016567,biological_process protein ubiquitination	NA	NA	PREDICTED: putative E3 ubiquitin-protein ligase LIN-1 [Solanum tuberosum]	NA
E04	61765070	61765287	218	61765164	62	25.9129	5.15041	21.9515	R0h_peak_1038	intergenic	Smechr0401445:E04:61773872-61774295:-:9117	Smechr0401445(Smechr0401445)	NA	NA	NA	Polyprotein, putative [Solanum demissum]	NA
E04	61767563	61767785	223	61767652	77	11.6802	2.40372	8.24287	R0h_peak_1039	intergenic	Smechr0401445:E04:61773872-61774295:-:6621	Smechr0401445(Smechr0401445)	NA	NA	NA	Polyprotein, putative [Solanum demissum]	NA
E04	65919505	65919847	343	65919520	11	3.87728	2.85093	1.33161	R0h_peak_1040	intergenic	Smechr0401553:E04:65892863-65896718:-:-22957	Smechr0401553(Smechr0401553)	NA	CYP724B1, D11; cytochrome P450 family 724 subfamily B polypeptide 1 [EC:1.14.13.-]; K12639	map00905	PREDICTED: protein trichome berefringence-like 7 [Solanum tuberosum]	NA
E04	66489200	66489418	219	66489269	158	15.666	2.03795	12.0262	R0h_peak_1041	Smechr0401579:intron	Smechr0401579:E04:66476445-66502882:+:12863	Smechr0401579(Smechr0401579)	NA	CAS1; cycloartenol synthase [EC:5.4.99.8]; K01853	map00100	cycloartenol synthase [Solanum lycopersicum]	NA
E04	66724582	66724846	265	66724598	13	5.47307	3.50258	2.59796	R0h_peak_1042	intergenic	Smechr0401585:E04:66692659-66701914:-:-22799	Smechr0401585(Smechr0401585)	1;GO:0046872,molecular_function metal ion binding	HERC3; E3 ubiquitin-protein ligase HERC3 [EC:2.3.2.26]; K10614	map04120	PREDICTED: uncharacterized protein LOC102604257 [Solanum tuberosum]	NA
E04	67594659	67594995	337	67594885	38	6.05082	2.28796	3.09969	R0h_peak_1043	intergenic	Smechr0401624:E04:67579435-67580947:-:-13879	Smechr0401624(Smechr0401624)	NA	NA	NA	Actin-2 [Capsicum chinense]	NA
E04	70083249	70083469	221	70083389	18	7.01035	3.6737	3.94387	R0h_peak_1044	intergenic	Smechr0401770:E04:70099821-70105102:+:-16462	Smechr0401770(Smechr0401770)	NA	NA	NA	uncharacterized protein LOC107018154 [Solanum pennellii]	NA
E04	71533309	71533528	220	71533404	22	10.251	4.61201	6.90662	R0h_peak_1045	intergenic	Smechr0401854:E04:71501787-71519438:-:-13980	Smechr0401854(Smechr0401854)	NA	NA	NA	endoplasmic reticulum-Golgi intermediate compartment protein 3-like [Solanum pennellii]	NA
E04	71818649	71818910	262	71818823	23	7.47754	3.38153	4.3639	R0h_peak_1046	intergenic	Smechr0401865:E04:71807765-71811709:+:11014	Smechr0401865(Smechr0401865)	2;GO:0016021,cellular_component integral component of membrane;GO:0055085,biological_process transmembrane transport	NA	NA	PREDICTED: thiamine pathway transporter THI73-like [Solanum tuberosum]	NA
E04	72180932	72181159	228	72181024	25	9.20763	3.8368	5.94016	R0h_peak_1047	intergenic	Smechr0401891:E04:72163488-72171946:+:17557	Smechr0401891(Smechr0401891)	3;GO:0003824,molecular_function catalytic activity;GO:0004722,molecular_function protein serine/threonine phosphatase activity;GO:0006470,biological_process protein dephosphorylation	NA	NA	probable protein phosphatase 2C 10 [Solanum lycopersicum]	NA
E04	73002545	73002800	256	73002652	78	19.1051	3.27721	15.3378	R0h_peak_1048	intergenic	Smechr0401939:E04:72981975-72986071:-:-16601	Smechr0401939(Smechr0401939)	4;GO:0015297,molecular_function antiporter activity;GO:0016020,cellular_component membrane;GO:0042910,molecular_function xenobiotic transmembrane transporter activity;GO:0055085,biological_process transmembrane transport	NA	NA	protein DETOXIFICATION 27-like isoform X2 [Solanum pennellii]	NA
E04	73159166	73159441	276	73159280	119	18.4732	2.50765	14.7268	R0h_peak_1049	intergenic	Smechr0401947:E04:73149182-73151196:+:10121	Smechr0401947(Smechr0401947)	NA	DOPA; 4,5-DOPA dioxygenase extradiol [EC:1.13.11.-]; K15777	map00965	hypothetical protein EJD97_014517 [Solanum chilense]	zf-HD
E04	75020416	75020879	464	75020575	196	11.0529	1.67214	7.65483	R0h_peak_1050	intergenic	Smechr0402079:E04:75012830-75013133:+:7817	Smechr0402079(Smechr0402079)	1;GO:0004674,molecular_function protein serine/threonine kinase activity	NA	NA	hypothetical protein EJD97_006174 [Solanum chilense]	NA
E04	76033619	76033899	281	76033746	47	8.72385	2.57368	5.49507	R0h_peak_1051	Smechr0402175:Promoter	Smechr0402175:E04:76030284-76031814:-:-1944	Smechr0402175(Smechr0402175)	1;GO:0016747,molecular_function transferase activity, transferring acyl groups other than amino-acyl groups	NA	NA	PREDICTED: uncharacterized acetyltransferase At3g50280-like [Capsicum annuum]	NA
E04	76883230	76883449	220	76883326	288	58.8832	3.08285	54.4087	R0h_peak_1052	Smechr0402263:intron	Smechr0402263:E04:76862241-76926284:-:42945	Smechr0402263(Smechr0402263)	1;GO:0006629,biological_process lipid metabolic process	NA	NA	PREDICTED: patatin-like protein 3 [Solanum tuberosum]	NA
E04	76909641	76909860	220	76909717	17	5.48769	3.09612	2.60927	R0h_peak_1053	Smechr0402263:intron	Smechr0402263:E04:76862241-76926284:-:16534	Smechr0402263(Smechr0402263)	1;GO:0006629,biological_process lipid metabolic process	NA	NA	PREDICTED: patatin-like protein 3 [Solanum tuberosum]	NA
E04	77019251	77019469	219	77019399	137	20.85	2.49843	17.0258	R0h_peak_1054	Smechr0402265:intron	Smechr0402265:E04:76982256-77030716:-:11356	Smechr0402265(Smechr0402265)	1;GO:0006629,biological_process lipid metabolic process	NA	NA	PREDICTED: patatin-like protein 2 isoform X3 [Solanum tuberosum]	NA
E04	77304254	77304464	211	77304384	12	4.7821	3.24467	2.0255	R0h_peak_1055	Smechr0402296:intron	Smechr0402296:E04:77302868-77308654:+:1490	Smechr0402296(Smechr0402296)	NA	NA	NA	PREDICTED: lysine histidine transporter-like 8 [Solanum tuberosum]	NA
E04	79726252	79726520	269	79726311	17	6.34612	3.48035	3.35561	R0h_peak_1056	intergenic	Smechr0402552:E04:79718151-79723949:-:-2436	Smechr0402552(Smechr0402552)	1;GO:0016740,molecular_function transferase activity	DPM1; dolichol-phosphate mannosyltransferase [EC:2.4.1.83]; K00721	map00510	dolichol-phosphate mannosyltransferase subunit 1 [Solanum lycopersicum]	NA
E05	132927	133399	473	133333	16	7.2519	4.03882	4.16126	R0h_peak_1057	intergenic	Smechr0500001:E05:150511-152028:-:18865	Smechr0500001(Smechr0500001)	NA	NA	NA	hypothetical protein A4A49_38701 [Nicotiana attenuata]	NA
E05	830282	830498	217	830304	12	4.79623	3.2524	2.0255	R0h_peak_1058	intergenic	Smechr0500053:E05:848422-850137:+:-18032	Smechr0500053(Smechr0500053)	2;GO:0003677,molecular_function DNA binding;GO:0046983,molecular_function protein dimerization activity	NA	NA	PREDICTED: MADS-box transcription factor PHERES 2-like [Solanum tuberosum]	MADS-M-type
E05	1138460	1138667	208	1138583	15	6.91193	4.00295	3.85643	R0h_peak_1059	Smechr0500083:Promoter	Smechr0500083:E05:1138588-1143681:+:-25	Smechr0500083(Smechr0500083)	NA	UBE2D, UBC4, UBC5; ubiquitin-conjugating enzyme E2 D [EC:2.3.2.23]; K06689	map04120,map04141	ubiquitin-conjugating enzyme E2 10 [Solanum lycopersicum]	NA
E05	2118853	2119215	363	2119060	60	37.9811	8.46138	33.792	R0h_peak_1060	Smechr0500180:exon	Smechr0500180:E05:2118805-2119294:-:260	Smechr0500180(Smechr0500180)	1;GO:0050825,molecular_function ice binding	NA	NA	Chain E, Head region of the yeast spliceosomal U4/U6.U5 tri-snRNP []	NA
E05	2355496	2355699	204	2355592	23	13.5694	5.99016	10.0267	R0h_peak_1061	intergenic	Smechr0500204:E05:2357095-2360188:-:4591	Smechr0500204(Smechr0500204)	NA	NA	NA	PREDICTED: thiamine pathway transporter THI73-like [Solanum tuberosum]	NA
E05	2380155	2380430	276	2380293	39	4.62411	1.97483	1.90212	R0h_peak_1062	intergenic	Smechr0500208:E05:2384038-2386067:+:-3746	Smechr0500208(Smechr0500208)	NA	NA	NA	PREDICTED: uncharacterized protein LOC102592562 [Solanum tuberosum]	NA
E05	4438709	4438914	206	4438809	36	12.5651	3.95985	9.07611	R0h_peak_1063	intergenic	Smechr0500393:E05:4457733-4478342:-:39531	Smechr0500393(Smechr0500393)	NA	NA	NA	NA	NA
E05	4635268	4635478	211	4635382	34	8.92615	3.10579	5.68034	R0h_peak_1064	intergenic	Smechr0500406:E05:4638711-4643121:+:-3338	Smechr0500406(Smechr0500406)	2;GO:0005634,cellular_component nucleus;GO:0006260,biological_process DNA replication	POLD4; DNA polymerase delta subunit 4; K03505	map03030,map03410,map03420,map03430,map03440	PREDICTED: DNA polymerase delta subunit 4-like [Solanum tuberosum]	NA
E05	6235357	6235673	317	6235536	32	6.98024	2.69783	3.91708	R0h_peak_1065	intergenic	Smechr0500556:E05:6241742-6247256:+:-6227	Smechr0500556(Smechr0500556)	1;GO:0005515,molecular_function protein binding	NA	NA	Ankyrin repeat-containing protein [Capsicum chinense]	NA
E05	6733616	6733949	334	6733787	14	6.17889	3.75276	3.2084	R0h_peak_1066	intergenic	Smechr0500598:E05:6735008-6740808:-:7026	Smechr0500598(Smechr0500598)	2;GO:0016491,molecular_function oxidoreductase activity;GO:0055114,biological_process oxidation-reduction process	NA	NA	hypothetical protein EJD97_007931 [Solanum chilense]	NA
E05	7989715	7989974	260	7989807	14	6.16206	3.74385	3.19813	R0h_peak_1067	intergenic	Smechr0500708:E05:7981702-7986086:-:-3758	Smechr0500708(Smechr0500708)	3;GO:0006355,biological_process regulation of transcription, DNA-templated;GO:0008270,molecular_function zinc ion binding;GO:0043565,molecular_function sequence-specific DNA binding	NA	NA	PREDICTED: GATA transcription factor 8-like [Solanum tuberosum]	C2C2-GATA
E05	8171383	8171603	221	8171446	12	4.08301	2.86971	1.49232	R0h_peak_1068	intergenic	Smechr0500724:E05:8160578-8168780:+:10914	Smechr0500724(Smechr0500724)	1;GO:0005524,molecular_function ATP binding	NA	NA	hypothetical protein EJD97_015925 [Solanum chilense]	NA
E05	8457722	8457940	219	8457812	52	10.7692	2.7937	7.38989	R0h_peak_1069	Smechr0500750:Promoter	Smechr0500750:E05:8441817-8456012:-:-1818	Smechr0500750(Smechr0500750)	NA	NA	NA	PREDICTED: uncharacterized protein LOC102589757 [Solanum tuberosum]	NA
E05	9234117	9234331	215	9234252	13	5.47307	3.50258	2.59796	R0h_peak_1070	intergenic	Smechr0500779:E05:9237489-9240057:-:5833	Smechr0500779(Smechr0500779)	NA	NA	NA	uncharacterized protein LOC101265850 isoform X1 [Solanum lycopersicum]	NA
E05	10674337	10674619	283	10674580	21	7.09369	3.40792	4.01916	R0h_peak_1071	intergenic	Smechr0500821:E05:10690413-10690734:+:-15935	Smechr0500821(Smechr0500821)	NA	NA	NA	uncharacterized protein LOC107017852 isoform X1 [Solanum pennellii]	NA
E05	10863436	10863658	223	10863570	20	7.85864	3.82318	4.70876	R0h_peak_1072	intergenic	Smechr0500827:E05:10838551-10854541:-:-9005	Smechr0500827(Smechr0500827)	1;GO:0005515,molecular_function protein binding	NA	NA	PREDICTED: WD repeat-containing protein 26-like isoform X1 [Solanum tuberosum]	NA
E05	11187335	11187591	257	11187523	95	10.9259	2.11985	7.53604	R0h_peak_1073	intergenic	Smechr0500838:E05:11190410-11192684:+:-2947	Smechr0500838(Smechr0500838)	NA	PP2C; protein phosphatase 2C [EC:3.1.3.16]; K14497	map04016,map04075	PREDICTED: LOW QUALITY PROTEIN: putative late blight resistance protein homolog R1B-23 [Capsicum annuum]	NA
E05	12856194	12856515	322	12856393	44	16.9767	4.50648	13.2856	R0h_peak_1074	intergenic	Smechr0500896:E05:12846218-12847617:-:-8737	Smechr0500896(Smechr0500896)	NA	NA	NA	hypothetical protein T459_30802, partial [Capsicum annuum]	NA
E05	12889295	12889520	226	12889438	65	7.9328	2.11769	4.77358	R0h_peak_1075	intergenic	Smechr0500897:E05:12902131-12926294:-:36887	Smechr0500897(Smechr0500897)	NA	NA	NA	PREDICTED: putative F-box protein PP2-B12 [Solanum tuberosum]	NA
E05	12890802	12891025	224	12890913	112	19.414	2.66522	15.636	R0h_peak_1076	intergenic	Smechr0500897:E05:12902131-12926294:-:35381	Smechr0500897(Smechr0500897)	NA	NA	NA	PREDICTED: putative F-box protein PP2-B12 [Solanum tuberosum]	NA
E05	12891639	12892181	543	12891741	53	6.45742	2.07442	3.45502	R0h_peak_1077	intergenic	Smechr0500897:E05:12902131-12926294:-:34384	Smechr0500897(Smechr0500897)	NA	NA	NA	PREDICTED: putative F-box protein PP2-B12 [Solanum tuberosum]	NA
E05	13015343	13015589	247	13015455	164	36.9009	3.23132	32.7294	R0h_peak_1078	intergenic	Smechr0500903:E05:12972887-12973133:-:-42332	Smechr0500903(Smechr0500903)	NA	NA	NA	chromatin remodeling protein EBS-like isoform X1 [Solanum pennellii]	NA
E05	13084536	13084739	204	13084682	57	15.292	3.40261	11.6679	R0h_peak_1079	intergenic	Smechr0500904:E05:13131041-13131488:+:-46404	Smechr0500904(Smechr0500904)	NA	NA	NA	PREDICTED: uncharacterized protein LOC107871361 [Capsicum annuum]	NA
E05	13245652	13245915	264	13245817	78	9.5839	2.1572	6.28719	R0h_peak_1080	intergenic	Smechr0500905:E05:13204436-13204862:-:-40921	Smechr0500905(Smechr0500905)	NA	NA	NA	PREDICTED: nuclear transcription factor Y subunit B-8-like isoform X1 [Solanum tuberosum]	NF-YB
E05	13297756	13298455	700	13297894	330	27.7117	1.94934	23.7095	R0h_peak_1081	intergenic	Smechr0500906:E05:13329374-13329707:+:-31269	Smechr0500906(Smechr0500906)	NA	NA	NA	PREDICTED: S-adenosylmethionine carrier 1, chloroplastic/mitochondrial-like isoform X2 [Capsicum annuum]	NA
E05	13315722	13315995	274	13315876	150	24.9629	2.6417	21.0245	R0h_peak_1082	intergenic	Smechr0500906:E05:13329374-13329707:+:-13516	Smechr0500906(Smechr0500906)	NA	NA	NA	PREDICTED: S-adenosylmethionine carrier 1, chloroplastic/mitochondrial-like isoform X2 [Capsicum annuum]	NA
E05	13343280	13343494	215	13343326	11	4.13756	2.99508	1.5103	R0h_peak_1083	intergenic	Smechr0500907:E05:13330391-13330907:-:-12479	Smechr0500907(Smechr0500907)	NA	NA	NA	PREDICTED: nuclear transcription factor Y subunit B-8-like isoform X1 [Solanum tuberosum]	NF-YB
E05	13919848	13920061	214	13919868	39	5.65285	2.18228	2.75475	R0h_peak_1084	intergenic	Smechr0500927:E05:13961388-13966699:+:-41434	Smechr0500927(Smechr0500927)	2;GO:0009058,biological_process biosynthetic process;GO:0016844,molecular_function strictosidine synthase activity	NA	NA	PREDICTED: protein STRICTOSIDINE SYNTHASE-LIKE 4-like [Solanum tuberosum]	NA
E05	14422070	14422279	210	14422102	13	4.69038	3.09046	1.95761	R0h_peak_1085	intergenic	Smechr0500932:E05:14408620-14410261:+:13554	Smechr0500932(Smechr0500932)	NA	P4HA; prolyl 4-hydroxylase [EC:1.14.11.2]; K00472	map00330	NA	NA
E05	14673506	14673728	223	14673632	42	4.99398	1.99642	2.19434	R0h_peak_1086	intergenic	Smechr0500934:E05:14827420-14827723:+:-153803	Smechr0500934(Smechr0500934)	NA	NA	NA	PREDICTED: uncharacterized protein LOC102595364 isoform X2 [Solanum tuberosum]	NA
E05	14695328	14695590	263	14695448	256	74.7191	4.04225	70.0798	R0h_peak_1087	intergenic	Smechr0500934:E05:14827420-14827723:+:-131961	Smechr0500934(Smechr0500934)	NA	NA	NA	PREDICTED: uncharacterized protein LOC102595364 isoform X2 [Solanum tuberosum]	NA
E05	14747339	14747541	203	14747443	71	9.37548	2.21882	6.09564	R0h_peak_1088	intergenic	Smechr0500934:E05:14827420-14827723:+:-79980	Smechr0500934(Smechr0500934)	NA	NA	NA	PREDICTED: uncharacterized protein LOC102595364 isoform X2 [Solanum tuberosum]	NA
E05	14758502	14758805	304	14758667	71	10.5339	2.35878	7.1702	R0h_peak_1089	intergenic	Smechr0500934:E05:14827420-14827723:+:-68767	Smechr0500934(Smechr0500934)	NA	NA	NA	PREDICTED: uncharacterized protein LOC102595364 isoform X2 [Solanum tuberosum]	NA
E05	14778762	14778965	204	14778860	406	61.1215	2.57191	56.6232	R0h_peak_1090	intergenic	Smechr0500934:E05:14827420-14827723:+:-48557	Smechr0500934(Smechr0500934)	NA	NA	NA	PREDICTED: uncharacterized protein LOC102595364 isoform X2 [Solanum tuberosum]	NA
E05	14791573	14792114	542	14791983	322	38.1666	2.2612	33.9746	R0h_peak_1091	intergenic	Smechr0500934:E05:14827420-14827723:+:-35577	Smechr0500934(Smechr0500934)	NA	NA	NA	PREDICTED: uncharacterized protein LOC102595364 isoform X2 [Solanum tuberosum]	NA
E05	14803327	14803830	504	14803486	30	3.98626	2.00762	1.41625	R0h_peak_1092	intergenic	Smechr0500934:E05:14827420-14827723:+:-23842	Smechr0500934(Smechr0500934)	NA	NA	NA	PREDICTED: uncharacterized protein LOC102595364 isoform X2 [Solanum tuberosum]	NA
E05	14821118	14821330	213	14821195	122	20.66	2.64119	16.842	R0h_peak_1093	intergenic	Smechr0500934:E05:14827420-14827723:+:-6196	Smechr0500934(Smechr0500934)	NA	NA	NA	PREDICTED: uncharacterized protein LOC102595364 isoform X2 [Solanum tuberosum]	NA
E05	14825591	14825926	336	14825609	35	5.47296	2.23839	2.59796	R0h_peak_1094	Smechr0500934:Promoter	Smechr0500934:E05:14827420-14827723:+:-1662	Smechr0500934(Smechr0500934)	NA	NA	NA	PREDICTED: uncharacterized protein LOC102595364 isoform X2 [Solanum tuberosum]	NA
E05	15390865	15391070	206	15390950	30	9.65698	3.56241	6.35458	R0h_peak_1095	intergenic	Smechr0500956:E05:15354833-15355037:+:36134	Smechr0500956(Smechr0500956)	2;GO:0000786,cellular_component nucleosome;GO:0003677,molecular_function DNA binding	NA	NA	putative histone H2B [Helianthus annuus]	NA
E05	15599206	15599436	231	15599292	82	22.0441	3.53732	18.1836	R0h_peak_1096	intergenic	Smechr0500964:E05:15620214-15620419:-:21098	Smechr0500964(Smechr0500964)	NA	NA	NA	uncharacterized protein LOC101494987 [Cicer arietinum]	NA
E05	15774181	15774430	250	15774378	22	5.20107	2.64308	2.37044	R0h_peak_1097	intergenic	Smechr0500970:E05:15893053-15893763:-:119458	Smechr0500970(Smechr0500970)	NA	NA	NA	NA	NA
E05	15776684	15776940	257	15776790	97	12.6888	2.26011	9.19347	R0h_peak_1098	intergenic	Smechr0500970:E05:15893053-15893763:-:116951	Smechr0500970(Smechr0500970)	NA	NA	NA	NA	NA
E05	15779310	15779541	232	15779456	46	5.54032	2.03084	2.65307	R0h_peak_1099	intergenic	Smechr0500970:E05:15893053-15893763:-:114338	Smechr0500970(Smechr0500970)	NA	NA	NA	NA	NA
E05	15780769	15780988	220	15780864	105	20.3259	2.84461	16.5183	R0h_peak_1100	intergenic	Smechr0500970:E05:15893053-15893763:-:112885	Smechr0500970(Smechr0500970)	NA	NA	NA	NA	NA
E05	16901766	16902007	242	16901934	34	10.0199	3.3959	6.69178	R0h_peak_1101	intergenic	Smechr0500993:E05:17074770-17074925:-:173039	Smechr0500993(Smechr0500993)	NA	PTEN; phosphatidylinositol-3,4,5-trisphosphate 3-phosphatase and dual-specificity protein phosphatase PTEN [EC:3.1.3.16 3.1.3.48 3.1.3.67]; K01110	map00562,map04070	phosphatidylinositol 3,4,5-trisphosphate 3-phosphatase and protein-tyrosine-phosphatase PTEN1 isoform X1 [Solanum pennellii]	NA
E05	16920083	16920287	205	16920183	138	26.6476	2.88534	22.669	R0h_peak_1102	intergenic	Smechr0500993:E05:17074770-17074925:-:154740	Smechr0500993(Smechr0500993)	NA	PTEN; phosphatidylinositol-3,4,5-trisphosphate 3-phosphatase and dual-specificity protein phosphatase PTEN [EC:3.1.3.16 3.1.3.48 3.1.3.67]; K01110	map00562,map04070	phosphatidylinositol 3,4,5-trisphosphate 3-phosphatase and protein-tyrosine-phosphatase PTEN1 isoform X1 [Solanum pennellii]	NA
E05	17339670	17339903	234	17339823	47	10.9188	2.98451	7.52933	R0h_peak_1103	intergenic	Smechr0500999:E05:17273161-17273638:+:66625	Smechr0500999(Smechr0500999)	NA	NA	NA	hypothetical protein CQW23_28476 [Capsicum baccatum]	NA
E05	18287007	18287287	281	18287160	451	65.8051	2.53269	61.2568	R0h_peak_1104	intergenic	Smechr0501018:E05:18269401-18274378:-:-12768	Smechr0501018(Smechr0501018)	1;GO:0007165,biological_process signal transduction	NA	NA	PREDICTED: ninja-family protein mc410 [Solanum tuberosum]	NA
E05	18289782	18290056	275	18289910	359	73.0374	3.08935	68.4152	R0h_peak_1105	intergenic	Smechr0501018:E05:18269401-18274378:-:-15540	Smechr0501018(Smechr0501018)	1;GO:0007165,biological_process signal transduction	NA	NA	PREDICTED: ninja-family protein mc410 [Solanum tuberosum]	NA
E05	18292258	18292512	255	18292382	269	65.8045	3.5039	61.2562	R0h_peak_1106	intergenic	Smechr0501018:E05:18269401-18274378:-:-18006	Smechr0501018(Smechr0501018)	1;GO:0007165,biological_process signal transduction	NA	NA	PREDICTED: ninja-family protein mc410 [Solanum tuberosum]	NA
E05	18293927	18294286	360	18294112	910	133.107	2.55948	128.048	R0h_peak_1107	intergenic	Smechr0501018:E05:18269401-18274378:-:-19728	Smechr0501018(Smechr0501018)	1;GO:0007165,biological_process signal transduction	NA	NA	PREDICTED: ninja-family protein mc410 [Solanum tuberosum]	NA
E05	18322394	18322625	232	18322500	239	55.4058	3.35189	50.9702	R0h_peak_1108	intergenic	Smechr0501019:E05:18342533-18348144:-:25635	Smechr0501019(Smechr0501019)	1;GO:0008270,molecular_function zinc ion binding	NA	NA	PREDICTED: E3 ubiquitin-protein ligase At3g02290-like isoform X3 [Nicotiana tomentosiformis]	NA
E05	18323028	18323453	426	18323287	561	90.2314	2.68548	85.4532	R0h_peak_1109	intergenic	Smechr0501019:E05:18342533-18348144:-:24904	Smechr0501019(Smechr0501019)	1;GO:0008270,molecular_function zinc ion binding	NA	NA	PREDICTED: E3 ubiquitin-protein ligase At3g02290-like isoform X3 [Nicotiana tomentosiformis]	NA
E05	18326234	18326723	490	18326395	831	111.204	2.43867	106.271	R0h_peak_1110	intergenic	Smechr0501019:E05:18342533-18348144:-:21666	Smechr0501019(Smechr0501019)	1;GO:0008270,molecular_function zinc ion binding	NA	NA	PREDICTED: E3 ubiquitin-protein ligase At3g02290-like isoform X3 [Nicotiana tomentosiformis]	NA
E05	18327617	18327850	234	18327725	365	75.7254	3.13221	71.0762	R0h_peak_1111	intergenic	Smechr0501019:E05:18342533-18348144:-:20411	Smechr0501019(Smechr0501019)	1;GO:0008270,molecular_function zinc ion binding	NA	NA	PREDICTED: E3 ubiquitin-protein ligase At3g02290-like isoform X3 [Nicotiana tomentosiformis]	NA
E05	18510757	18510974	218	18510894	105	16.2092	2.48133	12.5475	R0h_peak_1112	intergenic	Smechr0501021:E05:18532241-18532412:+:-21376	Smechr0501021(Smechr0501021)	NA	NA	NA	NA	NA
E05	18882480	18882687	208	18882632	58	13.1464	3.0082	9.62535	R0h_peak_1113	intergenic	Smechr0501031:E05:18843190-18843854:-:-38729	Smechr0501031(Smechr0501031)	NA	NA	NA	PREDICTED: uncharacterized protein LOC107063076 [Solanum tuberosum]	NA
E05	19498890	19499407	518	19499285	155	27.4114	2.74458	23.4159	R0h_peak_1114	intergenic	Smechr0501041:E05:19344805-19351097:-:-148051	Smechr0501041(Smechr0501041)	NA	NA	NA	probable membrane metalloprotease ARASP2, chloroplastic [Solanum pennellii]	NA
E05	19607163	19607408	246	19607300	21	6.2941	3.09973	3.30992	R0h_peak_1115	intergenic	Smechr0501042:E05:19808422-19808616:-:201331	Smechr0501042(Smechr0501042)	NA	NA	NA	PREDICTED: probable inactive tRNA-specific adenosine deaminase-like protein 3 [Solanum tuberosum]	NA
E05	19632690	19632944	255	19632928	23	3.9533	2.19211	1.39054	R0h_peak_1116	intergenic	Smechr0501042:E05:19808422-19808616:-:175799	Smechr0501042(Smechr0501042)	NA	NA	NA	PREDICTED: probable inactive tRNA-specific adenosine deaminase-like protein 3 [Solanum tuberosum]	NA
E05	19670988	19671473	486	19671115	182	17.319	2.01417	13.6146	R0h_peak_1117	intergenic	Smechr0501042:E05:19808422-19808616:-:137386	Smechr0501042(Smechr0501042)	NA	NA	NA	PREDICTED: probable inactive tRNA-specific adenosine deaminase-like protein 3 [Solanum tuberosum]	NA
E05	19681582	19681957	376	19681667	41	6.63169	2.33223	3.61015	R0h_peak_1118	intergenic	Smechr0501042:E05:19808422-19808616:-:126847	Smechr0501042(Smechr0501042)	NA	NA	NA	PREDICTED: probable inactive tRNA-specific adenosine deaminase-like protein 3 [Solanum tuberosum]	NA
E05	19906886	19907231	346	19907122	187	31.9859	2.71069	27.9002	R0h_peak_1119	intergenic	Smechr0501045:E05:19820425-19820845:-:-86213	Smechr0501045(Smechr0501045)	1;GO:0005515,molecular_function protein binding	NA	NA	PREDICTED: leucine-rich repeat receptor-like tyrosine-protein kinase PXC3 [Solanum tuberosum]	NA
E05	19962633	19962900	268	19962813	96	7.91977	1.84175	4.76215	R0h_peak_1120	intergenic	Smechr0501046:E05:20081397-20089074:+:-118631	Smechr0501046(Smechr0501046)	1;GO:0000287,molecular_function magnesium ion binding	rbcL, cbbL; ribulose-bisphosphate carboxylase large chain [EC:4.1.1.39]; K01601	map00630,map00710	ribulose-1,5-bisphosphate carboxylase/oxygenase large subunit, partial (chloroplast) [Solanum kurzii]	NA
E05	19991351	19991574	224	19991462	162	26.138	2.60318	22.1713	R0h_peak_1121	intergenic	Smechr0501046:E05:20081397-20089074:+:-89935	Smechr0501046(Smechr0501046)	1;GO:0000287,molecular_function magnesium ion binding	rbcL, cbbL; ribulose-bisphosphate carboxylase large chain [EC:4.1.1.39]; K01601	map00630,map00710	ribulose-1,5-bisphosphate carboxylase/oxygenase large subunit, partial (chloroplast) [Solanum kurzii]	NA
E05	20032632	20033015	384	20032809	445	53.5556	2.29292	49.1429	R0h_peak_1122	intergenic	Smechr0501046:E05:20081397-20089074:+:-48574	Smechr0501046(Smechr0501046)	1;GO:0000287,molecular_function magnesium ion binding	rbcL, cbbL; ribulose-bisphosphate carboxylase large chain [EC:4.1.1.39]; K01601	map00630,map00710	ribulose-1,5-bisphosphate carboxylase/oxygenase large subunit, partial (chloroplast) [Solanum kurzii]	NA
E05	20042796	20043040	245	20042918	105	21.1523	2.92006	17.3184	R0h_peak_1123	intergenic	Smechr0501046:E05:20081397-20089074:+:-38479	Smechr0501046(Smechr0501046)	1;GO:0000287,molecular_function magnesium ion binding	rbcL, cbbL; ribulose-bisphosphate carboxylase large chain [EC:4.1.1.39]; K01601	map00630,map00710	ribulose-1,5-bisphosphate carboxylase/oxygenase large subunit, partial (chloroplast) [Solanum kurzii]	NA
E05	20056724	20056949	226	20056823	76	6.95405	1.88756	3.89541	R0h_peak_1124	intergenic	Smechr0501046:E05:20081397-20089074:+:-24561	Smechr0501046(Smechr0501046)	1;GO:0000287,molecular_function magnesium ion binding	rbcL, cbbL; ribulose-bisphosphate carboxylase large chain [EC:4.1.1.39]; K01601	map00630,map00710	ribulose-1,5-bisphosphate carboxylase/oxygenase large subunit, partial (chloroplast) [Solanum kurzii]	NA
E05	20896043	20896478	436	20896332	273	18.7063	1.80084	14.9524	R0h_peak_1125	intergenic	Smechr0501065:E05:20888880-20892940:+:7380	Smechr0501065(Smechr0501065)	NA	NA	NA	PREDICTED: vacuolar amino acid transporter 1-like [Solanum tuberosum]	NA
E05	22020352	22021090	739	22020547	133	16.1762	2.21967	12.5161	R0h_peak_1126	intergenic	Smechr0501084:E05:21960810-21961196:+:59910	Smechr0501084(Smechr0501084)	NA	NA	NA	NA	NA
E05	22993938	22994160	223	22994074	32	7.80757	2.91341	4.66086	R0h_peak_1127	intergenic	Smechr0501093:E05:23065261-23065675:-:71626	Smechr0501093(Smechr0501093)	NA	NA	NA	uncharacterized protein LOC101259588 [Solanum lycopersicum]	NA
E05	23787084	23787579	496	23787147	15	4.7011	2.9129	1.96565	R0h_peak_1128	intergenic	Smechr0501106:E05:23713207-23713380:+:74124	Smechr0501106(Smechr0501106)	NA	NA	NA	uncharacterized protein LOC114074709 [Solanum pennellii]	NA
E05	23813652	23813862	211	23813716	14	6.02581	3.67197	3.0801	R0h_peak_1129	intergenic	Smechr0501107:E05:23878317-23878569:+:-64560	Smechr0501107(Smechr0501107)	NA	NA	NA	hypothetical protein EJD97_020089 [Solanum chilense]	NA
E05	24976951	24977161	211	24977023	14	5.3265	3.31121	2.47714	R0h_peak_1130	intergenic	Smechr0501135:E05:24946298-24968418:+:30757	Smechr0501135(Smechr0501135)	1;GO:0005515,molecular_function protein binding	NA	NA	uncharacterized protein LOC104647797 [Solanum lycopersicum]	NA
E05	25876405	25876801	397	25876634	67	5.06637	1.73518	2.26098	R0h_peak_1131	intergenic	Smechr0501154:E05:25909250-25909443:+:-32647	Smechr0501154(Smechr0501154)	NA	NA	NA	homeobox-leucine zipper protein ROC8-like [Solanum pennellii]	NA
E05	26792868	26793079	212	26792982	20	7.36097	3.61214	4.25894	R0h_peak_1132	intergenic	Smechr0501176:E05:26770779-26779182:-:-13791	Smechr0501176(Smechr0501176)	NA	NA	NA	NA	NA
E05	26808292	26808495	204	26808384	300	45.3898	2.56187	41.0893	R0h_peak_1133	intergenic	Smechr0501176:E05:26770779-26779182:-:-29211	Smechr0501176(Smechr0501176)	NA	NA	NA	NA	NA
E05	26812997	26813384	388	26813137	55	7.70894	2.23387	4.57262	R0h_peak_1134	intergenic	Smechr0501176:E05:26770779-26779182:-:-34008	Smechr0501176(Smechr0501176)	NA	NA	NA	NA	NA
E05	26817819	26818089	271	26817971	78	19.7977	3.36685	16.007	R0h_peak_1135	intergenic	Smechr0501176:E05:26770779-26779182:-:-38771	Smechr0501176(Smechr0501176)	NA	NA	NA	NA	NA
E05	26822029	26822232	204	26822124	51	8.36291	2.41427	5.16601	R0h_peak_1136	intergenic	Smechr0501176:E05:26770779-26779182:-:-42948	Smechr0501176(Smechr0501176)	NA	NA	NA	NA	NA
E05	26931415	26931626	212	26931577	18	8.12688	4.1942	4.94962	R0h_peak_1137	intergenic	Smechr0501177:E05:27001876-27002044:-:70524	Smechr0501177(Smechr0501177)	NA	MFP2; enoyl-CoA hydratase/3-hydroxyacyl-CoA dehydrogenase [EC:4.2.1.17 1.1.1.35 1.1.1.211]; K10527	map00071,map00592	hypothetical protein EJD97_019386 [Solanum chilense]	NA
E05	27386895	27387156	262	27387034	275	39.7371	2.49203	35.5198	R0h_peak_1138	intergenic	Smechr0501185:E05:27416137-27416473:-:29448	Smechr0501185(Smechr0501185)	NA	RIA1; ribosome assembly protein 1 [EC:3.6.5.-]; K14536	map03008	PREDICTED: elongation factor-like GTPase 1 [Capsicum annuum]	NA
E05	27389883	27390138	256	27390009	146	30.2291	3.03121	26.1765	R0h_peak_1139	intergenic	Smechr0501185:E05:27416137-27416473:-:26463	Smechr0501185(Smechr0501185)	NA	RIA1; ribosome assembly protein 1 [EC:3.6.5.-]; K14536	map03008	PREDICTED: elongation factor-like GTPase 1 [Capsicum annuum]	NA
E05	27432498	27432762	265	27432568	42	6.21905	2.22888	3.24522	R0h_peak_1140	intergenic	Smechr0501186:E05:27416527-27417849:-:-14780	Smechr0501186(Smechr0501186)	NA	NA	NA	NA	NA
E05	27552654	27552924	271	27552794	282	88.3644	4.32035	83.6022	R0h_peak_1141	intergenic	Smechr0501188:E05:27526966-27533427:-:-19361	Smechr0501188(Smechr0501188)	NA	NA	NA	PREDICTED: pentatricopeptide repeat-containing protein At1g07740, mitochondrial-like [Nicotiana tabacum]	NA
E05	28057398	28057690	293	28057501	88	9.85923	2.08338	6.54224	R0h_peak_1142	intergenic	Smechr0501191:E05:28278722-28278978:-:221434	Smechr0501191(Smechr0501191)	1;GO:0005515,molecular_function protein binding	UGP2, galU, galF; UTP--glucose-1-phosphate uridylyltransferase [EC:2.7.7.9]; K00963	map00040,map00052,map00500,map00520	F-box/kelch-repeat protein At3g06240-like [Solanum pennellii]	NA
E05	28060837	28061041	205	28060941	115	26.4858	3.22404	22.5111	R0h_peak_1143	intergenic	Smechr0501191:E05:28278722-28278978:-:218039	Smechr0501191(Smechr0501191)	1;GO:0005515,molecular_function protein binding	UGP2, galU, galF; UTP--glucose-1-phosphate uridylyltransferase [EC:2.7.7.9]; K00963	map00040,map00052,map00500,map00520	F-box/kelch-repeat protein At3g06240-like [Solanum pennellii]	NA
E05	28116062	28116401	340	28116149	82	17.6855	3.00333	13.9672	R0h_peak_1144	intergenic	Smechr0501191:E05:28278722-28278978:-:162747	Smechr0501191(Smechr0501191)	1;GO:0005515,molecular_function protein binding	UGP2, galU, galF; UTP--glucose-1-phosphate uridylyltransferase [EC:2.7.7.9]; K00963	map00040,map00052,map00500,map00520	F-box/kelch-repeat protein At3g06240-like [Solanum pennellii]	NA
E05	28311598	28311854	257	28311680	13	5.15172	3.33123	2.32769	R0h_peak_1145	intergenic	Smechr0501192:E05:28301520-28302055:-:-9670	Smechr0501192(Smechr0501192)	NA	NA	NA	PREDICTED: F-box/kelch-repeat protein At3g06240-like [Solanum tuberosum]	NA
E05	28690848	28691100	253	28690853	19	4.04643	2.38634	1.46574	R0h_peak_1146	intergenic	Smechr0501198:E05:28673762-28674225:-:-16748	Smechr0501198(Smechr0501198)	NA	NA	NA	uncharacterized protein LOC104645146 [Solanum lycopersicum]	NA
E05	28807523	28807738	216	28807695	12	4.6491	3.17222	1.92497	R0h_peak_1147	intergenic	Smechr0501199:E05:28871119-28871972:+:-63489	Smechr0501199(Smechr0501199)	NA	NA	NA	PREDICTED: uncharacterized protein LOC102604349 [Solanum tuberosum]	NA
E05	28897929	28898140	212	28898036	52	15.4898	3.66062	11.8571	R0h_peak_1148	intergenic	Smechr0501200:E05:28920338-28921427:+:-22304	Smechr0501200(Smechr0501200)	3;GO:0016021,cellular_component integral component of membrane;GO:0022857,molecular_function transmembrane transporter activity;GO:0055085,biological_process transmembrane transport	NA	NA	PREDICTED: probable polyol transporter 6 [Nicotiana tomentosiformis]	NA
E05	29821652	29821855	204	29821733	12	4.79623	3.2524	2.0255	R0h_peak_1149	intergenic	Smechr0501220:E05:29741957-29743024:-:-78729	Smechr0501220(Smechr0501220)	NA	NA	NA	PREDICTED: uncharacterized protein LOC107782444 [Nicotiana tabacum]	NA
E05	30039036	30039273	238	30039117	22	4.18516	2.30331	1.53814	R0h_peak_1150	intergenic	Smechr0501221:E05:30092534-30093134:-:53980	Smechr0501221(Smechr0501221)	NA	NA	NA	PREDICTED: uncharacterized protein LOC107062462 [Solanum tuberosum]	NA
E05	30047058	30047386	329	30047156	25	5.54358	2.60374	2.65542	R0h_peak_1151	intergenic	Smechr0501221:E05:30092534-30093134:-:45912	Smechr0501221(Smechr0501221)	NA	NA	NA	PREDICTED: uncharacterized protein LOC107062462 [Solanum tuberosum]	NA
E05	30772896	30773406	511	30773248	215	27.8584	2.33612	23.853	R0h_peak_1152	intergenic	Smechr0501230:E05:30727090-30727663:-:-45487	Smechr0501230(Smechr0501230)	NA	ATPF1B, atpD; F-type H+/Na+-transporting ATPase subunit beta [EC:7.1.2.2 7.2.2.1]; K02112	map00190,map00195	ATP synthase CF1 beta subunit (chloroplast) [Nicotiana attenuata]	NA
E05	31073547	31073749	203	31073651	51	10.0313	2.69539	6.70255	R0h_peak_1153	intergenic	Smechr0501231:E05:31111366-31114461:+:-37718	Smechr0501231(Smechr0501231)	NA	NA	NA	PREDICTED: transcription factor MYB35 [Capsicum annuum]	MYB
E05	31329058	31329338	281	31329175	187	23.8329	2.30534	19.9233	R0h_peak_1154	intergenic	Smechr0501243:E05:31307176-31314657:-:-14540	Smechr0501243(Smechr0501243)	3;GO:0003676,molecular_function nucleic acid binding;GO:0008270,molecular_function zinc ion binding;GO:0016818,molecular_function hydrolase activity, acting on acid anhydrides, in phosphorus-containing anhydrides	NA	NA	fanconi-associated nuclease 1 homolog [Solanum lycopersicum]	NA
E05	31334273	31334591	319	31334458	149	7.53517	1.60009	4.41614	R0h_peak_1155	intergenic	Smechr0501243:E05:31307176-31314657:-:-19774	Smechr0501243(Smechr0501243)	3;GO:0003676,molecular_function nucleic acid binding;GO:0008270,molecular_function zinc ion binding;GO:0016818,molecular_function hydrolase activity, acting on acid anhydrides, in phosphorus-containing anhydrides	NA	NA	fanconi-associated nuclease 1 homolog [Solanum lycopersicum]	NA
E05	32135926	32136236	311	32136085	429	62.2521	2.52283	57.7417	R0h_peak_1156	intergenic	Smechr0501257:E05:32129493-32130551:-:-5529	Smechr0501257(Smechr0501257)	NA	NA	NA	phospholipase a2-alpha [Nicotiana attenuata]	NA
E05	32241955	32242164	210	32242062	287	25.8726	1.99822	21.9121	R0h_peak_1157	intergenic	Smechr0501258:E05:32143641-32146840:-:-95219	Smechr0501258(Smechr0501258)	NA	NA	NA	NA	NA
E05	32274291	32274575	285	32274385	75	19.564	3.42645	15.7812	R0h_peak_1158	intergenic	Smechr0501258:E05:32143641-32146840:-:-127592	Smechr0501258(Smechr0501258)	NA	NA	NA	NA	NA
E05	32448157	32448465	309	32448286	27	4.74179	2.28907	1.99799	R0h_peak_1159	intergenic	Smechr0501259:E05:32639501-32639910:-:191599	Smechr0501259(Smechr0501259)	NA	NA	NA	cell number regulator 2-like [Solanum pennellii]	NA
E05	33720491	33720784	294	33720583	35	9.83746	3.28816	6.52159	R0h_peak_1160	intergenic	Smechr0501280:E05:33763034-33783230:+:-42397	Smechr0501280(Smechr0501280)	3;GO:0004672,molecular_function protein kinase activity;GO:0005524,molecular_function ATP binding;GO:0006468,biological_process protein phosphorylation	NA	NA	PREDICTED: serine/threonine-protein kinase STN7, chloroplastic isoform X2 [Capsicum annuum]	NA
E05	33722543	33722800	258	33722714	31	7.0571	2.76095	3.98673	R0h_peak_1161	intergenic	Smechr0501280:E05:33763034-33783230:+:-40363	Smechr0501280(Smechr0501280)	3;GO:0004672,molecular_function protein kinase activity;GO:0005524,molecular_function ATP binding;GO:0006468,biological_process protein phosphorylation	NA	NA	PREDICTED: serine/threonine-protein kinase STN7, chloroplastic isoform X2 [Capsicum annuum]	NA
E05	33734427	33734637	211	33734611	13	4.69038	3.09046	1.95761	R0h_peak_1162	intergenic	Smechr0501280:E05:33763034-33783230:+:-28502	Smechr0501280(Smechr0501280)	3;GO:0004672,molecular_function protein kinase activity;GO:0005524,molecular_function ATP binding;GO:0006468,biological_process protein phosphorylation	NA	NA	PREDICTED: serine/threonine-protein kinase STN7, chloroplastic isoform X2 [Capsicum annuum]	NA
E05	34114537	34114756	220	34114639	124	22.5373	2.76022	18.6625	R0h_peak_1163	intergenic	Smechr0501282:E05:34037775-34038383:+:76871	Smechr0501282(Smechr0501282)	NA	NA	NA	PREDICTED: nuclear transcription factor Y subunit B-7 [Solanum tuberosum]	NF-YB
E05	34167549	34167780	232	34167639	297	45.48	2.5786	41.1779	R0h_peak_1164	intergenic	Smechr0501282:E05:34037775-34038383:+:129889	Smechr0501282(Smechr0501282)	NA	NA	NA	PREDICTED: nuclear transcription factor Y subunit B-7 [Solanum tuberosum]	NF-YB
E05	34196557	34196762	206	34196686	57	7.34943	2.14862	4.24931	R0h_peak_1165	intergenic	Smechr0501283:E05:34323632-34324097:+:-126973	Smechr0501283(Smechr0501283)	NA	NA	NA	tyrosyl-DNA phosphodiesterase 1 [Solanum pennellii]	NA
E05	34588537	34588955	419	34588892	46	6.22176	2.1501	3.24679	R0h_peak_1166	intergenic	Smechr0501289:E05:34563555-34566507:+:25190	Smechr0501289(Smechr0501289)	NA	NA	NA	hypothetical protein EJD97_007886 [Solanum chilense]	NA
E05	35599262	35599695	434	35599425	107	13.6053	2.24185	10.0606	R0h_peak_1167	intergenic	Smechr0501317:E05:35587402-35589058:+:12076	Smechr0501317(Smechr0501317)	NA	NA	NA	hypothetical protein EJD97_008679 [Solanum chilense]	NA
E05	35873539	35873787	249	35873616	13	4.5972	3.04258	1.87852	R0h_peak_1168	intergenic	Smechr0501323:E05:35792031-35830892:-:-42770	Smechr0501323(Smechr0501323)	1;GO:0005515,molecular_function protein binding	FLS2; LRR receptor-like serine/threonine-protein kinase FLS2 [EC:2.7.11.1]; K13420	map04016,map04626	PREDICTED: receptor-like protein 12 [Solanum tuberosum]	NA
E05	35911414	35911620	207	35911510	60	4.48322	1.71066	1.79146	R0h_peak_1169	intergenic	Smechr0501324:E05:35965825-35966362:+:-54308	Smechr0501324(Smechr0501324)	NA	NA	NA	PREDICTED: uncharacterized protein LOC109215370 [Nicotiana attenuata]	NA
E05	35912736	35912964	229	35912878	405	54.1943	2.41384	49.7735	R0h_peak_1170	intergenic	Smechr0501324:E05:35965825-35966362:+:-52975	Smechr0501324(Smechr0501324)	NA	NA	NA	PREDICTED: uncharacterized protein LOC109215370 [Nicotiana attenuata]	NA
E05	35920020	35920251	232	35920176	68	7.80494	2.0651	4.65829	R0h_peak_1171	intergenic	Smechr0501324:E05:35965825-35966362:+:-45690	Smechr0501324(Smechr0501324)	NA	NA	NA	PREDICTED: uncharacterized protein LOC109215370 [Nicotiana attenuata]	NA
E05	36880258	36880482	225	36880378	88	20.4416	3.18347	16.6301	R0h_peak_1172	intergenic	Smechr0501338:E05:36669538-36669742:-:-210627	Smechr0501338(Smechr0501338)	NA	NA	NA	uncharacterized protein LOC107004065 isoform X2 [Solanum pennellii]	NA
E05	36958704	36958923	220	36958791	29	6.09766	2.58839	3.14034	R0h_peak_1173	intergenic	Smechr0501339:E05:37111997-37112165:-:153352	Smechr0501339(Smechr0501339)	NA	NA	NA	NA	NA
E05	37042789	37043197	409	37043034	176	20.4038	2.19638	16.5936	R0h_peak_1174	intergenic	Smechr0501339:E05:37111997-37112165:-:69172	Smechr0501339(Smechr0501339)	NA	NA	NA	NA	NA
E05	37345707	37346048	342	37345737	55	4.78106	1.79683	2.0255	R0h_peak_1175	intergenic	Smechr0501341:E05:37529311-37529991:-:184114	Smechr0501341(Smechr0501341)	NA	NA	NA	NA	NA
E05	37386183	37386411	229	37386225	12	4.79623	3.2524	2.0255	R0h_peak_1176	intergenic	Smechr0501341:E05:37529311-37529991:-:143694	Smechr0501341(Smechr0501341)	NA	NA	NA	NA	NA
E05	37786517	37786752	236	37786592	13	5.14199	3.32609	2.31901	R0h_peak_1177	intergenic	Smechr0501345:E05:37808443-37810084:-:23450	Smechr0501345(Smechr0501345)	NA	NA	NA	NA	NA
E05	37966263	37966465	203	37966392	40	9.19131	2.89599	5.92614	R0h_peak_1178	intergenic	Smechr0501347:E05:37917193-37917469:+:49170	Smechr0501347(Smechr0501347)	NA	NA	NA	Long chain acyl-CoA synthetase 3 [Capsicum annuum]	NA
E05	38093822	38094045	224	38093909	53	18.3871	4.19455	14.6438	R0h_peak_1179	intergenic	Smechr0501348:E05:38062869-38082190:+:31064	Smechr0501348(Smechr0501348)	NA	NA	NA	PREDICTED: uncharacterized protein LOC102580549 [Solanum tuberosum]	NA
E05	38207411	38207633	223	38207469	76	12.1297	2.47064	8.66668	R0h_peak_1180	intergenic	Smechr0501349:E05:38144884-38157853:-:-49668	Smechr0501349(Smechr0501349)	NA	NA	NA	PREDICTED: uncharacterized protein LOC102603145 [Solanum tuberosum]	NA
E05	38273370	38273583	214	38273528	95	13.0761	2.31686	9.55877	R0h_peak_1181	intergenic	Smechr0501349:E05:38144884-38157853:-:-115623	Smechr0501349(Smechr0501349)	NA	NA	NA	PREDICTED: uncharacterized protein LOC102603145 [Solanum tuberosum]	NA
E05	38353885	38354096	212	38353998	49	11.3245	2.98956	7.9091	R0h_peak_1182	intergenic	Smechr0501349:E05:38144884-38157853:-:-196137	Smechr0501349(Smechr0501349)	NA	NA	NA	PREDICTED: uncharacterized protein LOC102603145 [Solanum tuberosum]	NA
E05	38358281	38358737	457	38358653	30	5.56224	2.40798	2.67252	R0h_peak_1183	intergenic	Smechr0501349:E05:38144884-38157853:-:-200655	Smechr0501349(Smechr0501349)	NA	NA	NA	PREDICTED: uncharacterized protein LOC102603145 [Solanum tuberosum]	NA
E05	38625926	38626232	307	38626114	62	7.90806	2.15454	4.75215	R0h_peak_1184	intergenic	Smechr0501350:E05:38638752-38646766:+:-12673	Smechr0501350(Smechr0501350)	3;GO:0016020,cellular_component membrane;GO:0022857,molecular_function transmembrane transporter activity;GO:0055085,biological_process transmembrane transport	NA	NA	nucleobase-ascorbate transporter 6-like [Solanum pennellii]	NA
E05	38630326	38630536	211	38630477	92	10.0773	2.06826	6.74542	R0h_peak_1185	intergenic	Smechr0501350:E05:38638752-38646766:+:-8321	Smechr0501350(Smechr0501350)	3;GO:0016020,cellular_component membrane;GO:0022857,molecular_function transmembrane transporter activity;GO:0055085,biological_process transmembrane transport	NA	NA	nucleobase-ascorbate transporter 6-like [Solanum pennellii]	NA
E05	38712815	38713024	210	38712908	12	4.79623	3.2524	2.0255	R0h_peak_1186	intergenic	Smechr0501351:E05:38724676-38728403:-:15484	Smechr0501351(Smechr0501351)	3;GO:0005737,cellular_component cytoplasm;GO:0120009,biological_process intermembrane lipid transfer;GO:0120013,molecular_function intermembrane lipid transfer activity	NA	NA	ACD11 homolog protein isoform X1 [Solanum lycopersicum]	NA
E05	39017488	39017815	328	39017536	26	5.74944	2.6197	2.83585	R0h_peak_1187	intergenic	Smechr0501364:E05:38981846-38983708:-:-33943	Smechr0501364(Smechr0501364)	1;GO:0005515,molecular_function protein binding	NA	NA	PREDICTED: receptor-like protein 12 [Solanum tuberosum]	NA
E05	39032292	39032532	241	39032407	123	21.3396	2.68114	17.4999	R0h_peak_1188	intergenic	Smechr0501364:E05:38981846-38983708:-:-48703	Smechr0501364(Smechr0501364)	1;GO:0005515,molecular_function protein binding	NA	NA	PREDICTED: receptor-like protein 12 [Solanum tuberosum]	NA
E05	39170168	39170438	271	39170362	21	9.76178	4.53516	6.45169	R0h_peak_1189	intergenic	Smechr0501365:E05:39222606-39224341:-:54038	Smechr0501365(Smechr0501365)	NA	NA	NA	PREDICTED: uncharacterized protein LOC107770100 [Nicotiana tabacum]	NA
E05	39194134	39194739	606	39194532	152	9.15884	1.68995	5.89581	R0h_peak_1190	intergenic	Smechr0501365:E05:39222606-39224341:-:29905	Smechr0501365(Smechr0501365)	NA	NA	NA	PREDICTED: uncharacterized protein LOC107770100 [Nicotiana tabacum]	NA
E05	39430957	39431430	474	39431051	67	6.03929	1.85683	3.0902	R0h_peak_1191	intergenic	Smechr0501370:E05:39420043-39425363:-:-5830	Smechr0501370(Smechr0501370)	1;GO:0005515,molecular_function protein binding	PTI1; pto-interacting protein 1 [EC:2.7.11.1]; K13436	map04626	PREDICTED: CBS domain-containing protein CBSCBSPB5-like [Solanum tuberosum]	NA
E05	39534012	39534244	233	39534137	66	17.0688	3.36109	13.3742	R0h_peak_1192	intergenic	Smechr0501371:E05:39443646-39452257:-:-81870	Smechr0501371(Smechr0501371)	NA	NA	NA	NA	NA
E05	39539627	39539831	205	39539760	74	10.5025	2.31127	7.14118	R0h_peak_1193	intergenic	Smechr0501371:E05:39443646-39452257:-:-87471	Smechr0501371(Smechr0501371)	NA	NA	NA	NA	NA
E05	39728011	39728515	505	39728402	14	5.3265	3.31121	2.47714	R0h_peak_1194	intergenic	Smechr0501373:E05:39747761-39748059:-:19796	Smechr0501373(Smechr0501373)	NA	NA	NA	ccmFc (mitochondrion) [Solanum commersonii]	NA
E05	40083528	40083738	211	40083588	14	5.81866	3.56366	2.89799	R0h_peak_1195	intergenic	Smechr0501376:E05:40071625-40077264:+:12007	Smechr0501376(Smechr0501376)	NA	NA	NA	uncharacterized protein LOC107030443 isoform X1 [Solanum pennellii]	NA
E05	40625744	40625973	230	40625813	97	7.70396	1.81646	4.56839	R0h_peak_1196	intergenic	Smechr0501379:E05:40573352-40577430:-:-48428	Smechr0501379(Smechr0501379)	NA	NA	NA	PREDICTED: uncharacterized protein LOC102596727 [Solanum tuberosum]	NA
E05	40785280	40785500	221	40785349	278	39.0505	2.45509	34.8448	R0h_peak_1197	intergenic	Smechr0501380:E05:40742229-40742411:-:-42978	Smechr0501380(Smechr0501380)	NA	RFA1, RPA1, rpa; replication factor A1; K07466	map03030,map03420,map03430,map03440	hypothetical protein EJD97_001635 [Solanum chilense]	NA
E05	40786000	40786510	511	40786120	112	16.4886	2.42646	12.816	R0h_peak_1198	intergenic	Smechr0501380:E05:40742229-40742411:-:-43843	Smechr0501380(Smechr0501380)	NA	RFA1, RPA1, rpa; replication factor A1; K07466	map03030,map03420,map03430,map03440	hypothetical protein EJD97_001635 [Solanum chilense]	NA
E05	40787325	40787563	239	40787434	109	16.5479	2.46391	12.873	R0h_peak_1199	intergenic	Smechr0501381:E05:40830807-40831194:+:-43363	Smechr0501381(Smechr0501381)	NA	NA	NA	PREDICTED: uncharacterized protein LOC104102190 [Nicotiana tomentosiformis]	NA
E05	40788147	40788535	389	40788328	62	3.93513	1.62087	1.37799	R0h_peak_1200	intergenic	Smechr0501381:E05:40830807-40831194:+:-42466	Smechr0501381(Smechr0501381)	NA	NA	NA	PREDICTED: uncharacterized protein LOC104102190 [Nicotiana tomentosiformis]	NA
E05	40791764	40791983	220	40791867	54	14.702	3.41976	11.1046	R0h_peak_1201	intergenic	Smechr0501381:E05:40830807-40831194:+:-38934	Smechr0501381(Smechr0501381)	NA	NA	NA	PREDICTED: uncharacterized protein LOC104102190 [Nicotiana tomentosiformis]	NA
E05	41152275	41152486	212	41152401	11	4.15035	3.00221	1.5103	R0h_peak_1202	intergenic	Smechr0501385:E05:41076106-41077967:+:76274	Smechr0501385(Smechr0501385)	NA	NA	NA	pentatricopeptide repeat-containing protein At2g37230 [Solanum pennellii]	NA
E05	41505457	41505776	320	41505659	137	24.6062	2.75449	20.6766	R0h_peak_1203	intergenic	Smechr0501388:E05:41548650-41550425:-:44809	Smechr0501388(Smechr0501388)	NA	NA	NA	PREDICTED: uncharacterized protein LOC109214595 [Nicotiana attenuata]	NA
E05	41506048	41506462	415	41506390	233	35.3728	2.54849	31.2265	R0h_peak_1204	intergenic	Smechr0501388:E05:41548650-41550425:-:44170	Smechr0501388(Smechr0501388)	NA	NA	NA	PREDICTED: uncharacterized protein LOC109214595 [Nicotiana attenuata]	NA
E05	41834578	41834781	204	41834660	62	11.9812	2.72219	8.52574	R0h_peak_1205	intergenic	Smechr0501393:E05:41888692-41930830:+:-54013	Smechr0501393(Smechr0501393)	3;GO:0004672,molecular_function protein kinase activity;GO:0005524,molecular_function ATP binding;GO:0006468,biological_process protein phosphorylation	NA	NA	PREDICTED: cyclin-dependent kinase E-1 [Solanum tuberosum]	NA
E05	43097147	43097394	248	43097325	122	9.6997	1.84166	6.39457	R0h_peak_1206	intergenic	Smechr0501418:E05:43057958-43058841:+:39312	Smechr0501418(Smechr0501418)	NA	NA	NA	NA	NA
E05	43130900	43131329	430	43131169	13	4.69038	3.09046	1.95761	R0h_peak_1207	intergenic	Smechr0501418:E05:43057958-43058841:+:73156	Smechr0501418(Smechr0501418)	NA	NA	NA	NA	NA
E05	43583003	43583344	342	43583107	64	10.0237	2.40793	6.69533	R0h_peak_1208	intergenic	Smechr0501424:E05:43557519-43560182:+:25654	Smechr0501424(Smechr0501424)	2;GO:0004553,molecular_function hydrolase activity, hydrolyzing O-glycosyl compounds;GO:0005975,biological_process carbohydrate metabolic process	GN5_6; glucan endo-1,3-beta-glucosidase 5/6 [EC:3.2.1.39]; K19893	map00500	glucan endo-1,3-beta-glucosidase 8-like [Solanum lycopersicum]	NA
E05	43643503	43643711	209	43643582	72	13.9868	2.77016	10.4228	R0h_peak_1209	intergenic	Smechr0501425:E05:43714728-43714923:-:71316	Smechr0501425(Smechr0501425)	NA	NA	NA	hypothetical protein CQW23_12629 [Capsicum baccatum]	NA
E05	43645353	43645558	206	43645443	103	15.3253	2.42817	11.6997	R0h_peak_1210	intergenic	Smechr0501425:E05:43714728-43714923:-:69468	Smechr0501425(Smechr0501425)	NA	NA	NA	hypothetical protein CQW23_12629 [Capsicum baccatum]	NA
E05	43831593	43831887	295	43831676	19	7.04988	3.5831	3.98021	R0h_peak_1211	intergenic	Smechr0501432:E05:43783061-43784817:-:-46922	Smechr0501432(Smechr0501432)	2;GO:0016491,molecular_function oxidoreductase activity;GO:0055114,biological_process oxidation-reduction process	NA	NA	PREDICTED: protein FLOWERING LOCUS D-like [Nicotiana tomentosiformis]	NA
E05	43841562	43841805	244	43841644	112	13.9748	2.22696	10.4117	R0h_peak_1212	intergenic	Smechr0501433:E05:43895672-43896008:+:-53989	Smechr0501433(Smechr0501433)	3;GO:0006486,biological_process protein glycosylation;GO:0008378,molecular_function galactosyltransferase activity;GO:0016020,cellular_component membrane	NA	NA	putative beta-1,3-galactosyltransferase 16 [Capsicum baccatum]	NA
E05	44405781	44405999	219	44405890	73	19.9176	3.54122	16.123	R0h_peak_1213	intergenic	Smechr0501439:E05:44516579-44557691:+:-110689	Smechr0501439(Smechr0501439)	1;GO:0005524,molecular_function ATP binding	NA	NA	PREDICTED: pachytene checkpoint protein 2 homolog [Solanum tuberosum]	NA
E05	44410901	44411134	234	44411021	199	64.2797	4.38527	59.7474	R0h_peak_1214	intergenic	Smechr0501439:E05:44516579-44557691:+:-105562	Smechr0501439(Smechr0501439)	1;GO:0005524,molecular_function ATP binding	NA	NA	PREDICTED: pachytene checkpoint protein 2 homolog [Solanum tuberosum]	NA
E05	44653090	44653317	228	44653148	13	5.14199	3.32609	2.31901	R0h_peak_1215	intergenic	Smechr0501440:E05:44692798-44717317:+:-39595	Smechr0501440(Smechr0501440)	NA	NA	NA	PREDICTED: rhodanese-like domain-containing protein 11, chloroplastic isoform X1 [Solanum tuberosum]	NA
E05	44682446	44682845	400	44682618	29	5.13768	2.3303	2.31803	R0h_peak_1216	intergenic	Smechr0501440:E05:44692798-44717317:+:-10153	Smechr0501440(Smechr0501440)	NA	NA	NA	PREDICTED: rhodanese-like domain-containing protein 11, chloroplastic isoform X1 [Solanum tuberosum]	NA
E05	44683394	44683840	447	44683703	36	8.0807	2.80414	4.90885	R0h_peak_1217	intergenic	Smechr0501440:E05:44692798-44717317:+:-9181	Smechr0501440(Smechr0501440)	NA	NA	NA	PREDICTED: rhodanese-like domain-containing protein 11, chloroplastic isoform X1 [Solanum tuberosum]	NA
E05	45638742	45639035	294	45638851	101	15.4393	2.46167	11.8094	R0h_peak_1218	Smechr0501444:intron	Smechr0501444:E05:45542677-45665929:+:96211	Smechr0501444(Smechr0501444)	1;GO:0004040,molecular_function amidase activity	gatA, QRSL1; aspartyl-tRNA(Asn)/glutamyl-tRNA(Gln) amidotransferase subunit A [EC:6.3.5.6 6.3.5.7]; K02433	map00970	PREDICTED: fatty acid amide hydrolase-like [Solanum tuberosum]	NA
E05	45781922	45782481	560	45782376	78	18.439	3.19221	14.6936	R0h_peak_1219	Smechr0501446:intron	Smechr0501446:E05:45761240-45801744:+:20961	Smechr0501446(Smechr0501446)	NA	NA	NA	PREDICTED: uncharacterized protein LOC102591968 isoform X2 [Solanum tuberosum]	NA
E05	46806322	46806556	235	46806415	73	10.9152	2.37438	7.52612	R0h_peak_1220	intergenic	Smechr0501459:E05:46843558-46849625:-:43186	Smechr0501459(Smechr0501459)	NA	NA	NA	PREDICTED: uncharacterized protein LOC107059112 [Solanum tuberosum]	NA
E05	46806928	46807216	289	46807108	134	17.2666	2.28482	13.5645	R0h_peak_1221	intergenic	Smechr0501459:E05:46843558-46849625:-:42553	Smechr0501459(Smechr0501459)	NA	NA	NA	PREDICTED: uncharacterized protein LOC107059112 [Solanum tuberosum]	NA
E05	46809016	46809236	221	46809106	56	8.90338	2.39647	5.65926	R0h_peak_1222	intergenic	Smechr0501459:E05:46843558-46849625:-:40499	Smechr0501459(Smechr0501459)	NA	NA	NA	PREDICTED: uncharacterized protein LOC107059112 [Solanum tuberosum]	NA
E05	47041786	47042027	242	47041908	180	26.2991	2.47248	22.3285	R0h_peak_1223	intergenic	Smechr0501465:E05:47024616-47025207:+:17290	Smechr0501465(Smechr0501465)	NA	NA	NA	PREDICTED: uncharacterized protein DDB_G0290685-like [Solanum tuberosum]	NA
E05	47382359	47382815	457	47382527	60	11.8423	2.75018	8.39443	R0h_peak_1224	intergenic	Smechr0501470:E05:47463665-47464613:-:82026	Smechr0501470(Smechr0501470)	NA	NA	NA	PREDICTED: uncharacterized protein LOC102601888 [Solanum tuberosum]	NA
E05	47543642	47543857	216	47543730	47	14.5506	3.72848	10.9596	R0h_peak_1225	intergenic	Smechr0501471:E05:47468642-47469200:-:-74549	Smechr0501471(Smechr0501471)	NA	NA	NA	PREDICTED: uncharacterized protein LOC107843201 isoform X1 [Capsicum annuum]	NA
E05	47748111	47748335	225	47748263	11	4.15035	3.00221	1.5103	R0h_peak_1226	intergenic	Smechr0501473:E05:47708442-47710784:+:39780	Smechr0501473(Smechr0501473)	NA	rpoC; DNA-directed RNA polymerase subunit beta' [EC:2.7.7.6]; K03046	map03020	hypothetical protein CTI12_AA261530 (chloroplast) [Artemisia annua]	NA
E05	47783860	47784303	444	47784171	227	21.0084	2.00631	17.1792	R0h_peak_1227	intergenic	Smechr0501474:E05:47807244-47807456:+:-23163	Smechr0501474(Smechr0501474)	4;GO:0009523,cellular_component photosystem II;GO:0015979,biological_process photosynthesis;GO:0016021,cellular_component integral component of membrane;GO:0046872,molecular_function metal ion binding	psbE; photosystem II cytochrome b559 subunit alpha; K02707	map00195	hypothetical protein Ahy_A05g024840 [Arachis hypogaea]	NA
E05	48131509	48131765	257	48131681	33	5.49491	2.2974	2.6144	R0h_peak_1228	intergenic	Smechr0501481:E05:48106857-48108935:-:-22701	Smechr0501481(Smechr0501481)	NA	NA	NA	NA	NA
E05	48147814	48148069	256	48147942	70	18.5822	3.45065	14.8321	R0h_peak_1229	intergenic	Smechr0501482:E05:48159835-48160342:+:-11894	Smechr0501482(Smechr0501482)	NA	NA	NA	NA	NA
E05	48449325	48449544	220	48449441	21	9.40885	4.37707	6.12535	R0h_peak_1230	intergenic	Smechr0501485:E05:48436015-48436821:+:13419	Smechr0501485(Smechr0501485)	NA	NA	NA	NA	NA
E05	48757092	48757315	224	48757192	19	5.52449	2.95139	2.63907	R0h_peak_1231	intergenic	Smechr0501489:E05:48683217-48687242:+:73986	Smechr0501489(Smechr0501489)	2;GO:0003676,molecular_function nucleic acid binding;GO:0008270,molecular_function zinc ion binding	fabG, OAR1; 3-oxoacyl-[acyl-carrier protein] reductase [EC:1.1.1.100]; K00059	map00061,map00780	uncharacterized protein LOC114075951 isoform X1 [Solanum pennellii]	NA
E05	48776815	48777038	224	48776904	36	10.0363	3.28326	6.70627	R0h_peak_1232	intergenic	Smechr0501490:E05:48851715-48852132:-:75206	Smechr0501490(Smechr0501490)	NA	NA	NA	NA	NA
E05	49320443	49320692	250	49320552	163	41.8782	3.5708	37.6283	R0h_peak_1233	intergenic	Smechr0501500:E05:49376760-49386916:-:66349	Smechr0501500(Smechr0501500)	1;GO:0005515,molecular_function protein binding	WDR82, SWD2, CPS35; COMPASS component SWD2; K14962	map03015	protein ANTHESIS POMOTING FACTOR 1 isoform X1 [Solanum pennellii]	NA
E05	49900800	49901024	225	49900944	277	46.2452	2.70612	41.9328	R0h_peak_1234	intergenic	Smechr0501516:E05:49940011-49943946:-:43034	Smechr0501516(Smechr0501516)	NA	NA	NA	PREDICTED: uncharacterized protein LOC107766514 [Nicotiana tabacum]	NA
E05	49929184	49929496	313	49929415	56	7.34368	2.163	4.24418	R0h_peak_1235	intergenic	Smechr0501516:E05:49940011-49943946:-:14606	Smechr0501516(Smechr0501516)	NA	NA	NA	PREDICTED: uncharacterized protein LOC107766514 [Nicotiana tabacum]	NA
E05	50762052	50762294	243	50762147	17	8.45362	4.50332	5.2484	R0h_peak_1236	intergenic	Smechr0501531:E05:50725387-50725720:+:36785	Smechr0501531(Smechr0501531)	NA	NA	NA	PREDICTED: uncharacterized protein LOC107062598 [Solanum tuberosum]	NA
E05	50775399	50775675	277	50775578	198	27.8431	2.43066	23.8381	R0h_peak_1237	intergenic	Smechr0501531:E05:50725387-50725720:+:50149	Smechr0501531(Smechr0501531)	NA	NA	NA	PREDICTED: uncharacterized protein LOC107062598 [Solanum tuberosum]	NA
E05	50788296	50788535	240	50788448	35	6.56388	2.48646	3.54958	R0h_peak_1238	intergenic	Smechr0501531:E05:50725387-50725720:+:63028	Smechr0501531(Smechr0501531)	NA	NA	NA	PREDICTED: uncharacterized protein LOC107062598 [Solanum tuberosum]	NA
E05	50815851	50816118	268	50815974	197	39.843	3.02272	35.6241	R0h_peak_1239	intergenic	Smechr0501531:E05:50725387-50725720:+:90597	Smechr0501531(Smechr0501531)	NA	NA	NA	PREDICTED: uncharacterized protein LOC107062598 [Solanum tuberosum]	NA
E05	50827739	50828310	572	50827897	128	13.0037	2.03928	9.49034	R0h_peak_1240	intergenic	Smechr0501531:E05:50725387-50725720:+:102637	Smechr0501531(Smechr0501531)	NA	NA	NA	PREDICTED: uncharacterized protein LOC107062598 [Solanum tuberosum]	NA
E05	50845211	50845517	307	50845455	48	7.36237	2.3094	4.26007	R0h_peak_1241	intergenic	Smechr0501531:E05:50725387-50725720:+:119976	Smechr0501531(Smechr0501531)	NA	NA	NA	PREDICTED: uncharacterized protein LOC107062598 [Solanum tuberosum]	NA
E05	50858817	50859153	337	50859058	102	9.96443	1.9798	6.63984	R0h_peak_1242	intergenic	Smechr0501531:E05:50725387-50725720:+:133597	Smechr0501531(Smechr0501531)	NA	NA	NA	PREDICTED: uncharacterized protein LOC107062598 [Solanum tuberosum]	NA
E05	50867057	50867484	428	50867312	33	8.7237	3.10548	5.49507	R0h_peak_1243	intergenic	Smechr0501531:E05:50725387-50725720:+:141883	Smechr0501531(Smechr0501531)	NA	NA	NA	PREDICTED: uncharacterized protein LOC107062598 [Solanum tuberosum]	NA
E05	51193881	51194228	348	51194053	348	41.246	2.26511	37.0052	R0h_peak_1244	intergenic	Smechr0501532:E05:51406797-51407431:-:213377	Smechr0501532(Smechr0501532)	NA	NA	NA	PREDICTED: proline-, glutamic acid- and leucine-rich protein 1-like [Solanum tuberosum]	NA
E05	51389841	51390080	240	51389939	500	29.4876	1.73633	25.4494	R0h_peak_1245	intergenic	Smechr0501532:E05:51406797-51407431:-:17471	Smechr0501532(Smechr0501532)	NA	NA	NA	PREDICTED: proline-, glutamic acid- and leucine-rich protein 1-like [Solanum tuberosum]	NA
E05	52382588	52382854	267	52382714	130	31.1316	3.34278	27.0621	R0h_peak_1246	intergenic	Smechr0501549:E05:52317684-52317969:+:65036	Smechr0501549(Smechr0501549)	NA	NA	NA	PREDICTED: uncharacterized protein LOC107059880 [Solanum tuberosum]	NA
E05	53090989	53091202	214	53091045	39	8.13459	2.70282	4.95645	R0h_peak_1247	intergenic	Smechr0501562:E05:52987786-52994319:+:103309	Smechr0501562(Smechr0501562)	NA	NA	NA	NA	NA
E05	53095687	53095898	212	53095739	17	7.39115	3.97345	4.28492	R0h_peak_1248	intergenic	Smechr0501563:E05:53198305-53198494:-:102702	Smechr0501563(Smechr0501563)	NA	NA	NA	hypothetical protein CQW23_12580 [Capsicum baccatum]	NA
E05	53328506	53328752	247	53328631	120	24.158	2.94301	20.2401	R0h_peak_1249	intergenic	Smechr0501565:E05:53303055-53305054:+:25573	Smechr0501565(Smechr0501565)	NA	NSDHL, ERG26; sterol-4alpha-carboxylate 3-dehydrogenase (decarboxylating) [EC:1.1.1.170]; K07748	map00100	PREDICTED: 3beta-hydroxysteroid-dehydrogenase/decarboxylase isoform 2 [Nicotiana sylvestris]	NA
E05	53384431	53384659	229	53384565	129	23.2744	2.75355	19.3796	R0h_peak_1250	intergenic	Smechr0501566:E05:53451881-53452922:-:68377	Smechr0501566(Smechr0501566)	NA	NA	NA	PREDICTED: F-box protein PP2-B10-like isoform X2 [Solanum tuberosum]	NA
E05	53486849	53487052	204	53486963	63	17.9895	3.61836	14.2607	R0h_peak_1251	intergenic	Smechr0501567:E05:53468507-53469008:+:18443	Smechr0501567(Smechr0501567)	NA	NA	NA	NA	NA
E05	53491873	53492167	295	53492024	382	96.1379	3.61528	91.3129	R0h_peak_1252	intergenic	Smechr0501567:E05:53468507-53469008:+:23512	Smechr0501567(Smechr0501567)	NA	NA	NA	NA	NA
E05	53496499	53496898	400	53496579	48	9.17196	2.6273	5.9082	R0h_peak_1253	intergenic	Smechr0501567:E05:53468507-53469008:+:28191	Smechr0501567(Smechr0501567)	NA	NA	NA	NA	NA
E05	53550210	53550513	304	53550457	86	7.24196	1.84276	4.15311	R0h_peak_1254	intergenic	Smechr0501568:E05:53574681-53575049:-:24688	Smechr0501568(Smechr0501568)	NA	NA	NA	girdin-like [Solanum pennellii]	NA
E05	53621424	53621648	225	53621531	204	52.0536	3.58641	47.6604	R0h_peak_1255	intergenic	Smechr0501570:E05:53628426-53628625:-:7089	Smechr0501570(Smechr0501570)	NA	NA	NA	PREDICTED: F-box protein At2g02240-like [Solanum tuberosum]	NA
E05	53700204	53700406	203	53700326	19	7.1838	3.64112	4.09959	R0h_peak_1256	intergenic	Smechr0501573:E05:53690064-53690238:-:-10066	Smechr0501573(Smechr0501573)	NA	NA	NA	PREDICTED: F-box protein PP2-B13-like [Solanum tuberosum]	NA
E05	53886113	53886318	206	53886295	17	5.897	3.27701	2.96411	R0h_peak_1257	Smechr0501578:Promoter	Smechr0501578:E05:53887827-53888571:+:-1612	Smechr0501578(Smechr0501578)	NA	NA	NA	probable WRKY transcription factor protein 1 [Solanum pennellii]	NA
E05	53945617	53945889	273	53945799	301	43.6264	2.50204	39.351	R0h_peak_1258	intergenic	Smechr0501581:E05:53934407-53934794:-:-10958	Smechr0501581(Smechr0501581)	NA	NA	NA	hypothetical protein EJD97_024506 [Solanum chilense]	NA
E05	53963001	53963236	236	53963070	132	9.88988	1.80886	6.57112	R0h_peak_1259	intergenic	Smechr0501581:E05:53934407-53934794:-:-28324	Smechr0501581(Smechr0501581)	NA	NA	NA	hypothetical protein EJD97_024506 [Solanum chilense]	NA
E05	53971594	53971797	204	53971658	61	10.1967	2.48777	6.85644	R0h_peak_1260	intergenic	Smechr0501581:E05:53934407-53934794:-:-36901	Smechr0501581(Smechr0501581)	NA	NA	NA	hypothetical protein EJD97_024506 [Solanum chilense]	NA
E05	53974839	53975059	221	53974983	75	11.5064	2.4137	8.07995	R0h_peak_1261	intergenic	Smechr0501581:E05:53934407-53934794:-:-40154	Smechr0501581(Smechr0501581)	NA	NA	NA	hypothetical protein EJD97_024506 [Solanum chilense]	NA
E05	53975783	53976178	396	53975815	89	8.24652	1.91935	5.06113	R0h_peak_1262	intergenic	Smechr0501581:E05:53934407-53934794:-:-41186	Smechr0501581(Smechr0501581)	NA	NA	NA	hypothetical protein EJD97_024506 [Solanum chilense]	NA
E05	53986195	53986406	212	53986286	54	6.97847	2.13921	3.91611	R0h_peak_1263	intergenic	Smechr0501581:E05:53934407-53934794:-:-51506	Smechr0501581(Smechr0501581)	NA	NA	NA	hypothetical protein EJD97_024506 [Solanum chilense]	NA
E05	53987779	53988000	222	53987906	66	13.0486	2.7794	9.53343	R0h_peak_1264	intergenic	Smechr0501581:E05:53934407-53934794:-:-53095	Smechr0501581(Smechr0501581)	NA	NA	NA	hypothetical protein EJD97_024506 [Solanum chilense]	NA
E05	54014774	54015008	235	54014887	121	21.1902	2.69397	17.3554	R0h_peak_1265	intergenic	Smechr0501581:E05:53934407-53934794:-:-80096	Smechr0501581(Smechr0501581)	NA	NA	NA	hypothetical protein EJD97_024506 [Solanum chilense]	NA
E05	54066978	54067445	468	54067175	144	11.1055	1.83585	7.70413	R0h_peak_1266	intergenic	Smechr0501581:E05:53934407-53934794:-:-132417	Smechr0501581(Smechr0501581)	NA	NA	NA	hypothetical protein EJD97_024506 [Solanum chilense]	NA
E05	54170330	54170913	584	54170486	104	11.689	2.10932	8.25125	R0h_peak_1267	intergenic	Smechr0501582:E05:54250711-54250915:-:80294	Smechr0501582(Smechr0501582)	NA	NA	NA	hypothetical protein T459_30802, partial [Capsicum annuum]	NA
E05	54217075	54217621	547	54217375	415	22.075	1.67671	18.2136	R0h_peak_1268	intergenic	Smechr0501582:E05:54250711-54250915:-:33567	Smechr0501582(Smechr0501582)	NA	NA	NA	hypothetical protein T459_30802, partial [Capsicum annuum]	NA
E05	54222379	54222609	231	54222521	155	14.5783	1.99131	10.9857	R0h_peak_1269	intergenic	Smechr0501582:E05:54250711-54250915:-:28421	Smechr0501582(Smechr0501582)	NA	NA	NA	hypothetical protein T459_30802, partial [Capsicum annuum]	NA
E05	55101449	55101651	203	55101559	141	10.8918	1.83515	7.50427	R0h_peak_1270	intergenic	Smechr0501595:E05:55114482-55116789:+:-12932	Smechr0501595(Smechr0501595)	2;GO:0003677,molecular_function DNA binding;GO:0006355,biological_process regulation of transcription, DNA-templated	NA	NA	NAC103 [Solanum tuberosum]	NAC
E05	55102292	55102515	224	55102370	49	11.3245	2.98956	7.9091	R0h_peak_1271	intergenic	Smechr0501595:E05:55114482-55116789:+:-12079	Smechr0501595(Smechr0501595)	2;GO:0003677,molecular_function DNA binding;GO:0006355,biological_process regulation of transcription, DNA-templated	NA	NA	NAC103 [Solanum tuberosum]	NAC
E05	55103508	55103748	241	55103561	27	8.21054	3.32605	5.02694	R0h_peak_1272	intergenic	Smechr0501595:E05:55114482-55116789:+:-10854	Smechr0501595(Smechr0501595)	2;GO:0003677,molecular_function DNA binding;GO:0006355,biological_process regulation of transcription, DNA-templated	NA	NA	NAC103 [Solanum tuberosum]	NAC
E05	55359399	55359624	226	55359513	110	19.0197	2.65829	15.2549	R0h_peak_1273	intergenic	Smechr0501598:E05:55376441-55377598:+:-16930	Smechr0501598(Smechr0501598)	NA	NA	NA	hypothetical protein BC332_32186 [Capsicum chinense]	NA
E05	55594955	55595287	333	55595097	112	12.7676	2.13255	9.26691	R0h_peak_1274	intergenic	Smechr0501602:E05:55578227-55590308:+:16893	Smechr0501602(Smechr0501602)	3;GO:0004672,molecular_function protein kinase activity;GO:0005524,molecular_function ATP binding;GO:0006468,biological_process protein phosphorylation	NA	NA	PREDICTED: probable serine/threonine-protein kinase At1g18390 isoform X1 [Solanum tuberosum]	NA
E05	55632988	55633324	337	55633180	57	5.76862	1.92032	2.85331	R0h_peak_1275	intergenic	Smechr0501603:E05:55673619-55673919:-:40763	Smechr0501603(Smechr0501603)	NA	GST, gst; glutathione S-transferase [EC:2.5.1.18]; K00799	map00480	PREDICTED: uncharacterized protein LOC104099007 [Nicotiana tomentosiformis]	NA
E05	55637415	55637715	301	55637526	113	16.6792	2.43118	12.9993	R0h_peak_1276	intergenic	Smechr0501603:E05:55673619-55673919:-:36354	Smechr0501603(Smechr0501603)	NA	GST, gst; glutathione S-transferase [EC:2.5.1.18]; K00799	map00480	PREDICTED: uncharacterized protein LOC104099007 [Nicotiana tomentosiformis]	NA
E05	55642749	55642954	206	55642864	68	11.2381	2.49675	7.82819	R0h_peak_1277	intergenic	Smechr0501603:E05:55673619-55673919:-:31068	Smechr0501603(Smechr0501603)	NA	GST, gst; glutathione S-transferase [EC:2.5.1.18]; K00799	map00480	PREDICTED: uncharacterized protein LOC104099007 [Nicotiana tomentosiformis]	NA
E05	55817609	55817876	268	55817692	23	7.90882	3.54167	4.75237	R0h_peak_1278	intergenic	Smechr0501608:E05:55831306-55834460:+:-13564	Smechr0501608(Smechr0501608)	NA	NA	NA	PREDICTED: uncharacterized protein LOC104104449 [Nicotiana tomentosiformis]	NA
E05	56088215	56088435	221	56088339	91	8.16407	1.89709	4.98448	R0h_peak_1279	intergenic	Smechr0501615:E05:56058188-56058530:-:-29794	Smechr0501615(Smechr0501615)	NA	NA	NA	PREDICTED: uncharacterized protein LOC104239484 [Nicotiana sylvestris]	NA
E05	58056245	58056447	203	58056350	73	15.0057	2.8782	11.3941	R0h_peak_1280	intergenic	Smechr0501662:E05:58065057-58067561:+:-8711	Smechr0501662(Smechr0501662)	1;GO:0043531,molecular_function ADP binding	RPM1, RPS3; disease resistance protein RPM1; K13457	map04626	PREDICTED: putative late blight resistance protein homolog R1A-10 [Solanum tuberosum]	NA
E05	58218520	58218733	214	58218622	118	28.413	3.33718	24.3963	R0h_peak_1281	intergenic	Smechr0501667:E05:58240008-58240630:+:-21382	Smechr0501667(Smechr0501667)	NA	NA	NA	uncharacterized protein LOC114075131 [Solanum pennellii]	NA
E05	60344651	60344906	256	60344772	246	65.8425	3.75238	61.2938	R0h_peak_1282	intergenic	Smechr0501717:E05:60356728-60364237:+:-11950	Smechr0501717(Smechr0501717)	NA	NA	NA	uncharacterized protein LOC107011792 isoform X3 [Solanum pennellii]	NA
E05	60809837	60810101	265	60809838	15	4.35034	2.75211	1.67687	R0h_peak_1283	intergenic	Smechr0501722:E05:60763257-60763426:+:46711	Smechr0501722(Smechr0501722)	NA	NA	NA	uncharacterized protein LOC104645370, partial [Solanum lycopersicum]	NA
E05	61169831	61170405	575	61170275	243	13.637	1.6817	10.0903	R0h_peak_1284	intergenic	Smechr0501725:E05:61097121-61103112:+:72996	Smechr0501725(Smechr0501725)	NA	NA	NA	hypothetical protein EJD97_006600 [Solanum chilense]	NA
E05	61173110	61173319	210	61173163	73	5.38843	1.73225	2.53224	R0h_peak_1285	intergenic	Smechr0501725:E05:61097121-61103112:+:76093	Smechr0501725(Smechr0501725)	NA	NA	NA	hypothetical protein EJD97_006600 [Solanum chilense]	NA
E05	61179150	61179364	215	61179266	43	10.4211	3.039	7.06513	R0h_peak_1286	intergenic	Smechr0501725:E05:61097121-61103112:+:82135	Smechr0501725(Smechr0501725)	NA	NA	NA	hypothetical protein EJD97_006600 [Solanum chilense]	NA
E05	61224256	61224475	220	61224340	56	15.8545	3.54411	12.2071	R0h_peak_1287	intergenic	Smechr0501726:E05:61306421-61314520:-:90155	Smechr0501726(Smechr0501726)	1;GO:0016042,biological_process lipid catabolic process	NA	NA	PREDICTED: uncharacterized protein LOC104121694 [Nicotiana tomentosiformis]	NA
E05	61268772	61269117	346	61269009	337	26.8377	1.9111	22.8549	R0h_peak_1288	intergenic	Smechr0501726:E05:61306421-61314520:-:45576	Smechr0501726(Smechr0501726)	1;GO:0016042,biological_process lipid catabolic process	NA	NA	PREDICTED: uncharacterized protein LOC104121694 [Nicotiana tomentosiformis]	NA
E05	61283473	61283758	286	61283605	247	33.8215	2.41409	29.7022	R0h_peak_1289	intergenic	Smechr0501726:E05:61306421-61314520:-:30905	Smechr0501726(Smechr0501726)	1;GO:0016042,biological_process lipid catabolic process	NA	NA	PREDICTED: uncharacterized protein LOC104121694 [Nicotiana tomentosiformis]	NA
E05	61298047	61298255	209	61298137	113	13.281	2.16453	9.75241	R0h_peak_1290	intergenic	Smechr0501726:E05:61306421-61314520:-:16369	Smechr0501726(Smechr0501726)	1;GO:0016042,biological_process lipid catabolic process	NA	NA	PREDICTED: uncharacterized protein LOC104121694 [Nicotiana tomentosiformis]	NA
E05	61300381	61300884	504	61300483	81	9.27926	2.09243	6.00531	R0h_peak_1291	intergenic	Smechr0501726:E05:61306421-61314520:-:13888	Smechr0501726(Smechr0501726)	1;GO:0016042,biological_process lipid catabolic process	NA	NA	PREDICTED: uncharacterized protein LOC104121694 [Nicotiana tomentosiformis]	NA
E05	61700751	61700957	207	61700835	57	12.6421	2.95721	9.1492	R0h_peak_1292	intergenic	Smechr0501732:E05:61569338-61573361:-:-127492	Smechr0501732(Smechr0501732)	NA	NA	NA	PREDICTED: ATP-dependent Clp protease ATP-binding subunit ClpA homolog CD4A, chloroplastic [Solanum tuberosum]	NA
E05	62017323	62017531	209	62017407	69	15.3672	3.02465	11.74	R0h_peak_1293	intergenic	Smechr0501741:E05:62031997-62036277:-:18850	Smechr0501741(Smechr0501741)	6;GO:0008271,molecular_function secondary active sulfate transmembrane transporter activity;GO:0008272,biological_process sulfate transport;GO:0015116,molecular_function sulfate transmembrane transporter activity;GO:0016020,cellular_component membrane;GO:0016021,cellular_component integral component of membrane;GO:0055085,biological_process transmembrane transport	NA	NA	Sulfate transporter 3.4 like [Actinidia chinensis var. chinensis]	NA
E05	62594784	62595010	227	62594837	16	6.48493	3.65819	3.48001	R0h_peak_1294	intergenic	Smechr0501751:E05:62610200-62610805:-:15908	Smechr0501751(Smechr0501751)	NA	NA	NA	hypothetical protein EJD97_006600 [Solanum chilense]	NA
E05	62672408	62672744	337	62672705	13	4.69038	3.09046	1.95761	R0h_peak_1295	intergenic	Smechr0501752:E05:62646249-62646653:-:-25922	Smechr0501752(Smechr0501752)	NA	NA	NA	hypothetical protein EJD97_008831, partial [Solanum chilense]	NA
E05	63839852	63840147	296	63839939	12	4.79623	3.2524	2.0255	R0h_peak_1296	intergenic	Smechr0501793:E05:63750290-63750617:-:-89382	Smechr0501793(Smechr0501793)	NA	NA	NA	PREDICTED: uncharacterized protein LOC107871361 [Capsicum annuum]	NA
E05	63895076	63898082	3007	63897881	2470	4922.91	239.751	4915.51	R0h_peak_1297	intergenic	Smechr0501794:E05:63936106-63937993:-:41414	Smechr0501794(Smechr0501794)	1;GO:0005515,molecular_function protein binding	SUMO, SMT3; small ubiquitin-related modifier; K12160	map03013	PREDICTED: small ubiquitin-related modifier 1 [Cucumis sativus]	NA
E05	64006374	64006770	397	64006443	14	6.17889	3.75276	3.2084	R0h_peak_1298	intergenic	Smechr0501794:E05:63936106-63937993:-:-68578	Smechr0501794(Smechr0501794)	1;GO:0005515,molecular_function protein binding	SUMO, SMT3; small ubiquitin-related modifier; K12160	map03013	PREDICTED: small ubiquitin-related modifier 1 [Cucumis sativus]	NA
E05	64115931	64116138	208	64116012	26	6.02861	2.70389	3.08186	R0h_peak_1299	intergenic	Smechr0501795:E05:64132309-64132814:+:-16275	Smechr0501795(Smechr0501795)	NA	NA	NA	NA	NA
E05	64389304	64389529	226	64389418	98	28.6836	3.85057	24.6614	R0h_peak_1300	intergenic	Smechr0501804:E05:64410804-64412325:+:-21388	Smechr0501804(Smechr0501804)	2;GO:0016620,molecular_function oxidoreductase activity, acting on the aldehyde or oxo group of donors, NAD or NADP as acceptor;GO:0055114,biological_process oxidation-reduction process	GAPDH, gapA; glyceraldehyde 3-phosphate dehydrogenase [EC:1.2.1.12]; K00134	map00010,map00710	hypothetical protein CISIN_1g019445mg [Citrus sinensis]	NA
E05	65160985	65161213	229	65161111	200	35.0447	2.75777	30.9042	R0h_peak_1301	intergenic	Smechr0501820:E05:65177164-65194415:-:33316	Smechr0501820(Smechr0501820)	2;GO:0003676,molecular_function nucleic acid binding;GO:0003723,molecular_function RNA binding	NA	NA	PREDICTED: KH domain-containing protein At4g18375-like isoform X1 [Solanum tuberosum]	NA
E05	65162651	65163101	451	65162760	93	17.3998	2.7603	13.6927	R0h_peak_1302	intergenic	Smechr0501820:E05:65177164-65194415:-:31539	Smechr0501820(Smechr0501820)	2;GO:0003676,molecular_function nucleic acid binding;GO:0003723,molecular_function RNA binding	NA	NA	PREDICTED: KH domain-containing protein At4g18375-like isoform X1 [Solanum tuberosum]	NA
E05	65165080	65165304	225	65165149	92	9.31273	1.997	6.0366	R0h_peak_1303	intergenic	Smechr0501820:E05:65177164-65194415:-:29223	Smechr0501820(Smechr0501820)	2;GO:0003676,molecular_function nucleic acid binding;GO:0003723,molecular_function RNA binding	NA	NA	PREDICTED: KH domain-containing protein At4g18375-like isoform X1 [Solanum tuberosum]	NA
E05	65678052	65678300	249	65678076	12	4.08301	2.86971	1.49232	R0h_peak_1304	intergenic	Smechr0501841:E05:65688860-65689637:+:-10684	Smechr0501841(Smechr0501841)	NA	NA	NA	PREDICTED: uncharacterized protein LOC107854125 isoform X1 [Capsicum annuum]	NA
E05	65810618	65810866	249	65810693	108	17.4558	2.55156	13.7464	R0h_peak_1305	intergenic	Smechr0501844:E05:65887839-65888221:+:-77097	Smechr0501844(Smechr0501844)	NA	NA	NA	PREDICTED: uncharacterized protein LOC107845312 [Capsicum annuum]	NA
E05	66226858	66227293	436	66226993	99	15.2696	2.47081	11.6466	R0h_peak_1306	intergenic	Smechr0501848:E05:66251140-66252024:-:24949	Smechr0501848(Smechr0501848)	NA	E4.1.1.15, gadB, gadA, GAD; glutamate decarboxylase [EC:4.1.1.15]; K01580	map00250,map00410,map00430,map00650	uncharacterized protein LOC101250129 [Solanum lycopersicum]	NA
E05	66394253	66394458	206	66394345	15	6.72239	3.90427	3.68981	R0h_peak_1307	intergenic	Smechr0501858:E05:66407853-66408116:+:-13498	Smechr0501858(Smechr0501858)	NA	NA	NA	PREDICTED: cysteine-rich receptor-like protein kinase 2 [Capsicum annuum]	NA
E05	66649629	66649861	233	66649790	14	5.3265	3.31121	2.47714	R0h_peak_1308	intergenic	Smechr0501861:E05:66521601-66521838:-:-127906	Smechr0501861(Smechr0501861)	3;GO:0003735,molecular_function structural constituent of ribosome;GO:0005840,cellular_component ribosome;GO:0006412,biological_process translation	RP-L14, MRPL14, rplN; large subunit ribosomal protein L14; K02874	map03010	ribosomal protein L14 (plastid) [Solanum melongena]	NA
E05	66686938	66687168	231	66687032	121	21.6884	2.7327	17.8384	R0h_peak_1309	intergenic	Smechr0501861:E05:66521601-66521838:-:-165214	Smechr0501861(Smechr0501861)	3;GO:0003735,molecular_function structural constituent of ribosome;GO:0005840,cellular_component ribosome;GO:0006412,biological_process translation	RP-L14, MRPL14, rplN; large subunit ribosomal protein L14; K02874	map03010	ribosomal protein L14 (plastid) [Solanum melongena]	NA
E05	66694795	66695030	236	66694922	56	18.4179	4.02613	14.6733	R0h_peak_1310	intergenic	Smechr0501861:E05:66521601-66521838:-:-173074	Smechr0501861(Smechr0501861)	3;GO:0003735,molecular_function structural constituent of ribosome;GO:0005840,cellular_component ribosome;GO:0006412,biological_process translation	RP-L14, MRPL14, rplN; large subunit ribosomal protein L14; K02874	map03010	ribosomal protein L14 (plastid) [Solanum melongena]	NA
E05	66715617	66715821	205	66715664	75	7.3409	1.93932	4.24166	R0h_peak_1311	intergenic	Smechr0501861:E05:66521601-66521838:-:-193880	Smechr0501861(Smechr0501861)	3;GO:0003735,molecular_function structural constituent of ribosome;GO:0005840,cellular_component ribosome;GO:0006412,biological_process translation	RP-L14, MRPL14, rplN; large subunit ribosomal protein L14; K02874	map03010	ribosomal protein L14 (plastid) [Solanum melongena]	NA
E05	66716154	66716436	283	66716368	113	18.6607	2.59075	14.908	R0h_peak_1312	intergenic	Smechr0501861:E05:66521601-66521838:-:-194456	Smechr0501861(Smechr0501861)	3;GO:0003735,molecular_function structural constituent of ribosome;GO:0005840,cellular_component ribosome;GO:0006412,biological_process translation	RP-L14, MRPL14, rplN; large subunit ribosomal protein L14; K02874	map03010	ribosomal protein L14 (plastid) [Solanum melongena]	NA
E05	66856302	66856549	248	66856432	138	13.3479	2.00418	9.8165	R0h_peak_1313	intergenic	Smechr0501862:E05:66943479-66943659:+:-87054	Smechr0501862(Smechr0501862)	3;GO:0000398,biological_process mRNA splicing, via spliceosome;GO:0003723,molecular_function RNA binding;GO:0045131,molecular_function pre-mRNA branch point binding	NA	NA	LOW QUALITY PROTEIN: splicing factor-like protein 1 [Solanum lycopersicum]	NA
E05	68052888	68053108	221	68053083	13	4.69038	3.09046	1.95761	R0h_peak_1314	intergenic	Smechr0501881:E05:68044787-68045332:-:-7665	Smechr0501881(Smechr0501881)	NA	NA	NA	PREDICTED: uncharacterized protein LOC107058554 [Solanum tuberosum]	NA
E05	68204421	68204668	248	68204529	235	41.7063	2.79495	37.4588	R0h_peak_1315	intergenic	Smechr0501885:E05:68160667-68164119:-:-40425	Smechr0501885(Smechr0501885)	NA	pel; pectate lyase [EC:4.2.2.2]; K01728	map00040	pectate lyase 1 [Solanum lycopersicum]	NA
E05	68209060	68209704	645	68209456	144	15.1209	2.08107	11.5041	R0h_peak_1316	intergenic	Smechr0501885:E05:68160667-68164119:-:-45262	Smechr0501885(Smechr0501885)	NA	pel; pectate lyase [EC:4.2.2.2]; K01728	map00040	pectate lyase 1 [Solanum lycopersicum]	NA
E05	69330030	69330295	266	69330112	48	10.2377	2.8215	6.89381	R0h_peak_1317	intergenic	Smechr0501932:E05:69381956-69386489:-:56327	Smechr0501932(Smechr0501932)	1;GO:0016021,cellular_component integral component of membrane	NA	NA	PREDICTED: transmembrane 9 superfamily member 7-like [Solanum tuberosum]	NA
E05	69477788	69478004	217	69477856	76	7.94533	1.99756	4.78537	R0h_peak_1318	intergenic	Smechr0501938:E05:69527227-69550192:+:-49331	Smechr0501938(Smechr0501938)	4;GO:0005506,molecular_function iron ion binding;GO:0016705,molecular_function oxidoreductase activity, acting on paired donors, with incorporation or reduction of molecular oxygen;GO:0020037,molecular_function heme binding;GO:0055114,biological_process oxidation-reduction process	NA	NA	ferulate-5-hydroxylase [Vigna unguiculata]	NA
E05	69506976	69507214	239	69506996	62	5.76432	1.86759	2.84949	R0h_peak_1319	intergenic	Smechr0501938:E05:69527227-69550192:+:-20132	Smechr0501938(Smechr0501938)	4;GO:0005506,molecular_function iron ion binding;GO:0016705,molecular_function oxidoreductase activity, acting on paired donors, with incorporation or reduction of molecular oxygen;GO:0020037,molecular_function heme binding;GO:0055114,biological_process oxidation-reduction process	NA	NA	ferulate-5-hydroxylase [Vigna unguiculata]	NA
E05	69556392	69556594	203	69556459	128	18.7028	2.4345	14.949	R0h_peak_1320	intergenic	Smechr0501939:E05:69577222-69578601:+:-20729	Smechr0501939(Smechr0501939)	NA	fabG, OAR1; 3-oxoacyl-[acyl-carrier protein] reductase [EC:1.1.1.100]; K00059	map00061,map00780	uncharacterized protein LOC107005747 [Solanum pennellii]	NA
E05	71508658	71508898	241	71508737	36	8.0807	2.80414	4.90885	R0h_peak_1321	intergenic	Smechr0502010:E05:71487602-71488064:-:-20713	Smechr0502010(Smechr0502010)	NA	NA	NA	PREDICTED: TMV resistance protein N-like [Solanum tuberosum]	NA
E05	71511462	71511664	203	71511565	14	6.17889	3.75276	3.2084	R0h_peak_1322	intergenic	Smechr0502010:E05:71487602-71488064:-:-23498	Smechr0502010(Smechr0502010)	NA	NA	NA	PREDICTED: TMV resistance protein N-like [Solanum tuberosum]	NA
E05	72415977	72416193	217	72416176	12	4.79623	3.2524	2.0255	R0h_peak_1323	intergenic	Smechr0502045:E05:72420043-72424231:+:-3958	Smechr0502045(Smechr0502045)	NA	NA	NA	PREDICTED: uncharacterized protein LOC107058810 [Solanum tuberosum]	NA
E05	72621605	72621900	296	72621659	15	6.91193	4.00295	3.85643	R0h_peak_1324	intergenic	Smechr0502055:E05:72612402-72616044:-:-5708	Smechr0502055(Smechr0502055)	2;GO:0016491,molecular_function oxidoreductase activity;GO:0055114,biological_process oxidation-reduction process	CAD; cinnamyl-alcohol dehydrogenase [EC:1.1.1.195]; K00083	map00940	putative cinnamyl alcohol dehydrogenase 1 [Capsicum baccatum]	NA
E05	74353638	74353918	281	74353765	37	5.65807	2.22929	2.75819	R0h_peak_1325	intergenic	Smechr0502151:E05:74426253-74427010:+:-72475	Smechr0502151(Smechr0502151)	1;GO:0016765,molecular_function transferase activity, transferring alkyl or aryl (other than methyl) groups	DHDDS, RER2, SRT1; ditrans,polycis-polyprenyl diphosphate synthase [EC:2.5.1.87]; K11778	map00900	PREDICTED: dehydrodolichyl diphosphate synthase 2-like [Nicotiana attenuata]	NA
E05	74866916	74867160	245	74867125	24	5.33748	2.58673	2.48574	R0h_peak_1326	intergenic	Smechr0502171:E05:74859629-74862590:-:-4447	Smechr0502171(Smechr0502171)	3;GO:0003700,molecular_function DNA-binding transcription factor activity;GO:0006355,biological_process regulation of transcription, DNA-templated;GO:0043565,molecular_function sequence-specific DNA binding	WRKY33; WRKY transcription factor 33; K13424	map04016,map04626	probable WRKY transcription factor 51 [Solanum lycopersicum]	WRKY
E05	77080480	77080798	319	77080520	32	5.2998	2.27925	2.4557	R0h_peak_1327	intergenic	Smechr0502337:E05:77107261-77107561:-:26922	Smechr0502337(Smechr0502337)	1;GO:0005509,molecular_function calcium ion binding	CALM; calmodulin; K02183	map04016,map04070,map04626	hypothetical protein CQW23_28842 [Capsicum baccatum]	NA
E05	77922129	77922335	207	77922262	55	7.33943	2.1781	4.24057	R0h_peak_1328	Smechr0502424:intron	Smechr0502424:E05:77919117-77927745:+:3114	Smechr0502424(Smechr0502424)	3;GO:0004842,molecular_function ubiquitin-protein transferase activity;GO:0005515,molecular_function protein binding;GO:0016567,biological_process protein ubiquitination	NA	NA	PREDICTED: U-box domain-containing protein 15-like [Solanum tuberosum]	NA
E05	77923485	77923708	224	77923568	30	9.47116	3.5055	6.18289	R0h_peak_1329	Smechr0502424:intron	Smechr0502424:E05:77919117-77927745:+:4479	Smechr0502424(Smechr0502424)	3;GO:0004842,molecular_function ubiquitin-protein transferase activity;GO:0005515,molecular_function protein binding;GO:0016567,biological_process protein ubiquitination	NA	NA	PREDICTED: U-box domain-containing protein 15-like [Solanum tuberosum]	NA
E05	78307534	78307741	208	78307638	130	29.1604	3.18623	25.1287	R0h_peak_1330	intergenic	Smechr0502456:E05:78324652-78331511:+:-17015	Smechr0502456(Smechr0502456)	2;GO:0006508,biological_process proteolysis;GO:0008233,molecular_function peptidase activity	NA	NA	PREDICTED: vacuolar-processing enzyme-like [Solanum tuberosum]	NA
E05	78315659	78315891	233	78315785	21	10.4608	4.85644	7.10265	R0h_peak_1331	intergenic	Smechr0502456:E05:78324652-78331511:+:-8877	Smechr0502456(Smechr0502456)	2;GO:0006508,biological_process proteolysis;GO:0008233,molecular_function peptidase activity	NA	NA	PREDICTED: vacuolar-processing enzyme-like [Solanum tuberosum]	NA
E05	80825239	80825481	243	80825312	11	3.92592	2.87772	1.37302	R0h_peak_1332	Smechr0502716:intron	Smechr0502716:E05:80817780-80827146:-:1786	Smechr0502716(Smechr0502716)	2;GO:0006479,biological_process protein methylation;GO:0008168,molecular_function methyltransferase activity	NA	NA	probable histone-arginine methyltransferase 1.3 [Solanum lycopersicum]	NA
E06	1177014	1177540	527	1177184	186	10.3007	1.65959	6.9532	R0h_peak_1333	intergenic	Smechr0600089:E06:1165481-1170397:+:11795	Smechr0600089(Smechr0600089)	1;GO:0005515,molecular_function protein binding	TIR1; transport inhibitor response 1; K14485	map04075	PREDICTED: protein TRANSPORT INHIBITOR RESPONSE 1-like isoform X1 [Solanum tuberosum]	NA
E06	1753627	1753851	225	1753741	20	6.09208	3.09896	3.13563	R0h_peak_1334	intergenic	Smechr0600126:E06:1680764-1691044:-:-62694	Smechr0600126(Smechr0600126)	1;GO:0005515,molecular_function protein binding	NA	NA	PREDICTED: elongator complex protein 2 isoform X1 [Solanum tuberosum]	NA
E06	3299140	3299342	203	3299211	21	10.0547	4.66847	6.72379	R0h_peak_1335	intergenic	Smechr0600228:E06:3259710-3261728:-:-37512	Smechr0600228(Smechr0600228)	1;GO:0005515,molecular_function protein binding	NA	NA	PREDICTED: LRR repeats and ubiquitin-like domain-containing protein At2g30105 isoform X1 [Capsicum annuum]	NA
E06	3798491	3798718	228	3798600	14	6.17889	3.75276	3.2084	R0h_peak_1336	intergenic	Smechr0600245:E06:3814587-3841784:+:-15983	Smechr0600245(Smechr0600245)	3;GO:0006629,biological_process lipid metabolic process;GO:0016717,molecular_function oxidoreductase activity, acting on paired donors, with oxidation of a pair of donors resulting in the reduction of molecular oxygen to two molecules of water;GO:0055114,biological_process oxidation-reduction process	NA	NA	hypothetical protein DVH24_041635 [Malus domestica]	NA
E06	4143670	4144010	341	4143862	397	59.1719	2.55651	54.6945	R0h_peak_1337	intergenic	Smechr0600249:E06:4119785-4123333:+:24054	Smechr0600249(Smechr0600249)	1;GO:0009058,biological_process biosynthetic process	trpE; anthranilate synthase component I [EC:4.1.3.27]; K01657	map00400	PREDICTED: anthranilate synthase alpha subunit 1, chloroplastic-like isoform X1 [Nicotiana tabacum]	NA
E06	4159989	4160231	243	4160106	138	38.2346	3.7626	34.0413	R0h_peak_1338	intergenic	Smechr0600250:E06:4170827-4175221:+:-10717	Smechr0600250(Smechr0600250)	1;GO:0009058,biological_process biosynthetic process	trpE; anthranilate synthase component I [EC:4.1.3.27]; K01657	map00400	PREDICTED: anthranilate synthase alpha subunit 1, chloroplastic-like isoform X1 [Nicotiana tabacum]	NA
E06	4185392	4185596	205	4185478	134	31.5875	3.30935	27.509	R0h_peak_1339	intergenic	Smechr0600250:E06:4170827-4175221:+:14666	Smechr0600250(Smechr0600250)	1;GO:0009058,biological_process biosynthetic process	trpE; anthranilate synthase component I [EC:4.1.3.27]; K01657	map00400	PREDICTED: anthranilate synthase alpha subunit 1, chloroplastic-like isoform X1 [Nicotiana tabacum]	NA
E06	4488458	4488666	209	4488586	16	7.2519	4.03882	4.16126	R0h_peak_1340	intergenic	Smechr0600258:E06:4464794-4470360:-:-18201	Smechr0600258(Smechr0600258)	1;GO:0045454,biological_process cell redox homeostasis	PDIA1, P4HB; protein disulfide-isomerase A1 [EC:5.3.4.1]; K09580	map04141	PREDICTED: protein disulfide-isomerase-like [Solanum tuberosum]	NA
E06	6202921	6203142	222	6202939	13	5.47307	3.50258	2.59796	R0h_peak_1341	intergenic	Smechr0600334:E06:6222914-6233019:-:29988	Smechr0600334(Smechr0600334)	1;GO:0004807,molecular_function triose-phosphate isomerase activity	TPI, tpiA; triosephosphate isomerase (TIM) [EC:5.3.1.1]; K01803	map00010,map00051,map00562,map00710	triosphosphate isomerase-like protein [Solanum tuberosum]	NA
E06	6431170	6431537	368	6431372	301	46.477	2.59162	42.1614	R0h_peak_1342	intergenic	Smechr0600343:E06:6449487-6450051:-:18698	Smechr0600343(Smechr0600343)	1;GO:0004857,molecular_function enzyme inhibitor activity	NA	NA	PREDICTED: pectinesterase inhibitor-like [Solanum tuberosum]	NA
E06	7306109	7306365	257	7306258	79	21.8475	3.60679	17.9928	R0h_peak_1343	intergenic	Smechr0600368:E06:7298802-7299174:+:7434	Smechr0600368(Smechr0600368)	NA	NA	NA	PREDICTED: uncharacterized protein LOC107767416 [Nicotiana tabacum]	NA
E06	7307715	7307924	210	7307829	85	16.3256	2.78812	12.6595	R0h_peak_1344	intergenic	Smechr0600368:E06:7298802-7299174:+:9017	Smechr0600368(Smechr0600368)	NA	NA	NA	PREDICTED: uncharacterized protein LOC107767416 [Nicotiana tabacum]	NA
E06	7932959	7933225	267	7933080	116	13.6455	2.16863	10.0986	R0h_peak_1345	intergenic	Smechr0600393:E06:7963154-7963981:-:30889	Smechr0600393(Smechr0600393)	NA	NA	NA	zinc finger CCCH domain-containing protein 53-like [Solanum lycopersicum]	NA
E06	8243890	8244099	210	8243954	11	4.15035	3.00221	1.5103	R0h_peak_1346	intergenic	Smechr0600398:E06:8290064-8290346:+:-46070	Smechr0600398(Smechr0600398)	NA	NA	NA	PREDICTED: uncharacterized protein LOC104212451 [Nicotiana sylvestris]	NA
E06	8751600	8751915	316	8751676	39	5.84374	2.22117	2.91927	R0h_peak_1347	intergenic	Smechr0600403:E06:8551265-8552997:+:200492	Smechr0600403(Smechr0600403)	NA	NA	NA	PREDICTED: transcription factor MYB48-like [Solanum tuberosum]	MYB-related
E06	8757291	8757518	228	8757396	20	7.36097	3.61214	4.25894	R0h_peak_1348	intergenic	Smechr0600403:E06:8551265-8552997:+:206139	Smechr0600403(Smechr0600403)	NA	NA	NA	PREDICTED: transcription factor MYB48-like [Solanum tuberosum]	MYB-related
E06	8824071	8824276	206	8824235	33	8.06833	2.93351	4.89863	R0h_peak_1349	intergenic	Smechr0600404:E06:9011845-9013619:+:-187672	Smechr0600404(Smechr0600404)	NA	NA	NA	transcription factor MYB48-like [Solanum pennellii]	MYB
E06	8899969	8900184	216	8900106	186	32.2825	2.73423	28.1911	R0h_peak_1350	intergenic	Smechr0600404:E06:9011845-9013619:+:-111769	Smechr0600404(Smechr0600404)	NA	NA	NA	transcription factor MYB48-like [Solanum pennellii]	MYB
E06	8909517	8909851	335	8909804	63	4.37739	1.67425	1.69906	R0h_peak_1351	intergenic	Smechr0600404:E06:9011845-9013619:+:-102161	Smechr0600404(Smechr0600404)	NA	NA	NA	transcription factor MYB48-like [Solanum pennellii]	MYB
E06	9332435	9332789	355	9332510	19	4.30265	2.48135	1.63864	R0h_peak_1352	intergenic	Smechr0600412:E06:9342222-9345160:-:12548	Smechr0600412(Smechr0600412)	NA	NA	NA	uncharacterized protein LOC114076573 isoform X2 [Solanum pennellii]	NA
E06	10052079	10052297	219	10052214	126	18.9536	2.4716	15.1911	R0h_peak_1353	intergenic	Smechr0600429:E06:10143634-10146122:-:93934	Smechr0600429(Smechr0600429)	NA	NA	NA	hypothetical protein EJD97_014502, partial [Solanum chilense]	NA
E06	10155439	10155675	237	10155563	78	7.27778	1.90659	4.18428	R0h_peak_1354	intergenic	Smechr0600430:E06:10146294-10146657:-:-8899	Smechr0600430(Smechr0600430)	NA	NA	NA	NA	NA
E06	10165444	10165695	252	10165541	66	9.38811	2.29134	6.10674	R0h_peak_1355	intergenic	Smechr0600430:E06:10146294-10146657:-:-18912	Smechr0600430(Smechr0600430)	NA	NA	NA	NA	NA
E06	10192974	10193212	239	10193159	105	7.06123	1.7193	3.99003	R0h_peak_1356	intergenic	Smechr0600431:E06:10201997-10202492:-:9399	Smechr0600431(Smechr0600431)	NA	NA	NA	PREDICTED: LOW QUALITY PROTEIN: uncharacterized protein LOC102590743 [Solanum tuberosum]	NA
E06	10311896	10312145	250	10312034	190	36.7478	2.93021	32.5787	R0h_peak_1357	intergenic	Smechr0600434:E06:10357595-10358396:-:46376	Smechr0600434(Smechr0600434)	NA	NA	NA	LOW QUALITY PROTEIN: uncharacterized protein LOC114074053 [Solanum pennellii]	NA
E06	12237191	12237423	233	12237322	11	4.12881	2.9902	1.5103	R0h_peak_1358	intergenic	Smechr0600473:E06:12189050-12215886:+:48256	Smechr0600473(Smechr0600473)	3;GO:0003676,molecular_function nucleic acid binding;GO:0004842,molecular_function ubiquitin-protein transferase activity;GO:0030014,cellular_component CCR4-NOT complex	CNOT4, NOT4, MOT2; CCR4-NOT transcription complex subunit 4 [EC:2.3.2.27]; K10643	map03018	PREDICTED: uncharacterized protein LOC102587481 isoform X2 [Solanum tuberosum]	NA
E06	12783827	12784033	207	12783928	13	5.47307	3.50258	2.59796	R0h_peak_1359	intergenic	Smechr0600488:E06:12823460-12823766:-:39836	Smechr0600488(Smechr0600488)	NA	NA	NA	PREDICTED: uncharacterized protein LOC102580982 [Solanum tuberosum]	NA
E06	13801639	13801909	271	13801735	56	5.88895	1.94935	2.95927	R0h_peak_1360	intergenic	Smechr0600508:E06:13785020-13786144:-:-15629	Smechr0600508(Smechr0600508)	NA	NA	NA	PREDICTED: uncharacterized protein LOC109238003 [Nicotiana attenuata]	NA
E06	13821142	13821424	283	13821250	26	6.96	2.99239	3.90061	R0h_peak_1361	intergenic	Smechr0600508:E06:13785020-13786144:-:-35138	Smechr0600508(Smechr0600508)	NA	NA	NA	PREDICTED: uncharacterized protein LOC109238003 [Nicotiana attenuata]	NA
E06	15578589	15578882	294	15578724	44	8.62139	2.63995	5.40224	R0h_peak_1362	intergenic	Smechr0600537:E06:15559534-15563667:-:-15068	Smechr0600537(Smechr0600537)	NA	NA	NA	NA	NA
E06	15884990	15885231	242	15885135	204	52.0536	3.58641	47.6604	R0h_peak_1363	intergenic	Smechr0600540:E06:15704958-15707465:-:-177645	Smechr0600540(Smechr0600540)	2;GO:0003924,molecular_function GTPase activity;GO:0005525,molecular_function GTP binding	EEF1A; elongation factor 1-alpha; K03231	map03013	PREDICTED: elongation factor 1-alpha-like [Capsicum annuum]	NA
E06	16079038	16079252	215	16079159	183	38.8224	3.11412	34.6203	R0h_peak_1364	intergenic	Smechr0600541:E06:16215847-16217597:+:-136702	Smechr0600541(Smechr0600541)	NA	NA	NA	Putative pyridine nucleotide-disulphide oxidoreductase, identical [Solanum demissum]	NA
E06	16093086	16093296	211	16093154	14	5.72388	3.51451	2.81371	R0h_peak_1365	intergenic	Smechr0600541:E06:16215847-16217597:+:-122656	Smechr0600541(Smechr0600541)	NA	NA	NA	Putative pyridine nucleotide-disulphide oxidoreductase, identical [Solanum demissum]	NA
E06	16242348	16242617	270	16242524	220	42.7294	2.95413	38.4667	R0h_peak_1366	intergenic	Smechr0600541:E06:16215847-16217597:+:26635	Smechr0600541(Smechr0600541)	NA	NA	NA	Putative pyridine nucleotide-disulphide oxidoreductase, identical [Solanum demissum]	NA
E06	16244115	16244383	269	16244249	192	18.845	2.04479	15.0862	R0h_peak_1367	intergenic	Smechr0600541:E06:16215847-16217597:+:28401	Smechr0600541(Smechr0600541)	NA	NA	NA	Putative pyridine nucleotide-disulphide oxidoreductase, identical [Solanum demissum]	NA
E06	16282381	16282831	451	16282463	71	16.7103	3.15482	13.0294	R0h_peak_1368	intergenic	Smechr0600542:E06:16307526-16308701:-:26095	Smechr0600542(Smechr0600542)	NA	NA	NA	transcription factor bHLH130-like [Solanum pennellii]	NA
E06	17393070	17393303	234	17393198	11	4.15035	3.00221	1.5103	R0h_peak_1369	intergenic	Smechr0600562:E06:17567186-17567448:-:174262	Smechr0600562(Smechr0600562)	NA	NA	NA	NA	NA
E06	17978118	17978355	238	17978210	107	14.5424	2.31909	10.9518	R0h_peak_1370	intergenic	Smechr0600568:E06:18058076-18059527:+:-79840	Smechr0600568(Smechr0600568)	NA	NA	NA	PREDICTED: uncharacterized protein LOC107868930 [Capsicum annuum]	NA
E06	18051884	18052104	221	18052005	14	6.17889	3.75276	3.2084	R0h_peak_1371	intergenic	Smechr0600568:E06:18058076-18059527:+:-6082	Smechr0600568(Smechr0600568)	NA	NA	NA	PREDICTED: uncharacterized protein LOC107868930 [Capsicum annuum]	NA
E06	18215981	18216190	210	18216112	21	8.5532	4.00523	5.33842	R0h_peak_1372	intergenic	Smechr0600569:E06:18154863-18155469:-:-60616	Smechr0600569(Smechr0600569)	NA	NA	NA	hypothetical protein EJD97_016405 [Solanum chilense]	NA
E06	18605588	18605984	397	18605685	125	23.2535	2.80216	19.3591	R0h_peak_1373	Smechr0600571:intron	Smechr0600571:E06:18598763-18680572:+:7022	Smechr0600571(Smechr0600571)	NA	NA	NA	uncharacterized protein LOC107006328 [Solanum pennellii]	NA
E06	18804571	18804789	219	18804687	252	32.9782	2.35957	28.874	R0h_peak_1374	intergenic	Smechr0600574:E06:18818145-18819500:+:-13465	Smechr0600574(Smechr0600574)	NA	NA	NA	uncharacterized protein LOC107003525 [Solanum pennellii]	NA
E06	18906308	18906517	210	18906503	14	5.72388	3.51451	2.81371	R0h_peak_1375	intergenic	Smechr0600575:E06:18855405-18888582:+:51007	Smechr0600575(Smechr0600575)	NA	E3.5.1.4, amiE; amidase [EC:3.5.1.4]; K01426	map00330,map00360,map00380	T-complex protein 1 subunit theta [Capsicum baccatum]	NA
E06	19126850	19127061	212	19126946	50	10.3646	2.78241	7.01246	R0h_peak_1376	intergenic	Smechr0600583:E06:19163362-19166632:-:39677	Smechr0600583(Smechr0600583)	NA	NA	NA	uncharacterized protein LOC114074272 [Solanum pennellii]	NA
E06	19131183	19131494	312	19131309	327	48.1609	2.52917	43.8222	R0h_peak_1377	intergenic	Smechr0600583:E06:19163362-19166632:-:35294	Smechr0600583(Smechr0600583)	NA	NA	NA	uncharacterized protein LOC114074272 [Solanum pennellii]	NA
E06	19131785	19132000	216	19131900	440	61.8013	2.47998	57.2956	R0h_peak_1378	intergenic	Smechr0600583:E06:19163362-19166632:-:34740	Smechr0600583(Smechr0600583)	NA	NA	NA	uncharacterized protein LOC114074272 [Solanum pennellii]	NA
E06	19137687	19137920	234	19137884	12	4.41489	3.04591	1.73141	R0h_peak_1379	intergenic	Smechr0600583:E06:19163362-19166632:-:28829	Smechr0600583(Smechr0600583)	NA	NA	NA	uncharacterized protein LOC114074272 [Solanum pennellii]	NA
E06	19176374	19176761	388	19176573	1962	208.513	2.19549	203.246	R0h_peak_1380	intergenic	Smechr0600584:E06:19166682-19166841:-:-9726	Smechr0600584(Smechr0600584)	NA	NA	NA	NA	NA
E06	19515104	19515356	253	19515288	44	6.40466	2.22168	3.40941	R0h_peak_1381	intergenic	Smechr0600585:E06:19559636-19559978:-:44748	Smechr0600585(Smechr0600585)	NA	NA	NA	Expansin-like B1, partial [Capsicum annuum]	NA
E06	19816426	19816658	233	19816558	184	37.8286	3.04827	33.642	R0h_peak_1382	intergenic	Smechr0600590:E06:19826061-19827037:-:10495	Smechr0600590(Smechr0600590)	NA	CPSF3, YSH1; cleavage and polyadenylation specificity factor subunit 3 [EC:3.1.27.-]; K14403	map03015	PREDICTED: cleavage and polyadenylation specificity factor subunit 3-I-like [Capsicum annuum]	NA
E06	19821935	19822422	488	19822067	329	32.4371	2.08111	28.3426	R0h_peak_1383	intergenic	Smechr0600590:E06:19826061-19827037:-:4859	Smechr0600590(Smechr0600590)	NA	CPSF3, YSH1; cleavage and polyadenylation specificity factor subunit 3 [EC:3.1.27.-]; K14403	map03015	PREDICTED: cleavage and polyadenylation specificity factor subunit 3-I-like [Capsicum annuum]	NA
E06	20014651	20015034	384	20014831	20	9.6627	4.63569	6.35985	R0h_peak_1384	intergenic	Smechr0600591:E06:19962080-19962845:+:52762	Smechr0600591(Smechr0600591)	NA	NA	NA	PREDICTED: DNA-directed RNA polymerases IV and V subunit 2-like [Capsicum annuum]	NA
E06	20023865	20024070	206	20023978	53	21.7189	4.93224	17.868	R0h_peak_1385	intergenic	Smechr0600591:E06:19962080-19962845:+:61887	Smechr0600591(Smechr0600591)	NA	NA	NA	PREDICTED: DNA-directed RNA polymerases IV and V subunit 2-like [Capsicum annuum]	NA
E06	20310027	20310283	257	20310152	242	52.1306	3.18	47.7364	R0h_peak_1386	intergenic	Smechr0600595:E06:20283582-20297054:-:-13100	Smechr0600595(Smechr0600595)	2;GO:0019903,molecular_function protein phosphatase binding;GO:0043666,biological_process regulation of phosphoprotein phosphatase activity	NA	NA	PREDICTED: serine/threonine-protein phosphatase 6 regulatory subunit 3-like isoform X1 [Solanum tuberosum]	NA
E06	20940968	20941173	206	20941045	17	7.04936	3.80909	3.9797	R0h_peak_1387	intergenic	Smechr0600603:E06:20929976-20931860:-:-9210	Smechr0600603(Smechr0600603)	NA	NA	NA	NA	NA
E06	21171313	21171612	300	21171608	13	4.28897	2.88601	1.62689	R0h_peak_1388	intergenic	Smechr0600608:E06:21167012-21167308:-:-4154	Smechr0600608(Smechr0600608)	NA	NA	NA	NA	NA
E06	21236038	21236286	249	21236140	63	9.62149	2.37089	6.32214	R0h_peak_1389	intergenic	Smechr0600609:E06:21181050-21182763:-:-53398	Smechr0600609(Smechr0600609)	NA	NA	NA	PREDICTED: uncharacterized protein LOC102602995 [Solanum tuberosum]	NA
E06	21259345	21259567	223	21259435	171	17.1087	2.0526	13.4123	R0h_peak_1390	intergenic	Smechr0600609:E06:21181050-21182763:-:-76692	Smechr0600609(Smechr0600609)	NA	NA	NA	PREDICTED: uncharacterized protein LOC102602995 [Solanum tuberosum]	NA
[truncated: 2,988 more rows]
