# Supplementary material for: Genome-Wide Identification of Binding Sites for SmTCP7a Transcription Factors of Eggplant during Bacterial Wilt Resistance by ChIP-Seq
Source: Int J Mol Sci. 2022 Jun 20;23(12):6844. doi: 10.3390/ijms23126844 (PMC9224693; doi:10.3390/ijms23126844)
Supplement: Supplementary file 1 [file ijms-23-06844-s001.zip › Table S2.xls]

## Sheet: Table S2 R48h.peak_annotation
Table S2 R48h.peak_annotation
chr	start	end	length	abs_summit	pileup	#NAME?	fold_enrichment	#NAME?	name	GeneFeature	GeneInside	Gene	GO	KEGG	map	NR	Transcription_factor
E01	89164	89377	214	89256	68	18.9591	3.57791	15.3328	R48h_peak_1	intergenic	Smechr0100003:E01:57100-80555:-:-8715	Smechr0100003(Smechr0100003)	1;GO:0003677,molecular_function DNA binding	NA	NA	PREDICTED: AT-rich interactive domain-containing protein 5-like isoform X3 [Solanum tuberosum]	ARID
E01	1300622	1300985	364	1300882	84	15.8569	2.75499	12.34	R48h_peak_2	intergenic	Smechr0100146:E01:1296442-1297484:-:-3319	Smechr0100146(Smechr0100146)	1;GO:0009733,biological_process response to auxin	SAUR; SAUR family protein; K14488	map04075	auxin-induced protein 15A-like [Solanum pennellii]	NA
E01	1458002	1458204	203	1458127	16	5.9504	3.40215	3.09666	R48h_peak_3	intergenic	Smechr0100167:E01:1451308-1454725:-:-3377	Smechr0100167(Smechr0100167)	2;GO:0003700,molecular_function DNA-binding transcription factor activity;GO:0006355,biological_process regulation of transcription, DNA-templated	VIP1; transcription factor VIP1; K20557	map04016	probable transcription factor PosF21 [Solanum lycopersicum]	bZIP
E01	1909611	1909804	194	1909738	56	10.831	2.69493	7.5615	R48h_peak_4	intergenic	Smechr0100215:E01:1897151-1901791:-:-7916	Smechr0100215(Smechr0100215)	NA	NA	NA	uncharacterized protein LOC107008499 [Solanum pennellii]	NA
E01	2221294	2221522	229	2221447	15	5.41259	3.24911	2.63504	R48h_peak_5	Smechr0100252:intron	Smechr0100251:E01:2219213-2220676:+:2194	Smechr0100251(Smechr0100251)	2;GO:0003690,molecular_function double-stranded DNA binding;GO:0006355,biological_process regulation of transcription, DNA-templated	NA	NA	transcription termination factor MTEF1, chloroplastic [Solanum pennellii]	mTERF
E01	4216418	4216646	229	4216466	14	3.78313	2.56361	1.33923	R48h_peak_6	Smechr0100481:three_prime_UTR;Smechr0100481:exon	Smechr0100482:E01:4216850-4217589:-:1057	Smechr0100482(Smechr0100482)	2;GO:0042742,biological_process defense response to bacterium;GO:0050832,biological_process defense response to fungus	NA	NA	PREDICTED: pathogenesis-related protein PR-4-like [Capsicum annuum]	NA
E01	5610775	5610988	214	5610913	79	12.0634	2.4175	8.72272	R48h_peak_7	intergenic	Smechr0100626:E01:5617150-5621254:+:-6269	Smechr0100626(Smechr0100626)	NA	NA	NA	uncharacterized protein LOC101246968 [Solanum lycopersicum]	NA
E01	6758415	6758665	251	6758552	767	146.721	3.00151	141.737	R48h_peak_8	intergenic	Smechr0100745:E01:6756893-6757142:+:1646	Smechr0100745(Smechr0100745)	NA	NA	NA	floral homeotic protein AGAMOUS-like [Solanum pennellii]	NA
E01	7533306	7533543	238	7533459	33	8.20805	2.9698	5.12831	R48h_peak_9	intergenic	Smechr0100806:E01:7545495-7588999:+:-12071	Smechr0100806(Smechr0100806)	1;GO:0043531,molecular_function ADP binding	NA	NA	PREDICTED: TMV resistance protein N-like isoform X1 [Capsicum annuum]	NA
E01	9081169	9081383	215	9081345	23	4.93462	2.5045	2.23668	R48h_peak_10	intergenic	Smechr0100953:E01:9076941-9077584:-:-3691	Smechr0100953(Smechr0100953)	3;GO:0004298,molecular_function threonine-type endopeptidase activity;GO:0005839,cellular_component proteasome core complex;GO:0043161,biological_process proteasome-mediated ubiquitin-dependent protein catabolic process	PSMB6; 20S proteasome subunit beta 1 [EC:3.4.25.1]; K02738	map03050	PREDICTED: proteasome subunit beta type-6-like [Solanum tuberosum]	NA
E01	9082443	9082780	338	9082573	60	7.94798	2.18891	4.89115	R48h_peak_11	intergenic	Smechr0100954:E01:9085975-9087125:+:-3364	Smechr0100954(Smechr0100954)	3;GO:0006355,biological_process regulation of transcription, DNA-templated;GO:0008270,molecular_function zinc ion binding;GO:0043565,molecular_function sequence-specific DNA binding	NA	NA	PREDICTED: GATA transcription factor 17 [Solanum tuberosum]	C2C2-GATA
E01	9468126	9468428	303	9468362	93	15.5665	2.57884	12.0617	R48h_peak_12	intergenic	Smechr0100996:E01:9451194-9458394:-:-9882	Smechr0100996(Smechr0100996)	NA	NA	NA	hypothetical protein EJD97_016522 [Solanum chilense]	NA
E01	9478902	9479225	324	9479078	23	10.0266	4.38119	6.80971	R48h_peak_13	intergenic	Smechr0100996:E01:9451194-9458394:-:-20669	Smechr0100996(Smechr0100996)	NA	NA	NA	hypothetical protein EJD97_016522 [Solanum chilense]	NA
E01	10117117	10117328	212	10117237	46	11.2914	3.09613	7.99505	R48h_peak_14	intergenic	Smechr0101055:E01:10125620-10127621:+:-8398	Smechr0101055(Smechr0101055)	1;GO:0008270,molecular_function zinc ion binding	NA	NA	PREDICTED: pentatricopeptide repeat-containing protein At3g05340 [Solanum tuberosum]	NA
E01	11638849	11639044	196	11639004	17	6.72363	3.65524	3.78363	R48h_peak_15	intergenic	Smechr0101224:E01:11641365-11644616:-:5670	Smechr0101224(Smechr0101224)	2;GO:0003676,molecular_function nucleic acid binding;GO:0008270,molecular_function zinc ion binding	NA	NA	PREDICTED: DNA-binding protein HEXBP-like [Solanum tuberosum]	NA
E01	11963299	11963505	207	11963378	78	15.8552	2.87329	12.3385	R48h_peak_16	intergenic	Smechr0101250:E01:11952977-11959169:-:-4232	Smechr0101250(Smechr0101250)	NA	NA	NA	PREDICTED: protein SAD1/UNC-84 domain protein 1-like [Solanum tuberosum]	NA
E01	12123755	12124025	271	12123882	14	4.57386	2.93841	1.93137	R48h_peak_17	Smechr0101259:exon	Smechr0101260:E01:12128152-12135999:+:-4262	Smechr0101260(Smechr0101260)	NA	NA	NA	PREDICTED: dr1-associated corepressor-like [Solanum tuberosum]	NF-YC
E01	12201537	12201788	252	12201684	20	9.1796	4.41079	6.0227	R48h_peak_18	intergenic	Smechr0101268:E01:12213790-12218712:-:17050	Smechr0101268(Smechr0101268)	2;GO:0006355,biological_process regulation of transcription, DNA-templated;GO:0007623,biological_process circadian rhythm	NA	NA	PREDICTED: uncharacterized protein LOC102590196 isoform X1 [Solanum tuberosum]	NA
E01	13098788	13098993	206	13098871	112	24.4761	3.10009	20.7029	R48h_peak_19	intergenic	Smechr0101351:E01:13102137-13103805:+:-3247	Smechr0101351(Smechr0101351)	NA	NA	NA	putative RING-H2 finger protein ATL21A [Solanum pennellii]	NA
E01	13644656	13644866	211	13644758	93	14.2693	2.45326	10.8195	R48h_peak_20	intergenic	Smechr0101410:E01:13657381-13675939:+:-12620	Smechr0101410(Smechr0101410)	NA	NA	NA	PREDICTED: golgin candidate 4 isoform X1 [Solanum tuberosum]	NA
E01	13923287	13923484	198	13923441	34	8.00089	2.87005	4.93928	R48h_peak_21	intergenic	Smechr0101436:E01:13905649-13916664:-:-6721	Smechr0101436(Smechr0101436)	NA	NA	NA	PREDICTED: uncharacterized protein LOC102582453 [Solanum tuberosum]	NA
E01	16381961	16382159	199	16382018	22	5.41788	2.71762	2.63856	R48h_peak_22	Smechr0101656:intron	Smechr0101656:E01:16378663-16401749:-:19689	Smechr0101656(Smechr0101656)	NA	E2.7.7.41, CDS1, CDS2, cdsA; phosphatidate cytidylyltransferase [EC:2.7.7.41]; K00981	map00564,map04070	PREDICTED: phosphatidate cytidylyltransferase 4, chloroplastic [Solanum tuberosum]	NA
E01	17486539	17486738	200	17486634	67	14.4835	2.95438	11.0239	R48h_peak_23	intergenic	Smechr0101736:E01:17467982-17469983:-:-16655	Smechr0101736(Smechr0101736)	2;GO:0016491,molecular_function oxidoreductase activity;GO:0055114,biological_process oxidation-reduction process	FLS; flavonol synthase [EC:1.14.20.6]; K05278	map00941	PREDICTED: protein DMR6-LIKE OXYGENASE 1-like [Capsicum annuum]	NA
E01	17491383	17491586	204	17491473	100	15.88	2.51355	12.3621	R48h_peak_24	intergenic	Smechr0101737:E01:17500946-17504225:-:12741	Smechr0101737(Smechr0101737)	2;GO:0016491,molecular_function oxidoreductase activity;GO:0055114,biological_process oxidation-reduction process	FLS; flavonol synthase [EC:1.14.20.6]; K05278	map00941	flavanone 3-dioxygenase 3-like [Solanum pennellii]	NA
E01	17921861	17922056	196	17921938	63	17.8601	3.59705	14.2702	R48h_peak_25	intergenic	Smechr0101788:E01:17911575-17912631:-:-9327	Smechr0101788(Smechr0101788)	NA	NA	NA	PREDICTED: uncharacterized protein LOC102588165 [Solanum tuberosum]	NA
E01	17957346	17957540	195	17957412	93	17.575	2.77791	13.9953	R48h_peak_26	intergenic	Smechr0101789:E01:17951713-17956316:+:5729	Smechr0101789(Smechr0101789)	5;GO:0005783,cellular_component endoplasmic reticulum;GO:0005789,cellular_component endoplasmic reticulum membrane;GO:0006490,biological_process oligosaccharide-lipid intermediate biosynthetic process;GO:0016758,molecular_function transferase activity, transferring hexosyl groups;GO:0042283,molecular_function dolichyl pyrophosphate Glc1Man9GlcNAc2 alpha-1,3-glucosyltransferase activity	ALG8; alpha-1,3-glucosyltransferase [EC:2.4.1.265]; K03849	map00510	PREDICTED: probable dolichyl pyrophosphate Glc1Man9GlcNAc2 alpha-1,3-glucosyltransferase [Solanum tuberosum]	NA
E01	18111601	18111845	245	18111769	51	8.89472	2.50269	5.76029	R48h_peak_27	Smechr0101803:intron	Smechr0101804:E01:18104934-18107706:+:6788	Smechr0101804(Smechr0101804)	1;GO:0030247,molecular_function polysaccharide binding	NA	NA	PREDICTED: uncharacterized protein LOC102583227 [Solanum tuberosum]	NA
E01	19628243	19628437	195	19628295	24	7.30053	3.23962	4.30355	R48h_peak_28	intergenic	Smechr0101918:E01:19613432-19620183:-:-8156	Smechr0101918(Smechr0101918)	3;GO:0003676,molecular_function nucleic acid binding;GO:0003723,molecular_function RNA binding;GO:0046872,molecular_function metal ion binding	NA	NA	zinc finger CCCH domain-containing protein 31-like [Solanum pennellii]	C3H
E01	20129541	20129789	249	20129660	20	8.52317	4.11377	5.4175	R48h_peak_29	intergenic	Smechr0101951:E01:20130992-20133463:-:3798	Smechr0101951(Smechr0101951)	1;GO:0046983,molecular_function protein dimerization activity	UPA20; BHLH transcription factor Upa20; K18878	map04626	transcription factor bHLH130 [Solanum lycopersicum]	bHLH
E01	20213859	20214107	249	20214010	63	13.1928	2.87378	9.79327	R48h_peak_30	intergenic	Smechr0101956:E01:20208819-20209971:-:-4011	Smechr0101956(Smechr0101956)	NA	NA	NA	PREDICTED: uncharacterized protein LOC102593272 [Solanum tuberosum]	NA
E01	20518706	20518930	225	20518808	28	11.8674	4.49459	8.53735	R48h_peak_31	intergenic	Smechr0101966:E01:20520589-20524541:-:5723	Smechr0101966(Smechr0101966)	2;GO:0003677,molecular_function DNA binding;GO:0008270,molecular_function zinc ion binding	NA	NA	zinc finger A20 and AN1 domain-containing stress-associated protein 8 [Solanum pennellii]	NA
E01	20606708	20606963	256	20606836	17	4.62535	2.72832	1.97269	R48h_peak_32	Smechr0101974:exon	Smechr0101974:E01:20606696-20607600:+:139	Smechr0101974(Smechr0101974)	NA	NA	NA	hypothetical protein BC332_02374 [Capsicum chinense]	NA
E01	21797139	21797459	321	21797303	120	17.7707	2.44389	14.1839	R48h_peak_33	intergenic	Smechr0102047:E01:21788733-21790152:+:8565	Smechr0102047(Smechr0102047)	2;GO:0004252,molecular_function serine-type endopeptidase activity;GO:0006508,biological_process proteolysis	NA	NA	subtilisin-like serine protease, partial [Solanum tuberosum]	NA
E01	22247516	22247736	221	22247654	32	8.44149	3.08346	5.34284	R48h_peak_34	intergenic	Smechr0102070:E01:22234043-22234250:+:13582	Smechr0102070(Smechr0102070)	NA	NA	NA	PREDICTED: uncharacterized protein LOC107790286 [Nicotiana tabacum]	NA
E01	23700787	23701089	303	23700996	13	4.3969	2.94053	1.78178	R48h_peak_35	intergenic	Smechr0102143:E01:23681941-23682828:+:18996	Smechr0102143(Smechr0102143)	NA	NA	NA	NA	NA
E01	23926824	23927097	274	23926964	68	4.60643	1.67063	1.9582	R48h_peak_36	intergenic	Smechr0102157:E01:23895106-23895952:+:31854	Smechr0102157(Smechr0102157)	NA	UBE2O; ubiquitin-conjugating enzyme E2 O [EC:2.3.2.24]; K10581	map04120	PREDICTED: putative ubiquitin-conjugating enzyme E2 38 [Solanum tuberosum]	C3H
E01	23938321	23938517	197	23938431	33	10.8336	3.6918	7.56381	R48h_peak_37	intergenic	Smechr0102158:E01:23967381-23967598:-:29179	Smechr0102158(Smechr0102158)	NA	NA	NA	hypothetical protein T459_12945 [Capsicum annuum]	NA
E01	24168717	24168917	201	24168826	15	5.6423	3.3606	2.82574	R48h_peak_38	intergenic	Smechr0102168:E01:24186768-24189881:+:-17951	Smechr0102168(Smechr0102168)	2;GO:0016491,molecular_function oxidoreductase activity;GO:0055114,biological_process oxidation-reduction process	E1.14.11.13; gibberellin 2beta-dioxygenase [EC:1.14.11.13]; K04125	map00904	Gibberellin 2-beta-dioxygenase 2 [Capsicum baccatum]	NA
E01	24330794	24331018	225	24330935	72	23.9519	4.19078	20.1916	R48h_peak_39	intergenic	Smechr0102176:E01:24345060-24348982:-:18076	Smechr0102176(Smechr0102176)	2;GO:0004650,molecular_function polygalacturonase activity;GO:0005975,biological_process carbohydrate metabolic process	E3.2.1.67; galacturan 1,4-alpha-galacturonidase [EC:3.2.1.67]; K01213	map00040	PREDICTED: polygalacturonase At1g48100 [Solanum tuberosum]	NA
E01	25268318	25268523	206	25268449	28	10.3313	3.94892	7.09393	R48h_peak_40	intergenic	Smechr0102210:E01:25275457-25280334:+:-7037	Smechr0102210(Smechr0102210)	2;GO:0004553,molecular_function hydrolase activity, hydrolyzing O-glycosyl compounds;GO:0005975,biological_process carbohydrate metabolic process	XYL4; xylan 1,4-beta-xylosidase [EC:3.2.1.37]; K15920	map00520	PREDICTED: probable beta-D-xylosidase 2 [Solanum tuberosum]	NA
E01	25630402	25630595	194	25630523	15	5.6423	3.3606	2.82574	R48h_peak_41	intergenic	Smechr0102225:E01:25635840-25638407:+:-5342	Smechr0102225(Smechr0102225)	NA	NA	NA	PREDICTED: transcription factor MYB12 [Solanum tuberosum]	MYB
E01	28620834	28621151	318	28621001	18	7.69821	3.99071	4.66284	R48h_peak_42	Smechr0102343:Promoter	Smechr0102343:E01:28621124-28621535:+:-132	Smechr0102343(Smechr0102343)	NA	NA	NA	uncharacterized protein LOC109120873 [Solanum lycopersicum]	NA
E01	29237472	29237802	331	29237732	16	5.84712	3.35356	3.00681	R48h_peak_43	intergenic	Smechr0102366:E01:29239269-29240034:-:2397	Smechr0102366(Smechr0102366)	NA	CNGC; cyclic nucleotide gated channel, plant; K05391	map04626	PREDICTED: uncharacterized protein LOC107062862 [Solanum tuberosum]	NA
E01	29572822	29573129	308	29573050	16	6.23045	3.53535	3.34678	R48h_peak_44	intergenic	Smechr0102377:E01:29541249-29547672:-:-25303	Smechr0102377(Smechr0102377)	NA	URH1; uridine nucleosidase [EC:3.2.2.3]; K01240	map00240,map00760	hypothetical protein EJD97_010393 [Solanum chilense]	NA
E01	29924487	29924721	235	29924558	51	12.0411	3.05056	8.70127	R48h_peak_45	intergenic	Smechr0102391:E01:29908219-29912033:-:-12570	Smechr0102391(Smechr0102391)	5;GO:0005524,molecular_function ATP binding;GO:0016021,cellular_component integral component of membrane;GO:0016887,molecular_function ATPase activity;GO:0042626,molecular_function ATPase activity, coupled to transmembrane movement of substances;GO:0055085,biological_process transmembrane transport	ABCC1; ATP-binding cassette, subfamily C (CFTR/MRP), member 1 [EC:7.6.2.3]; K05665	map02010	PREDICTED: ABC transporter C family member 14-like [Solanum tuberosum]	NA
E01	30521025	30521231	207	30521156	44	13.6136	3.69006	10.1941	R48h_peak_46	intergenic	Smechr0102406:E01:30530166-30537243:-:16115	Smechr0102406(Smechr0102406)	NA	NA	NA	PREDICTED: F-box/FBD/LRR-repeat protein At1g13570-like [Capsicum annuum]	NA
E01	30666211	30666476	266	30666436	15	5.5332	3.30746	2.73936	R48h_peak_47	intergenic	Smechr0102407:E01:30678298-30679735:+:-11955	Smechr0102407(Smechr0102407)	NA	NA	NA	PREDICTED: uncharacterized protein LOC107840218 [Capsicum annuum]	NA
E01	30957223	30957457	235	30957358	45	4.26713	1.82137	1.70815	R48h_peak_48	intergenic	Smechr0102418:E01:30965087-30966838:+:-7747	Smechr0102418(Smechr0102418)	NA	NA	NA	NA	NA
E01	31408099	31408300	202	31408222	28	7.89065	3.15838	4.83826	R48h_peak_49	intergenic	Smechr0102438:E01:31401633-31404375:-:-3824	Smechr0102438(Smechr0102438)	NA	NA	NA	PREDICTED: uncharacterized protein LOC107061782 [Solanum tuberosum]	NA
E01	31541069	31541269	201	31541245	12	3.81632	2.73049	1.33923	R48h_peak_50	intergenic	Smechr0102445:E01:31509927-31530511:+:31241	Smechr0102445(Smechr0102445)	2;GO:0006801,biological_process superoxide metabolic process;GO:0046872,molecular_function metal ion binding	SOD1; superoxide dismutase, Cu-Zn family [EC:1.15.1.1]; K04565	map04146	Cu/Zn-superoxide dismutase [Solanum melongena]	NA
E01	31619976	31620291	316	31620221	13	4.3969	2.94053	1.78178	R48h_peak_51	Smechr0102446:intron	Smechr0102446:E01:31615447-31620534:+:4686	Smechr0102446(Smechr0102446)	NA	NA	NA	hypothetical protein T459_17068 [Capsicum annuum]	NA
E01	31848773	31848985	213	31848882	96	28.0674	3.84073	24.2175	R48h_peak_52	intergenic	Smechr0102451:E01:31823795-31830336:-:-18542	Smechr0102451(Smechr0102451)	3;GO:0004672,molecular_function protein kinase activity;GO:0005524,molecular_function ATP binding;GO:0006468,biological_process protein phosphorylation	NA	NA	PREDICTED: probable serine/threonine-protein kinase At1g54610 [Solanum tuberosum]	NA
E01	31975924	31976131	208	31975976	30	7.754	3.00123	4.71414	R48h_peak_53	intergenic	Smechr0102454:E01:31992147-31992832:-:16805	Smechr0102454(Smechr0102454)	NA	NA	NA	PREDICTED: uncharacterized protein LOC105977322 [Erythranthe guttata]	NA
E01	32075780	32076022	243	32075914	19	6.66369	3.41814	3.73053	R48h_peak_54	intergenic	Smechr0102459:E01:32089937-32106777:+:-14036	Smechr0102459(Smechr0102459)	NA	NA	NA	PREDICTED: sucrose nonfermenting 4-like protein [Solanum tuberosum]	NA
E01	32605132	32605434	303	32605348	53	5.73994	1.96402	2.91227	R48h_peak_55	intergenic	Smechr0102477:E01:32617830-32618331:+:-12547	Smechr0102477(Smechr0102477)	NA	NA	NA	PREDICTED: uncharacterized protein LOC102600585 [Solanum tuberosum]	NA
E01	32983986	32984194	209	32984156	15	5.57418	3.32738	2.77624	R48h_peak_56	Smechr0102491:intron	Smechr0102491:E01:32981700-32987184:-:3094	Smechr0102491(Smechr0102491)	1;GO:0003677,molecular_function DNA binding	NA	NA	PREDICTED: zinc finger BED domain-containing protein RICESLEEPER 2-like [Solanum tuberosum]	NA
E01	33501593	33501817	225	33501683	160	31.7975	2.9616	27.8787	R48h_peak_57	intergenic	Smechr0102508:E01:33514842-33515178:-:13473	Smechr0102508(Smechr0102508)	NA	NA	NA	PREDICTED: 14.7 kDa ribonuclease H-like protein [Solanum tuberosum]	NA
E01	33552324	33552564	241	33552459	22	5.08315	2.60286	2.35008	R48h_peak_58	intergenic	Smechr0102510:E01:33528306-33547535:-:-4908	Smechr0102510(Smechr0102510)	1;GO:0005515,molecular_function protein binding	APC7; anaphase-promoting complex subunit 7; K03354	map04120	PREDICTED: anaphase-promoting complex subunit 7 isoform X1 [Capsicum annuum]	NA
E01	34028357	34028702	346	34028568	15	4.31154	2.73451	1.74074	R48h_peak_59	intergenic	Smechr0102520:E01:33981988-33982450:+:46541	Smechr0102520(Smechr0102520)	NA	NA	NA	NA	NA
E01	34367171	34367399	229	34367262	12	3.81632	2.73049	1.33923	R48h_peak_60	intergenic	Smechr0102529:E01:34373116-34374607:+:-5831	Smechr0102529(Smechr0102529)	1;GO:0016758,molecular_function transferase activity, transferring hexosyl groups	C12RT1; flavanone 7-O-glucoside 2''-O-beta-L-rhamnosyltransferase [EC:2.4.1.236]; K13080	map00941,map00944	PREDICTED: beta-D-glucosyl crocetin beta-1,6-glucosyltransferase-like [Solanum tuberosum]	NA
E01	35101922	35102333	412	35102166	14	4.57386	2.93841	1.93137	R48h_peak_61	intergenic	Smechr0102553:E01:35065828-35068335:-:-33792	Smechr0102553(Smechr0102553)	NA	NA	NA	NA	NA
E01	35176179	35176406	228	35176315	22	10.7403	4.83086	7.47635	R48h_peak_62	intergenic	Smechr0102555:E01:35147874-35148057:+:28418	Smechr0102555(Smechr0102555)	NA	NA	NA	PREDICTED: WPP domain-associated protein-like [Solanum tuberosum]	NA
E01	35326379	35326576	198	35326535	13	4.3969	2.94053	1.78178	R48h_peak_63	intergenic	Smechr0102557:E01:35297923-35298607:-:-27870	Smechr0102557(Smechr0102557)	NA	NA	NA	PREDICTED: pentatricopeptide repeat-containing protein At1g59720, chloroplastic/mitochondrial [Solanum tuberosum]	NA
E01	35696948	35697172	225	35697079	620	127.808	3.14774	122.99	R48h_peak_64	intergenic	Smechr0102569:E01:35720393-35723729:-:26669	Smechr0102569(Smechr0102569)	NA	NA	NA	PREDICTED: uncharacterized protein LOC107063461 [Solanum tuberosum]	NA
E01	36378418	36378616	199	36378528	15	5.6423	3.3606	2.82574	R48h_peak_65	intergenic	Smechr0102585:E01:36334516-36350975:-:-27541	Smechr0102585(Smechr0102585)	2;GO:0006508,biological_process proteolysis;GO:0008234,molecular_function cysteine-type peptidase activity	NA	NA	ubiquitin-like-specific protease ESD4 [Solanum lycopersicum]	NA
E01	36660770	36660993	224	36660921	134	29.2104	3.12735	25.3377	R48h_peak_66	intergenic	Smechr0102608:E01:36641016-36649076:+:19865	Smechr0102608(Smechr0102608)	2;GO:0016021,cellular_component integral component of membrane;GO:0016192,biological_process vesicle-mediated transport	NA	NA	PREDICTED: vesicle-associated membrane protein 724 [Capsicum annuum]	NA
E01	36921650	36921861	212	36921670	13	4.39193	2.93801	1.78178	R48h_peak_67	intergenic	Smechr0102615:E01:36966258-36967685:+:-44503	Smechr0102615(Smechr0102615)	NA	NA	NA	PREDICTED: phylloplanin-like [Nicotiana tomentosiformis]	NA
E01	37008059	37008261	203	37008102	18	7.69821	3.99071	4.66284	R48h_peak_68	intergenic	Smechr0102616:E01:37031582-37031910:-:23750	Smechr0102616(Smechr0102616)	NA	NA	NA	PREDICTED: uncharacterized protein DDB_G0271670-like [Solanum tuberosum]	NA
E01	37618828	37619038	211	37618948	81	18.7466	3.15361	15.127	R48h_peak_69	intergenic	Smechr0102640:E01:37610346-37611284:-:-7648	Smechr0102640(Smechr0102640)	NA	NA	NA	PREDICTED: uncharacterized protein LOC102591081 [Solanum tuberosum]	NA
E01	37633748	37633948	201	37633854	116	18.1438	2.51472	14.5444	R48h_peak_70	intergenic	Smechr0102640:E01:37610346-37611284:-:-22563	Smechr0102640(Smechr0102640)	NA	NA	NA	PREDICTED: uncharacterized protein LOC102591081 [Solanum tuberosum]	NA
E01	37637867	37638124	258	37638021	88	17.414	2.85016	13.8399	R48h_peak_71	intergenic	Smechr0102641:E01:37661225-37663043:+:-23230	Smechr0102641(Smechr0102641)	NA	NA	NA	PREDICTED: RING-H2 finger protein ATL2-like [Solanum tuberosum]	NA
E01	37783299	37783521	223	37783320	15	5.6423	3.3606	2.82574	R48h_peak_72	intergenic	Smechr0102647:E01:37753153-37762053:-:-21356	Smechr0102647(Smechr0102647)	3;GO:0016627,molecular_function oxidoreductase activity, acting on the CH-CH group of donors;GO:0050660,molecular_function flavin adenine dinucleotide binding;GO:0055114,biological_process oxidation-reduction process	ACADM, acd; acyl-CoA dehydrogenase [EC:1.3.8.7]; K00249	map00071,map00280	PREDICTED: probable acyl-CoA dehydrogenase IBR3 [Solanum tuberosum]	NA
E01	37923197	37923527	331	37923398	401	62.8078	2.62955	58.5059	R48h_peak_73	intergenic	Smechr0102650:E01:37938779-37939323:-:15961	Smechr0102650(Smechr0102650)	NA	NA	NA	PREDICTED: uncharacterized protein LOC107848960 [Capsicum annuum]	NA
E01	37923861	37924149	289	37924010	511	93.6027	2.90271	89.0217	R48h_peak_74	intergenic	Smechr0102650:E01:37938779-37939323:-:15318	Smechr0102650(Smechr0102650)	NA	NA	NA	PREDICTED: uncharacterized protein LOC107848960 [Capsicum annuum]	NA
E01	38019051	38019264	214	38019139	14	4.81278	3.05502	2.13212	R48h_peak_75	intergenic	Smechr0102653:E01:38025102-38025426:+:-5945	Smechr0102653(Smechr0102653)	NA	NA	NA	hypothetical protein EJD97_009580 [Solanum chilense]	NA
E01	38171473	38171766	294	38171608	230	28.6486	2.29543	24.787	R48h_peak_76	intergenic	Smechr0102656:E01:38094216-38096536:+:77403	Smechr0102656(Smechr0102656)	4;GO:0004650,molecular_function polygalacturonase activity;GO:0005975,biological_process carbohydrate metabolic process;GO:0016020,cellular_component membrane;GO:0055114,biological_process oxidation-reduction process	E3.2.1.67; galacturan 1,4-alpha-galacturonidase [EC:3.2.1.67]; K01213	map00040	PREDICTED: exopolygalacturonase-like [Solanum tuberosum]	NA
E01	38245173	38245384	212	38245275	130	14.1747	2.10615	10.7292	R48h_peak_77	intergenic	Smechr0102657:E01:38287413-38292216:+:-42135	Smechr0102657(Smechr0102657)	1;GO:0016554,biological_process cytidine to uridine editing	DBT, bkdB; 2-oxoisovalerate dehydrogenase E2 component (dihydrolipoyl transacylase) [EC:2.3.1.168]; K09699	map00280,map00640	PREDICTED: multiple organellar RNA editing factor 3, mitochondrial [Solanum tuberosum]	NA
E01	38271494	38271950	457	38271710	64	11.8064	2.65205	8.47951	R48h_peak_78	intergenic	Smechr0102657:E01:38287413-38292216:+:-15691	Smechr0102657(Smechr0102657)	1;GO:0016554,biological_process cytidine to uridine editing	DBT, bkdB; 2-oxoisovalerate dehydrogenase E2 component (dihydrolipoyl transacylase) [EC:2.3.1.168]; K09699	map00280,map00640	PREDICTED: multiple organellar RNA editing factor 3, mitochondrial [Solanum tuberosum]	NA
E01	38275400	38275652	253	38275534	84	8.35143	1.96907	5.26134	R48h_peak_79	intergenic	Smechr0102657:E01:38287413-38292216:+:-11887	Smechr0102657(Smechr0102657)	1;GO:0016554,biological_process cytidine to uridine editing	DBT, bkdB; 2-oxoisovalerate dehydrogenase E2 component (dihydrolipoyl transacylase) [EC:2.3.1.168]; K09699	map00280,map00640	PREDICTED: multiple organellar RNA editing factor 3, mitochondrial [Solanum tuberosum]	NA
E01	38364205	38364542	338	38364421	126	20.5053	2.58455	16.8332	R48h_peak_80	intergenic	Smechr0102659:E01:38393102-38396641:-:32268	Smechr0102659(Smechr0102659)	NA	NA	NA	PREDICTED: uncharacterized protein LOC107062863 [Solanum tuberosum]	NA
E01	38479064	38479311	248	38479280	12	3.80381	2.72401	1.33923	R48h_peak_81	intergenic	Smechr0102661:E01:38400064-38402844:+:79123	Smechr0102661(Smechr0102661)	2;GO:0003700,molecular_function DNA-binding transcription factor activity;GO:0006355,biological_process regulation of transcription, DNA-templated	NA	NA	ethylene-responsive transcription factor RAP2-3 [Solanum tuberosum]	AP2/ERF-ERF
E01	38562561	38562838	278	38562711	37	9.57236	3.11605	6.38662	R48h_peak_82	intergenic	Smechr0102662:E01:38674514-38675139:-:112440	Smechr0102662(Smechr0102662)	NA	NA	NA	uncharacterized protein LOC114861111 [Betta splendens]	NA
E01	38820126	38820325	200	38820224	18	4.78317	2.72573	2.10695	R48h_peak_83	intergenic	Smechr0102663:E01:38748950-38774104:-:-46121	Smechr0102663(Smechr0102663)	NA	NA	NA	actin-related protein 4 [Solanum lycopersicum]	NA
E01	38854801	38855064	264	38854912	32	11.8456	4.07905	8.51629	R48h_peak_84	intergenic	Smechr0102663:E01:38748950-38774104:-:-80828	Smechr0102663(Smechr0102663)	NA	NA	NA	actin-related protein 4 [Solanum lycopersicum]	NA
E01	38932090	38932318	229	38932291	17	6.20142	3.41428	3.3217	R48h_peak_85	intergenic	Smechr0102664:E01:39084622-39084838:+:-152418	Smechr0102664(Smechr0102664)	NA	NA	NA	PREDICTED: uncharacterized protein LOC107841371 [Capsicum annuum]	NA
E01	39318222	39318647	426	39318491	169	23.504	2.40175	19.7544	R48h_peak_86	intergenic	Smechr0102668:E01:39393366-39399338:-:80904	Smechr0102668(Smechr0102668)	NA	NA	NA	PREDICTED: early nodulin-75-like isoform X1 [Nicotiana sylvestris]	NA
E01	39319397	39319645	249	39319507	229	30.945	2.39193	27.0412	R48h_peak_87	intergenic	Smechr0102668:E01:39393366-39399338:-:79817	Smechr0102668(Smechr0102668)	NA	NA	NA	PREDICTED: early nodulin-75-like isoform X1 [Nicotiana sylvestris]	NA
E01	39322128	39322527	400	39322463	55	9.53377	2.51456	6.35161	R48h_peak_88	intergenic	Smechr0102668:E01:39393366-39399338:-:77011	Smechr0102668(Smechr0102668)	NA	NA	NA	PREDICTED: early nodulin-75-like isoform X1 [Nicotiana sylvestris]	NA
E01	39372783	39373334	552	39373128	60	8.6024	2.28052	5.49113	R48h_peak_89	intergenic	Smechr0102668:E01:39393366-39399338:-:26280	Smechr0102668(Smechr0102668)	NA	NA	NA	PREDICTED: early nodulin-75-like isoform X1 [Nicotiana sylvestris]	NA
E01	39976801	39977232	432	39976856	31	9.14224	3.33933	5.98854	R48h_peak_90	intergenic	Smechr0102682:E01:40000402-40003234:-:26218	Smechr0102682(Smechr0102682)	1;GO:0005524,molecular_function ATP binding	NA	NA	ISWI chromatin-remodeling complex ATPase CHR17 isoform X2 [Arachis ipaensis]	SNF2
E01	40015676	40015959	284	40015915	13	4.39193	2.93801	1.78178	R48h_peak_91	intergenic	Smechr0102683:E01:40019448-40021963:+:-3631	Smechr0102683(Smechr0102683)	NA	NA	NA	hypothetical protein EJD97_012630 [Solanum chilense]	NA
E01	40243425	40243653	229	40243538	64	17.1046	3.437	13.541	R48h_peak_92	intergenic	Smechr0102696:E01:40252716-40253609:-:10070	Smechr0102696(Smechr0102696)	NA	RFA1, RPA1, rpa; replication factor A1; K07466	map03030,map03420,map03430,map03440	PREDICTED: replication protein A 70 kDa DNA-binding subunit A-like [Nicotiana attenuata]	NA
E01	40403163	40403528	366	40403402	15	5.14412	3.12063	2.40198	R48h_peak_93	intergenic	Smechr0102705:E01:40406788-40420068:+:-3443	Smechr0102705(Smechr0102705)	1;GO:0005515,molecular_function protein binding	STAMBP, AMSH; STAM-binding protein [EC:3.4.19.12]; K11866	map04144	PREDICTED: AMSH-like ubiquitin thioesterase 3 [Solanum tuberosum]	NA
E01	40440880	40441145	266	40440982	44	13.1302	3.5805	9.73387	R48h_peak_94	intergenic	Smechr0102705:E01:40406788-40420068:+:34224	Smechr0102705(Smechr0102705)	1;GO:0005515,molecular_function protein binding	STAMBP, AMSH; STAM-binding protein [EC:3.4.19.12]; K11866	map04144	PREDICTED: AMSH-like ubiquitin thioesterase 3 [Solanum tuberosum]	NA
E01	40608618	40608836	219	40608752	54	8.851	2.42895	5.71933	R48h_peak_95	intergenic	Smechr0102709:E01:40626369-40627451:+:-17642	Smechr0102709(Smechr0102709)	NA	SUMO, SMT3; small ubiquitin-related modifier; K12160	map03013	PREDICTED: small ubiquitin-related modifier 1-like [Capsicum annuum]	NA
E01	41032703	41032917	215	41032761	15	5.05237	3.07717	2.3224	R48h_peak_96	intergenic	Smechr0102735:E01:41042513-41043353:-:10543	Smechr0102735(Smechr0102735)	NA	NA	NA	PREDICTED: autophagy-related protein 18a-like [Solanum tuberosum]	NA
E01	41747507	41747766	260	41747616	228	29.4336	2.3362	25.5567	R48h_peak_97	intergenic	Smechr0102744:E01:41766516-41767670:+:-18880	Smechr0102744(Smechr0102744)	NA	NA	NA	PREDICTED: transcriptional corepressor SEUSS-like [Solanum tuberosum]	NA
E01	41749246	41749454	209	41749389	126	15.9664	2.25865	12.4454	R48h_peak_98	intergenic	Smechr0102744:E01:41766516-41767670:+:-17166	Smechr0102744(Smechr0102744)	NA	NA	NA	PREDICTED: transcriptional corepressor SEUSS-like [Solanum tuberosum]	NA
E01	42153156	42153357	202	42153225	66	14.677	3.00849	11.2093	R48h_peak_99	intergenic	Smechr0102750:E01:42113806-42116908:+:39450	Smechr0102750(Smechr0102750)	2;GO:0010215,biological_process cellulose microfibril organization;GO:0031225,cellular_component anchored component of membrane	NA	NA	PREDICTED: COBRA-like protein 7 [Solanum tuberosum]	NA
E01	42350001	42350194	194	42350134	40	13.1631	3.83097	9.76529	R48h_peak_100	intergenic	Smechr0102753:E01:42332447-42333825:+:17650	Smechr0102753(Smechr0102753)	NA	NA	NA	NA	NA
E01	42350649	42350867	219	42350759	76	19.601	3.40053	15.9554	R48h_peak_101	intergenic	Smechr0102753:E01:42332447-42333825:+:18310	Smechr0102753(Smechr0102753)	NA	NA	NA	NA	NA
E01	42352498	42352793	296	42352648	147	22.0015	2.48378	18.2896	R48h_peak_102	intergenic	Smechr0102753:E01:42332447-42333825:+:20198	Smechr0102753(Smechr0102753)	NA	NA	NA	NA	NA
E01	42493753	42494056	304	42493940	88	10.9965	2.19453	7.71677	R48h_peak_103	intergenic	Smechr0102754:E01:42559457-42559721:+:-65553	Smechr0102754(Smechr0102754)	NA	NA	NA	uncharacterized protein LOC107019405 [Solanum pennellii]	NA
E01	42509997	42510253	257	42510143	49	9.41949	2.64384	6.24463	R48h_peak_104	intergenic	Smechr0102754:E01:42559457-42559721:+:-49332	Smechr0102754(Smechr0102754)	NA	NA	NA	uncharacterized protein LOC107019405 [Solanum pennellii]	NA
E01	42519642	42519851	210	42519732	96	22.4643	3.22187	18.7405	R48h_peak_105	intergenic	Smechr0102754:E01:42559457-42559721:+:-39711	Smechr0102754(Smechr0102754)	NA	NA	NA	uncharacterized protein LOC107019405 [Solanum pennellii]	NA
E01	42917826	42918046	221	42917905	55	13.0117	3.08276	9.62163	R48h_peak_106	intergenic	Smechr0102769:E01:42879138-42881680:-:-36255	Smechr0102769(Smechr0102769)	NA	NA	NA	NA	NA
E01	42923110	42923321	212	42923191	31	5.94932	2.47271	3.0959	R48h_peak_107	intergenic	Smechr0102769:E01:42879138-42881680:-:-41535	Smechr0102769(Smechr0102769)	NA	NA	NA	NA	NA
E01	42942221	42942627	407	42942547	68	12.4412	2.65364	9.08002	R48h_peak_108	intergenic	Smechr0102770:E01:42998674-43001383:-:58959	Smechr0102770(Smechr0102770)	1;GO:0003968,molecular_function RNA-directed 5'-3' RNA polymerase activity	NA	NA	PREDICTED: G-type lectin S-receptor-like serine/threonine-protein kinase At4g27290 [Solanum tuberosum]	NA
E01	43127580	43127854	275	43127765	27	5.29848	2.44572	2.53494	R48h_peak_109	intergenic	Smechr0102771:E01:43066792-43091707:+:60924	Smechr0102771(Smechr0102771)	NA	NA	NA	putative uncharacterized protein [Meiothermus ruber H328]	NA
E01	43156121	43156370	250	43156209	32	4.23646	2.02458	1.6805	R48h_peak_110	intergenic	Smechr0102772:E01:43194939-43195598:-:39353	Smechr0102772(Smechr0102772)	NA	NA	NA	hypothetical protein EJD97_018830 [Solanum chilense]	NA
E01	43300401	43300956	556	43300832	100	11.2295	2.10335	7.93653	R48h_peak_111	intergenic	Smechr0102773:E01:43362775-43369320:-:68642	Smechr0102773(Smechr0102773)	3;GO:0009107,biological_process lipoate biosynthetic process;GO:0016992,molecular_function lipoate synthase activity;GO:0051539,molecular_function 4 iron, 4 sulfur cluster binding	lipA, LIAS, LIP1, LIP5; lipoyl synthase [EC:2.8.1.8]; K03644	map00785	PREDICTED: lipoyl synthase, chloroplastic [Solanum tuberosum]	NA
E01	43325872	43326289	418	43326192	124	14.2367	2.15168	10.788	R48h_peak_112	intergenic	Smechr0102773:E01:43362775-43369320:-:43240	Smechr0102773(Smechr0102773)	3;GO:0009107,biological_process lipoate biosynthetic process;GO:0016992,molecular_function lipoate synthase activity;GO:0051539,molecular_function 4 iron, 4 sulfur cluster binding	lipA, LIAS, LIP1, LIP5; lipoyl synthase [EC:2.8.1.8]; K03644	map00785	PREDICTED: lipoyl synthase, chloroplastic [Solanum tuberosum]	NA
E01	43340258	43340468	211	43340367	169	19.8073	2.2042	16.1555	R48h_peak_113	intergenic	Smechr0102773:E01:43362775-43369320:-:28957	Smechr0102773(Smechr0102773)	3;GO:0009107,biological_process lipoate biosynthetic process;GO:0016992,molecular_function lipoate synthase activity;GO:0051539,molecular_function 4 iron, 4 sulfur cluster binding	lipA, LIAS, LIP1, LIP5; lipoyl synthase [EC:2.8.1.8]; K03644	map00785	PREDICTED: lipoyl synthase, chloroplastic [Solanum tuberosum]	NA
E01	43482052	43482280	229	43482068	15	5.6423	3.3606	2.82574	R48h_peak_114	intergenic	Smechr0102775:E01:43458772-43459167:+:23393	Smechr0102775(Smechr0102775)	NA	NA	NA	NA	NA
E01	44257552	44257776	225	44257646	133	22.7043	2.66626	18.9744	R48h_peak_115	intergenic	Smechr0102781:E01:44289951-44291664:+:-32287	Smechr0102781(Smechr0102781)	2;GO:0004553,molecular_function hydrolase activity, hydrolyzing O-glycosyl compounds;GO:0005975,biological_process carbohydrate metabolic process	GN4; glucan endo-1,3-beta-glucosidase 4 [EC:3.2.1.39]; K19892	map00500	PREDICTED: glucan endo-1,3-beta-glucosidase, basic [Capsicum annuum]	NA
E01	44294761	44295079	319	44294903	19	8.42853	4.20075	5.33119	R48h_peak_116	intergenic	Smechr0102781:E01:44289951-44291664:+:4968	Smechr0102781(Smechr0102781)	2;GO:0004553,molecular_function hydrolase activity, hydrolyzing O-glycosyl compounds;GO:0005975,biological_process carbohydrate metabolic process	GN4; glucan endo-1,3-beta-glucosidase 4 [EC:3.2.1.39]; K19892	map00500	PREDICTED: glucan endo-1,3-beta-glucosidase, basic [Capsicum annuum]	NA
E01	44380349	44380583	235	44380422	15	5.6423	3.3606	2.82574	R48h_peak_117	intergenic	Smechr0102782:E01:44313492-44314868:-:-65597	Smechr0102782(Smechr0102782)	NA	DELLA; DELLA protein; K14494	map04075	PREDICTED: DELLA protein RGL2-like [Solanum tuberosum]	GRAS
E01	44759945	44760201	257	44760035	13	4.3969	2.94053	1.78178	R48h_peak_118	intergenic	Smechr0102797:E01:44729629-44746197:+:30443	Smechr0102797(Smechr0102797)	6;GO:0000155,molecular_function phosphorelay sensor kinase activity;GO:0005515,molecular_function protein binding;GO:0006355,biological_process regulation of transcription, DNA-templated;GO:0007165,biological_process signal transduction;GO:0009584,biological_process detection of visible light;GO:0018298,biological_process protein-chromophore linkage	PHYB; phytochrome B; K12121	map04712	RecName: Full=Phytochrome B []	NA
E01	45540409	45540603	195	45540501	96	15.7726	2.55645	12.2593	R48h_peak_119	intergenic	Smechr0102816:E01:45549432-45550285:-:9779	Smechr0102816(Smechr0102816)	NA	NA	NA	NA	NA
E01	45642762	45643137	376	45642861	14	5.00613	3.15056	2.28223	R48h_peak_120	intergenic	Smechr0102818:E01:45639552-45640988:+:3397	Smechr0102818(Smechr0102818)	2;GO:0004553,molecular_function hydrolase activity, hydrolyzing O-glycosyl compounds;GO:0005975,biological_process carbohydrate metabolic process	GN5_6; glucan endo-1,3-beta-glucosidase 5/6 [EC:3.2.1.39]; K19893	map00500	Glucan endo-1,3-beta-glucosidase 5 [Capsicum baccatum]	NA
E01	45900357	45900572	216	45900463	19	8.42853	4.20075	5.33119	R48h_peak_121	intergenic	Smechr0102823:E01:45932775-45934189:+:-32311	Smechr0102823(Smechr0102823)	3;GO:0003700,molecular_function DNA-binding transcription factor activity;GO:0006355,biological_process regulation of transcription, DNA-templated;GO:0043565,molecular_function sequence-specific DNA binding	DDX42, SF3B125; ATP-dependent RNA helicase DDX42 [EC:3.6.4.13]; K12835	map03040	PREDICTED: probable WRKY transcription factor 48 [Solanum tuberosum]	WRKY
E01	45974017	45974247	231	45974021	16	4.86504	2.90542	2.17659	R48h_peak_122	Smechr0102826:exon;Smechr0102826:three_prime_UTR	Smechr0102825:E01:45951379-45951883:+:22752	Smechr0102825(Smechr0102825)	3;GO:0000723,biological_process telomere maintenance;GO:0003678,molecular_function DNA helicase activity;GO:0006281,biological_process DNA repair	NA	NA	uncharacterized protein LOC114075285 [Solanum pennellii]	NA
E01	46292672	46292958	287	46292814	158	19.373	2.24635	15.734	R48h_peak_123	intergenic	Smechr0102832:E01:46295649-46296717:+:-2834	Smechr0102832(Smechr0102832)	NA	APRT, apt; adenine phosphoribosyltransferase [EC:2.4.2.7]; K00759	map00230	PREDICTED: uncharacterized protein LOC104116871 [Nicotiana tomentosiformis]	NA
E01	46293210	46293674	465	46293562	170	8.70708	1.61536	5.58703	R48h_peak_124	intergenic	Smechr0102832:E01:46295649-46296717:+:-2207	Smechr0102832(Smechr0102832)	NA	APRT, apt; adenine phosphoribosyltransferase [EC:2.4.2.7]; K00759	map00230	PREDICTED: uncharacterized protein LOC104116871 [Nicotiana tomentosiformis]	NA
E01	47274611	47274888	278	47274751	19	8.42853	4.20075	5.33119	R48h_peak_125	intergenic	Smechr0102851:E01:47290882-47293306:+:-16133	Smechr0102851(Smechr0102851)	4;GO:0003735,molecular_function structural constituent of ribosome;GO:0005840,cellular_component ribosome;GO:0006412,biological_process translation;GO:0019843,molecular_function rRNA binding	FAR; alcohol-forming fatty acyl-CoA reductase [EC:1.2.1.84]; K13356	map00073,map04146	PREDICTED: uncharacterized protein LOC102594367 [Solanum tuberosum]	NA
E01	47447782	47448020	239	47447903	27	9.12729	3.62838	5.97585	R48h_peak_126	Smechr0102862:Promoter	Smechr0102862:E01:47448904-47450535:+:-1003	Smechr0102862(Smechr0102862)	2;GO:0006508,biological_process proteolysis;GO:0008234,molecular_function cysteine-type peptidase activity	NA	NA	hypothetical protein EJD97_008073 [Solanum chilense]	NA
E01	48802915	48803195	281	48803184	14	3.78313	2.56361	1.33923	R48h_peak_127	intergenic	Smechr0102891:E01:48847080-48859792:-:56737	Smechr0102891(Smechr0102891)	NA	MGLL; acylglycerol lipase [EC:3.1.1.23]; K01054	map00561	PREDICTED: caffeoylshikimate esterase-like isoform X2 [Nicotiana attenuata]	NA
E01	49577915	49578153	239	49577921	16	4.86504	2.90542	2.17659	R48h_peak_128	intergenic	Smechr0102902:E01:49732636-49779234:+:-154602	Smechr0102902(Smechr0102902)	2;GO:0004842,molecular_function ubiquitin-protein transferase activity;GO:0005515,molecular_function protein binding	UBE3C; ubiquitin-protein ligase E3 C [EC:2.3.2.26]; K10589	map04120	PREDICTED: E3 ubiquitin-protein ligase UPL6 [Solanum tuberosum]	NA
E01	50293055	50293306	252	50293167	33	11.3643	3.8477	8.0631	R48h_peak_129	intergenic	Smechr0102908:E01:50259048-50259288:+:34132	Smechr0102908(Smechr0102908)	NA	NA	NA	NA	NA
E01	50315480	50315706	227	50315680	16	5.11559	3.01739	2.37725	R48h_peak_130	intergenic	Smechr0102908:E01:50259048-50259288:+:56544	Smechr0102908(Smechr0102908)	NA	NA	NA	NA	NA
E01	50783291	50783924	634	50783451	329	39.6698	2.28108	35.6257	R48h_peak_131	intergenic	Smechr0102916:E01:50800365-50823920:-:40313	Smechr0102916(Smechr0102916)	NA	NA	NA	PREDICTED: zinc finger protein VAR3, chloroplastic [Solanum tuberosum]	NA
E01	51038896	51039158	263	51038975	12	3.81632	2.73049	1.33923	R48h_peak_132	intergenic	Smechr0102921:E01:51062462-51063766:-:24739	Smechr0102921(Smechr0102921)	1;GO:0046983,molecular_function protein dimerization activity	NA	NA	PREDICTED: zinc finger BED domain-containing protein RICESLEEPER 2-like [Nicotiana attenuata]	NA
E01	51300481	51300868	388	51300765	44	12.6672	3.47726	9.2943	R48h_peak_133	intergenic	Smechr0102925:E01:51201685-51206678:+:98989	Smechr0102925(Smechr0102925)	1;GO:0005515,molecular_function protein binding	NA	NA	PREDICTED: calmodulin-binding transcription activator 2-like isoform X2 [Solanum tuberosum]	NA
E01	51304082	51304319	238	51304172	49	9.71932	2.69706	6.52362	R48h_peak_134	intergenic	Smechr0102925:E01:51201685-51206678:+:102515	Smechr0102925(Smechr0102925)	1;GO:0005515,molecular_function protein binding	NA	NA	PREDICTED: calmodulin-binding transcription activator 2-like isoform X2 [Solanum tuberosum]	NA
E01	51323981	51324185	205	51324116	30	8.56609	3.23497	5.45764	R48h_peak_135	intergenic	Smechr0102925:E01:51201685-51206678:+:122397	Smechr0102925(Smechr0102925)	1;GO:0005515,molecular_function protein binding	NA	NA	PREDICTED: calmodulin-binding transcription activator 2-like isoform X2 [Solanum tuberosum]	NA
E01	51360046	51360280	235	51360148	46	14.856	3.85407	11.3806	R48h_peak_136	intergenic	Smechr0102925:E01:51201685-51206678:+:158477	Smechr0102925(Smechr0102925)	1;GO:0005515,molecular_function protein binding	NA	NA	PREDICTED: calmodulin-binding transcription activator 2-like isoform X2 [Solanum tuberosum]	NA
E01	51362803	51363071	269	51362987	38	7.9688	2.70197	4.91006	R48h_peak_137	intergenic	Smechr0102925:E01:51201685-51206678:+:161251	Smechr0102925(Smechr0102925)	1;GO:0005515,molecular_function protein binding	NA	NA	PREDICTED: calmodulin-binding transcription activator 2-like isoform X2 [Solanum tuberosum]	NA
E01	51363801	51364009	209	51363905	40	9.28216	2.91592	6.11693	R48h_peak_138	intergenic	Smechr0102925:E01:51201685-51206678:+:162219	Smechr0102925(Smechr0102925)	1;GO:0005515,molecular_function protein binding	NA	NA	PREDICTED: calmodulin-binding transcription activator 2-like isoform X2 [Solanum tuberosum]	NA
E01	51467503	51468165	663	51468013	403	48.5743	2.29042	44.4191	R48h_peak_139	intergenic	Smechr0102925:E01:51201685-51206678:+:266148	Smechr0102925(Smechr0102925)	1;GO:0005515,molecular_function protein binding	NA	NA	PREDICTED: calmodulin-binding transcription activator 2-like isoform X2 [Solanum tuberosum]	NA
E01	51478834	51479030	197	51478883	39	8.12811	2.70141	5.05669	R48h_peak_140	intergenic	Smechr0102925:E01:51201685-51206678:+:277246	Smechr0102925(Smechr0102925)	1;GO:0005515,molecular_function protein binding	NA	NA	PREDICTED: calmodulin-binding transcription activator 2-like isoform X2 [Solanum tuberosum]	NA
E01	51498402	51498772	371	51498515	87	20.3843	3.20063	16.7156	R48h_peak_141	intergenic	Smechr0102926:E01:51776618-51794693:-:296106	Smechr0102926(Smechr0102926)	4;GO:0003777,molecular_function microtubule motor activity;GO:0005524,molecular_function ATP binding;GO:0007018,biological_process microtubule-based movement;GO:0008017,molecular_function microtubule binding	NA	NA	PREDICTED: phragmoplast orienting kinesin-1 [Solanum tuberosum]	NA
E01	51752778	51753030	253	51752825	27	5.29848	2.44572	2.53494	R48h_peak_142	intergenic	Smechr0102926:E01:51776618-51794693:-:41789	Smechr0102926(Smechr0102926)	4;GO:0003777,molecular_function microtubule motor activity;GO:0005524,molecular_function ATP binding;GO:0007018,biological_process microtubule-based movement;GO:0008017,molecular_function microtubule binding	NA	NA	PREDICTED: phragmoplast orienting kinesin-1 [Solanum tuberosum]	NA
E01	52119075	52119469	395	52119145	66	9.77533	2.3415	6.57541	R48h_peak_143	intergenic	Smechr0102928:E01:51888308-51888742:+:230963	Smechr0102928(Smechr0102928)	NA	NA	NA	NA	NA
E01	52144959	52145155	197	52145073	19	7.71054	3.87344	4.67458	R48h_peak_144	intergenic	Smechr0102928:E01:51888308-51888742:+:256748	Smechr0102928(Smechr0102928)	NA	NA	NA	NA	NA
E01	52186387	52186594	208	52186470	80	15.8472	2.83077	12.331	R48h_peak_145	intergenic	Smechr0102928:E01:51888308-51888742:+:298182	Smechr0102928(Smechr0102928)	NA	NA	NA	NA	NA
E01	52226034	52226417	384	52226187	56	4.8938	1.80383	2.20266	R48h_peak_146	intergenic	Smechr0102928:E01:51888308-51888742:+:337917	Smechr0102928(Smechr0102928)	NA	NA	NA	NA	NA
E01	52310043	52310538	496	52310411	80	7.7798	1.94362	4.73769	R48h_peak_147	intergenic	Smechr0102928:E01:51888308-51888742:+:421982	Smechr0102928(Smechr0102928)	NA	NA	NA	NA	NA
E01	52319822	52320414	593	52320209	652	60.2837	2.04983	56.0052	R48h_peak_148	intergenic	Smechr0102928:E01:51888308-51888742:+:431809	Smechr0102928(Smechr0102928)	NA	NA	NA	NA	NA
E01	52377108	52377338	231	52377210	252	36.1813	2.4773	32.1893	R48h_peak_149	intergenic	Smechr0102929:E01:52763052-52763718:+:-385829	Smechr0102929(Smechr0102929)	NA	NA	NA	PREDICTED: uncharacterized protein LOC107776172 [Nicotiana tabacum]	NA
E01	52397068	52397304	237	52397164	311	66.7547	3.1951	62.4145	R48h_peak_150	intergenic	Smechr0102929:E01:52763052-52763718:+:-365866	Smechr0102929(Smechr0102929)	NA	NA	NA	PREDICTED: uncharacterized protein LOC107776172 [Nicotiana tabacum]	NA
E01	52430877	52431137	261	52431049	74	23.5983	4.04559	19.8465	R48h_peak_151	intergenic	Smechr0102929:E01:52763052-52763718:+:-332045	Smechr0102929(Smechr0102929)	NA	NA	NA	PREDICTED: uncharacterized protein LOC107776172 [Nicotiana tabacum]	NA
E01	52458685	52458880	196	52458855	21	5.25884	2.71937	2.49992	R48h_peak_152	intergenic	Smechr0102929:E01:52763052-52763718:+:-304270	Smechr0102929(Smechr0102929)	NA	NA	NA	PREDICTED: uncharacterized protein LOC107776172 [Nicotiana tabacum]	NA
E01	52493191	52493406	216	52493298	126	32.3558	3.52021	28.4272	R48h_peak_153	intergenic	Smechr0102929:E01:52763052-52763718:+:-269754	Smechr0102929(Smechr0102929)	NA	NA	NA	PREDICTED: uncharacterized protein LOC107776172 [Nicotiana tabacum]	NA
E01	52568879	52569169	291	52569002	45	7.93382	2.4813	4.87779	R48h_peak_154	intergenic	Smechr0102929:E01:52763052-52763718:+:-194028	Smechr0102929(Smechr0102929)	NA	NA	NA	PREDICTED: uncharacterized protein LOC107776172 [Nicotiana tabacum]	NA
E01	52575193	52575494	302	52575295	141	23.963	2.66702	20.2025	R48h_peak_155	intergenic	Smechr0102929:E01:52763052-52763718:+:-187709	Smechr0102929(Smechr0102929)	NA	NA	NA	PREDICTED: uncharacterized protein LOC107776172 [Nicotiana tabacum]	NA
E01	52751407	52751772	366	52751469	44	7.50967	2.42735	4.49284	R48h_peak_156	intergenic	Smechr0102929:E01:52763052-52763718:+:-11463	Smechr0102929(Smechr0102929)	NA	NA	NA	PREDICTED: uncharacterized protein LOC107776172 [Nicotiana tabacum]	NA
E01	52833396	52833853	458	52833662	245	32.0479	2.35708	28.1248	R48h_peak_157	intergenic	Smechr0102929:E01:52763052-52763718:+:70572	Smechr0102929(Smechr0102929)	NA	NA	NA	PREDICTED: uncharacterized protein LOC107776172 [Nicotiana tabacum]	NA
E01	52840181	52840385	205	52840282	127	27.4456	3.09915	23.6084	R48h_peak_158	intergenic	Smechr0102929:E01:52763052-52763718:+:77230	Smechr0102929(Smechr0102929)	NA	NA	NA	PREDICTED: uncharacterized protein LOC107776172 [Nicotiana tabacum]	NA
E01	52846542	52846904	363	52846708	2567	515.413	3.12566	509.159	R48h_peak_159	intergenic	Smechr0102929:E01:52763052-52763718:+:83670	Smechr0102929(Smechr0102929)	NA	NA	NA	PREDICTED: uncharacterized protein LOC107776172 [Nicotiana tabacum]	NA
E01	52862358	52862577	220	52862468	86	20.2373	3.20779	16.5734	R48h_peak_160	intergenic	Smechr0102929:E01:52763052-52763718:+:99415	Smechr0102929(Smechr0102929)	NA	NA	NA	PREDICTED: uncharacterized protein LOC107776172 [Nicotiana tabacum]	NA
E01	52933112	52933339	228	52933193	146	15.4207	2.08782	11.9217	R48h_peak_161	intergenic	Smechr0102930:E01:53082990-53083314:+:-149765	Smechr0102930(Smechr0102930)	NA	NA	NA	NA	NA
E01	52957380	52957655	276	52957512	37	8.13176	2.77624	5.05975	R48h_peak_162	intergenic	Smechr0102930:E01:53082990-53083314:+:-125473	Smechr0102930(Smechr0102930)	NA	NA	NA	NA	NA
E01	53236100	53236298	199	53236166	14	4.15596	2.73824	1.61236	R48h_peak_163	intergenic	Smechr0102933:E01:53316021-53317567:-:81368	Smechr0102933(Smechr0102933)	5;GO:0000166,molecular_function nucleotide binding;GO:0003676,molecular_function nucleic acid binding;GO:0003677,molecular_function DNA binding;GO:0003887,molecular_function DNA-directed DNA polymerase activity;GO:0006260,biological_process DNA replication	IPT; adenylate dimethylallyltransferase (cytokinin synthase) [EC:2.5.1.27 2.5.1.112]; K10760	map00908	PREDICTED: LOW QUALITY PROTEIN: DNA polymerase-like [Theobroma cacao]	NA
E01	53360499	53360729	231	53360650	51	11.3298	2.9226	8.03059	R48h_peak_164	Smechr0102934:intron	Smechr0102934:E01:53355763-53366539:-:5925	Smechr0102934(Smechr0102934)	NA	ATPeF0A, MTATP6, ATP6; F-type H+-transporting ATPase subunit a; K02126	map00190	Atp6, partial (mitochondrion) [Solanum commersonii]	NA
E01	53437288	53437593	306	53437469	14	5.00613	3.15056	2.28223	R48h_peak_165	intergenic	Smechr0102937:E01:53480704-53481658:+:-43264	Smechr0102937(Smechr0102937)	NA	NA	NA	PREDICTED: uncharacterized protein LOC109235994 [Nicotiana attenuata]	NA
E01	53944746	53944979	234	53944752	16	3.93395	2.50275	1.44067	R48h_peak_166	intergenic	Smechr0102950:E01:53970983-53971927:+:-26121	Smechr0102950(Smechr0102950)	NA	NA	NA	PREDICTED: MICOS complex subunit MIC60-like [Solanum tuberosum]	NA
E01	54281520	54281737	218	54281655	18	6.04224	3.24724	3.17976	R48h_peak_167	intergenic	Smechr0102955:E01:54229149-54234654:+:52479	Smechr0102955(Smechr0102955)	NA	NA	NA	PREDICTED: uncharacterized protein LOC102589241 [Solanum tuberosum]	NA
E01	54424251	54424453	203	54424342	62	9.87055	2.42289	6.66505	R48h_peak_168	intergenic	Smechr0102955:E01:54229149-54234654:+:195202	Smechr0102955(Smechr0102955)	NA	NA	NA	PREDICTED: uncharacterized protein LOC102589241 [Solanum tuberosum]	NA
E01	54434258	54434461	204	54434392	44	10.6162	3.03909	7.36042	R48h_peak_169	intergenic	Smechr0102955:E01:54229149-54234654:+:205210	Smechr0102955(Smechr0102955)	NA	NA	NA	PREDICTED: uncharacterized protein LOC102589241 [Solanum tuberosum]	NA
E01	54594567	54595026	460	54594777	332	25.4646	1.88391	21.6692	R48h_peak_170	intergenic	Smechr0102956:E01:54789838-54791232:-:196436	Smechr0102956(Smechr0102956)	NA	NA	NA	PREDICTED: uncharacterized protein LOC107826990 [Nicotiana tabacum]	NA
E01	54711686	54711980	295	54711796	13	4.3969	2.94053	1.78178	R48h_peak_171	intergenic	Smechr0102956:E01:54789838-54791232:-:79399	Smechr0102956(Smechr0102956)	NA	NA	NA	PREDICTED: uncharacterized protein LOC107826990 [Nicotiana tabacum]	NA
E01	55128819	55129178	360	55128950	15	4.71815	2.92079	2.05287	R48h_peak_172	intergenic	Smechr0102960:E01:55175880-55176258:-:47260	Smechr0102960(Smechr0102960)	NA	NA	NA	uncharacterized protein LOC107013353 [Solanum pennellii]	NA
E01	55130623	55130829	207	55130766	18	7.31673	3.81346	4.31798	R48h_peak_173	intergenic	Smechr0102960:E01:55175880-55176258:-:45532	Smechr0102960(Smechr0102960)	NA	NA	NA	uncharacterized protein LOC107013353 [Solanum pennellii]	NA
E01	55186615	55186857	243	55186828	15	4.71815	2.92079	2.05287	R48h_peak_174	intergenic	Smechr0102960:E01:55175880-55176258:-:-10477	Smechr0102960(Smechr0102960)	NA	NA	NA	uncharacterized protein LOC107013353 [Solanum pennellii]	NA
E01	55254514	55254713	200	55254570	15	5.6423	3.3606	2.82574	R48h_peak_175	intergenic	Smechr0102960:E01:55175880-55176258:-:-78355	Smechr0102960(Smechr0102960)	NA	NA	NA	uncharacterized protein LOC107013353 [Solanum pennellii]	NA
E01	55426298	55426554	257	55426453	395	53.8301	2.43572	49.616	R48h_peak_176	intergenic	Smechr0102961:E01:55590235-55596979:+:-163809	Smechr0102961(Smechr0102961)	2;GO:0003883,molecular_function CTP synthase activity;GO:0006221,biological_process pyrimidine nucleotide biosynthetic process	pyrG, CTPS; CTP synthase [EC:6.3.4.2]; K01937	map00240	PREDICTED: CTP synthase-like isoform X1 [Nicotiana attenuata]	NA
E01	55637900	55638261	362	55638094	73	12.9495	2.62031	9.56211	R48h_peak_177	intergenic	Smechr0102962:E01:55597144-55598603:+:40936	Smechr0102962(Smechr0102962)	NA	NA	NA	NA	NA
E01	55789523	55789727	205	55789610	91	18.2013	2.87746	14.6002	R48h_peak_178	intergenic	Smechr0102963:E01:55904140-55906105:+:-114515	Smechr0102963(Smechr0102963)	NA	MVD, mvaD; diphosphomevalonate decarboxylase [EC:4.1.1.33]; K01597	map00900	PREDICTED: diphosphomevalonate decarboxylase MVD2-like [Nicotiana tomentosiformis]	NA
E01	55793392	55793738	347	55793515	114	8.40806	1.78467	5.31339	R48h_peak_179	intergenic	Smechr0102963:E01:55904140-55906105:+:-110575	Smechr0102963(Smechr0102963)	NA	MVD, mvaD; diphosphomevalonate decarboxylase [EC:4.1.1.33]; K01597	map00900	PREDICTED: diphosphomevalonate decarboxylase MVD2-like [Nicotiana tomentosiformis]	NA
E01	55829046	55829274	229	55829133	146	40.7739	3.79948	36.7143	R48h_peak_180	intergenic	Smechr0102963:E01:55904140-55906105:+:-74980	Smechr0102963(Smechr0102963)	NA	MVD, mvaD; diphosphomevalonate decarboxylase [EC:4.1.1.33]; K01597	map00900	PREDICTED: diphosphomevalonate decarboxylase MVD2-like [Nicotiana tomentosiformis]	NA
E01	55831976	55832356	381	55832315	61	12.2829	2.79089	8.93037	R48h_peak_181	intergenic	Smechr0102963:E01:55904140-55906105:+:-71974	Smechr0102963(Smechr0102963)	NA	MVD, mvaD; diphosphomevalonate decarboxylase [EC:4.1.1.33]; K01597	map00900	PREDICTED: diphosphomevalonate decarboxylase MVD2-like [Nicotiana tomentosiformis]	NA
E01	55832835	55833054	220	55832949	264	40.3209	2.56666	36.2677	R48h_peak_182	intergenic	Smechr0102963:E01:55904140-55906105:+:-71196	Smechr0102963(Smechr0102963)	NA	MVD, mvaD; diphosphomevalonate decarboxylase [EC:4.1.1.33]; K01597	map00900	PREDICTED: diphosphomevalonate decarboxylase MVD2-like [Nicotiana tomentosiformis]	NA
E01	55839685	55839883	199	55839784	42	16.9415	4.66904	13.384	R48h_peak_183	intergenic	Smechr0102963:E01:55904140-55906105:+:-64356	Smechr0102963(Smechr0102963)	NA	MVD, mvaD; diphosphomevalonate decarboxylase [EC:4.1.1.33]; K01597	map00900	PREDICTED: diphosphomevalonate decarboxylase MVD2-like [Nicotiana tomentosiformis]	NA
E01	55850840	55851074	235	55850955	226	63.7348	3.90746	59.424	R48h_peak_184	intergenic	Smechr0102963:E01:55904140-55906105:+:-53183	Smechr0102963(Smechr0102963)	NA	MVD, mvaD; diphosphomevalonate decarboxylase [EC:4.1.1.33]; K01597	map00900	PREDICTED: diphosphomevalonate decarboxylase MVD2-like [Nicotiana tomentosiformis]	NA
E01	55871981	55872207	227	55872019	82	3.79972	1.50611	1.33923	R48h_peak_185	intergenic	Smechr0102963:E01:55904140-55906105:+:-32046	Smechr0102963(Smechr0102963)	NA	MVD, mvaD; diphosphomevalonate decarboxylase [EC:4.1.1.33]; K01597	map00900	PREDICTED: diphosphomevalonate decarboxylase MVD2-like [Nicotiana tomentosiformis]	NA
E01	55875065	55875285	221	55875149	48	16.6981	4.1449	13.1492	R48h_peak_186	intergenic	Smechr0102963:E01:55904140-55906105:+:-28965	Smechr0102963(Smechr0102963)	NA	MVD, mvaD; diphosphomevalonate decarboxylase [EC:4.1.1.33]; K01597	map00900	PREDICTED: diphosphomevalonate decarboxylase MVD2-like [Nicotiana tomentosiformis]	NA
E01	55876418	55877186	769	55876607	101	10.2886	2.01458	7.05329	R48h_peak_187	intergenic	Smechr0102963:E01:55904140-55906105:+:-27338	Smechr0102963(Smechr0102963)	NA	MVD, mvaD; diphosphomevalonate decarboxylase [EC:4.1.1.33]; K01597	map00900	PREDICTED: diphosphomevalonate decarboxylase MVD2-like [Nicotiana tomentosiformis]	NA
E01	56086644	56086853	210	56086799	16	5.79726	3.3302	2.96137	R48h_peak_188	intergenic	Smechr0102964:E01:56001704-56042579:+:85044	Smechr0102964(Smechr0102964)	NA	NA	NA	NA	NA
E01	56170982	56171176	195	56171110	27	8.62474	3.46101	5.51077	R48h_peak_189	intergenic	Smechr0102965:E01:56228253-56228610:+:-57174	Smechr0102965(Smechr0102965)	NA	MFP2; enoyl-CoA hydratase/3-hydroxyacyl-CoA dehydrogenase [EC:4.2.1.17 1.1.1.35 1.1.1.211]; K10527	map00071,map00592	hypothetical protein EJD97_003223 [Solanum chilense]	NA
E01	56284894	56285158	265	56285032	104	11.0809	2.05866	7.79645	R48h_peak_190	intergenic	Smechr0102966:E01:56300395-56300643:+:-15369	Smechr0102966(Smechr0102966)	NA	NA	NA	hypothetical protein CQW23_34951 [Capsicum baccatum]	NA
E01	56666740	56666953	214	56666881	114	19.4316	2.64121	15.7909	R48h_peak_191	intergenic	Smechr0102974:E01:56464733-56501347:+:202113	Smechr0102974(Smechr0102974)	NA	NA	NA	PREDICTED: uncharacterized protein LOC102598415 isoform X1 [Solanum tuberosum]	NA
E01	56673523	56673815	293	56673648	66	6.77338	1.9584	3.82878	R48h_peak_192	intergenic	Smechr0102974:E01:56464733-56501347:+:208935	Smechr0102974(Smechr0102974)	NA	NA	NA	PREDICTED: uncharacterized protein LOC102598415 isoform X1 [Solanum tuberosum]	NA
E01	56719952	56720275	324	56720118	181	38.4007	3.11286	34.3751	R48h_peak_193	intergenic	Smechr0102975:E01:56892365-56895137:-:175024	Smechr0102975(Smechr0102975)	NA	NA	NA	PREDICTED: uncharacterized protein LOC107062462 [Solanum tuberosum]	NA
E01	56744563	56745245	683	56744787	489	82.398	2.75467	77.9134	R48h_peak_194	intergenic	Smechr0102975:E01:56892365-56895137:-:150233	Smechr0102975(Smechr0102975)	NA	NA	NA	PREDICTED: uncharacterized protein LOC107062462 [Solanum tuberosum]	NA
E01	56748745	56749057	313	56748899	209	36.0578	2.73608	32.0679	R48h_peak_195	intergenic	Smechr0102975:E01:56892365-56895137:-:146236	Smechr0102975(Smechr0102975)	NA	NA	NA	PREDICTED: uncharacterized protein LOC107062462 [Solanum tuberosum]	NA
E01	56765197	56765479	283	56765379	506	50.2169	2.10422	46.0427	R48h_peak_196	intergenic	Smechr0102975:E01:56892365-56895137:-:129799	Smechr0102975(Smechr0102975)	NA	NA	NA	PREDICTED: uncharacterized protein LOC107062462 [Solanum tuberosum]	NA
E01	56842896	56843124	229	56842981	113	28.8909	3.48422	25.0244	R48h_peak_197	intergenic	Smechr0102975:E01:56892365-56895137:-:52127	Smechr0102975(Smechr0102975)	NA	NA	NA	PREDICTED: uncharacterized protein LOC107062462 [Solanum tuberosum]	NA
E01	56852192	56852487	296	56852345	244	65.9205	3.78022	61.5882	R48h_peak_198	intergenic	Smechr0102975:E01:56892365-56895137:-:42798	Smechr0102975(Smechr0102975)	NA	NA	NA	PREDICTED: uncharacterized protein LOC107062462 [Solanum tuberosum]	NA
E01	57085972	57086193	222	57086082	57	15.2917	3.40255	11.7981	R48h_peak_199	intergenic	Smechr0102976:E01:56987908-56988963:-:-97119	Smechr0102976(Smechr0102976)	NA	NA	NA	NA	NA
E01	57463395	57463623	229	57463551	15	5.6423	3.3606	2.82574	R48h_peak_200	intergenic	Smechr0102980:E01:57399355-57442631:-:-20877	Smechr0102980(Smechr0102980)	NA	DET1; de-etiolated-1; K10571	map04120	deetiolated 1-like protein [Solanum tuberosum]	NA
E01	57466416	57466653	238	57466525	37	14.0486	4.30037	10.6085	R48h_peak_201	intergenic	Smechr0102980:E01:57399355-57442631:-:-23903	Smechr0102980(Smechr0102980)	NA	DET1; de-etiolated-1; K10571	map04120	deetiolated 1-like protein [Solanum tuberosum]	NA
E01	57492512	57492877	366	57492635	79	11.3485	2.33839	8.04854	R48h_peak_202	intergenic	Smechr0102980:E01:57399355-57442631:-:-50063	Smechr0102980(Smechr0102980)	NA	DET1; de-etiolated-1; K10571	map04120	deetiolated 1-like protein [Solanum tuberosum]	NA
E01	57522281	57522645	365	57522365	85	14.0329	2.54149	10.5936	R48h_peak_203	intergenic	Smechr0102980:E01:57399355-57442631:-:-79831	Smechr0102980(Smechr0102980)	NA	DET1; de-etiolated-1; K10571	map04120	deetiolated 1-like protein [Solanum tuberosum]	NA
E01	57528974	57529319	346	57529257	32	5.57787	2.34696	2.77846	R48h_peak_204	intergenic	Smechr0102980:E01:57399355-57442631:-:-86515	Smechr0102980(Smechr0102980)	NA	DET1; de-etiolated-1; K10571	map04120	deetiolated 1-like protein [Solanum tuberosum]	NA
E01	57540964	57541157	194	57541039	111	19.8116	2.71175	16.1595	R48h_peak_205	intergenic	Smechr0102980:E01:57399355-57442631:-:-98429	Smechr0102980(Smechr0102980)	NA	DET1; de-etiolated-1; K10571	map04120	deetiolated 1-like protein [Solanum tuberosum]	NA
E01	57596544	57596737	194	57596605	73	16.0956	3.01926	12.5696	R48h_peak_206	intergenic	Smechr0102982:E01:57708117-57708345:+:-111477	Smechr0102982(Smechr0102982)	3;GO:0003723,molecular_function RNA binding;GO:0003735,molecular_function structural constituent of ribosome;GO:0022625,cellular_component cytosolic large ribosomal subunit	RP-L19e, RPL19; large subunit ribosomal protein L19e; K02885	map03010	PREDICTED: 60S ribosomal protein L19-3-like isoform X1 [Gossypium hirsutum]	NA
E01	57628117	57628338	222	57628175	45	8.48891	2.58538	5.3862	R48h_peak_207	intergenic	Smechr0102982:E01:57708117-57708345:+:-79890	Smechr0102982(Smechr0102982)	3;GO:0003723,molecular_function RNA binding;GO:0003735,molecular_function structural constituent of ribosome;GO:0022625,cellular_component cytosolic large ribosomal subunit	RP-L19e, RPL19; large subunit ribosomal protein L19e; K02885	map03010	PREDICTED: 60S ribosomal protein L19-3-like isoform X1 [Gossypium hirsutum]	NA
E01	57630926	57631237	312	57631064	344	34.2966	2.09321	30.3351	R48h_peak_208	intergenic	Smechr0102982:E01:57708117-57708345:+:-77036	Smechr0102982(Smechr0102982)	3;GO:0003723,molecular_function RNA binding;GO:0003735,molecular_function structural constituent of ribosome;GO:0022625,cellular_component cytosolic large ribosomal subunit	RP-L19e, RPL19; large subunit ribosomal protein L19e; K02885	map03010	PREDICTED: 60S ribosomal protein L19-3-like isoform X1 [Gossypium hirsutum]	NA
E01	57634798	57635171	374	57634953	123	5.44754	1.52653	2.66357	R48h_peak_209	intergenic	Smechr0102982:E01:57708117-57708345:+:-73133	Smechr0102982(Smechr0102982)	3;GO:0003723,molecular_function RNA binding;GO:0003735,molecular_function structural constituent of ribosome;GO:0022625,cellular_component cytosolic large ribosomal subunit	RP-L19e, RPL19; large subunit ribosomal protein L19e; K02885	map03010	PREDICTED: 60S ribosomal protein L19-3-like isoform X1 [Gossypium hirsutum]	NA
E01	57670202	57670425	224	57670301	94	19.9948	3.00638	16.3375	R48h_peak_210	intergenic	Smechr0102982:E01:57708117-57708345:+:-37804	Smechr0102982(Smechr0102982)	3;GO:0003723,molecular_function RNA binding;GO:0003735,molecular_function structural constituent of ribosome;GO:0022625,cellular_component cytosolic large ribosomal subunit	RP-L19e, RPL19; large subunit ribosomal protein L19e; K02885	map03010	PREDICTED: 60S ribosomal protein L19-3-like isoform X1 [Gossypium hirsutum]	NA
E01	57821201	57821447	247	57821344	16	6.07752	3.46236	3.20964	R48h_peak_211	intergenic	Smechr0102982:E01:57708117-57708345:+:113206	Smechr0102982(Smechr0102982)	3;GO:0003723,molecular_function RNA binding;GO:0003735,molecular_function structural constituent of ribosome;GO:0022625,cellular_component cytosolic large ribosomal subunit	RP-L19e, RPL19; large subunit ribosomal protein L19e; K02885	map03010	PREDICTED: 60S ribosomal protein L19-3-like isoform X1 [Gossypium hirsutum]	NA
E01	57855919	57856200	282	57856022	38	8.62444	2.8493	5.51077	R48h_peak_212	intergenic	Smechr0102982:E01:57708117-57708345:+:147942	Smechr0102982(Smechr0102982)	3;GO:0003723,molecular_function RNA binding;GO:0003735,molecular_function structural constituent of ribosome;GO:0022625,cellular_component cytosolic large ribosomal subunit	RP-L19e, RPL19; large subunit ribosomal protein L19e; K02885	map03010	PREDICTED: 60S ribosomal protein L19-3-like isoform X1 [Gossypium hirsutum]	NA
E01	57882450	57882654	205	57882533	99	7.26745	1.76674	4.27326	R48h_peak_213	intergenic	Smechr0102982:E01:57708117-57708345:+:174434	Smechr0102982(Smechr0102982)	3;GO:0003723,molecular_function RNA binding;GO:0003735,molecular_function structural constituent of ribosome;GO:0022625,cellular_component cytosolic large ribosomal subunit	RP-L19e, RPL19; large subunit ribosomal protein L19e; K02885	map03010	PREDICTED: 60S ribosomal protein L19-3-like isoform X1 [Gossypium hirsutum]	NA
E01	57888438	57888786	349	57888650	275	22.3949	1.91771	18.673	R48h_peak_214	intergenic	Smechr0102982:E01:57708117-57708345:+:180494	Smechr0102982(Smechr0102982)	3;GO:0003723,molecular_function RNA binding;GO:0003735,molecular_function structural constituent of ribosome;GO:0022625,cellular_component cytosolic large ribosomal subunit	RP-L19e, RPL19; large subunit ribosomal protein L19e; K02885	map03010	PREDICTED: 60S ribosomal protein L19-3-like isoform X1 [Gossypium hirsutum]	NA
E01	57992430	57992625	196	57992519	25	5.26122	2.51716	2.50132	R48h_peak_215	intergenic	Smechr0102983:E01:58076877-58077417:+:-84350	Smechr0102983(Smechr0102983)	NA	NA	NA	NA	NA
E01	58047478	58047683	206	58047598	94	21.0536	3.1168	17.3663	R48h_peak_216	intergenic	Smechr0102983:E01:58076877-58077417:+:-29297	Smechr0102983(Smechr0102983)	NA	NA	NA	NA	NA
E01	58291358	58291562	205	58291487	66	4.7248	1.69896	2.05818	R48h_peak_217	intergenic	Smechr0102984:E01:58260805-58261162:+:30654	Smechr0102984(Smechr0102984)	NA	NA	NA	PREDICTED: G-type lectin S-receptor-like serine/threonine-protein kinase SD2-5 [Solanum tuberosum]	NA
E01	58409899	58410129	231	58410069	15	5.55364	3.31739	2.75829	R48h_peak_218	intergenic	Smechr0102984:E01:58260805-58261162:+:149208	Smechr0102984(Smechr0102984)	NA	NA	NA	PREDICTED: G-type lectin S-receptor-like serine/threonine-protein kinase SD2-5 [Solanum tuberosum]	NA
E01	58619374	58619759	386	58619624	150	22.4715	2.48739	18.7474	R48h_peak_219	intergenic	Smechr0102985:E01:58571437-58573166:-:-46400	Smechr0102985(Smechr0102985)	NA	NA	NA	PREDICTED: myb-like protein I [Solanum tuberosum]	NA
E01	58686461	58686663	203	58686537	27	7.71721	3.1687	4.68056	R48h_peak_220	intergenic	Smechr0102986:E01:58691946-58692258:+:-5384	Smechr0102986(Smechr0102986)	NA	PSMD7, RPN8; 26S proteasome regulatory subunit N8; K03038	map03050	26S proteasome regulatory subunit N8 [Salvia splendens]	NA
E01	58722554	58722791	238	58722655	57	18.1265	3.91705	14.5276	R48h_peak_221	intergenic	Smechr0102987:E01:58737541-58738064:+:-14869	Smechr0102987(Smechr0102987)	NA	PSMD7, RPN8; 26S proteasome regulatory subunit N8; K03038	map03050	putative 26S proteasome subunit [Solanum lycopersicum]	NA
E01	59033314	59033617	304	59033412	24	4.80779	2.42035	2.12838	R48h_peak_222	intergenic	Smechr0102989:E01:58965853-58966031:-:-67434	Smechr0102989(Smechr0102989)	NA	NA	NA	uncharacterized protein LOC107022255 [Solanum pennellii]	NA
E01	59160626	59160819	194	59160697	17	6.52118	3.561	3.60353	R48h_peak_223	intergenic	Smechr0102990:E01:59193303-59193503:-:32781	Smechr0102990(Smechr0102990)	2;GO:0005524,molecular_function ATP binding;GO:0009507,cellular_component chloroplast	ATPF0A, atpB; F-type H+-transporting ATPase subunit a; K02108	map00190,map00195	ATP synthase CF0 A subunit IV (chloroplast) [Dipelta yunnanensis]	NA
E01	59370894	59371100	207	59370994	56	13.1618	3.07465	9.76418	R48h_peak_224	intergenic	Smechr0102991:E01:59482809-59501328:+:-111812	Smechr0102991(Smechr0102991)	1;GO:0005515,molecular_function protein binding	HERC3; E3 ubiquitin-protein ligase HERC3 [EC:2.3.2.26]; K10614	map04120	uncharacterized protein LOC101261550 [Solanum lycopersicum]	NA
E01	59384367	59384596	230	59384483	17	6.98963	3.78068	4.02306	R48h_peak_225	intergenic	Smechr0102991:E01:59482809-59501328:+:-98328	Smechr0102991(Smechr0102991)	1;GO:0005515,molecular_function protein binding	HERC3; E3 ubiquitin-protein ligase HERC3 [EC:2.3.2.26]; K10614	map04120	uncharacterized protein LOC101261550 [Solanum lycopersicum]	NA
E01	59523363	59523615	253	59523580	23	3.87278	2.16696	1.38708	R48h_peak_226	intergenic	Smechr0102991:E01:59482809-59501328:+:40679	Smechr0102991(Smechr0102991)	1;GO:0005515,molecular_function protein binding	HERC3; E3 ubiquitin-protein ligase HERC3 [EC:2.3.2.26]; K10614	map04120	uncharacterized protein LOC101261550 [Solanum lycopersicum]	NA
E01	60678616	60678837	222	60678643	15	5.07967	3.09008	2.34778	R48h_peak_227	intergenic	Smechr0102998:E01:60747036-60756748:-:78022	Smechr0102998(Smechr0102998)	2;GO:0000977,molecular_function RNA polymerase II regulatory region sequence-specific DNA binding;GO:0032422,molecular_function purine-rich negative regulatory element binding	NA	NA	PREDICTED: transcription factor Pur-alpha 1 isoform X1 [Solanum tuberosum]	NA
E01	60702317	60702525	209	60702380	15	5.6423	3.3606	2.82574	R48h_peak_228	intergenic	Smechr0102998:E01:60747036-60756748:-:54327	Smechr0102998(Smechr0102998)	2;GO:0000977,molecular_function RNA polymerase II regulatory region sequence-specific DNA binding;GO:0032422,molecular_function purine-rich negative regulatory element binding	NA	NA	PREDICTED: transcription factor Pur-alpha 1 isoform X1 [Solanum tuberosum]	NA
E01	60908489	60908703	215	60908648	160	28.0898	2.73622	24.2393	R48h_peak_229	intergenic	Smechr0102998:E01:60747036-60756748:-:-151847	Smechr0102998(Smechr0102998)	2;GO:0000977,molecular_function RNA polymerase II regulatory region sequence-specific DNA binding;GO:0032422,molecular_function purine-rich negative regulatory element binding	NA	NA	PREDICTED: transcription factor Pur-alpha 1 isoform X1 [Solanum tuberosum]	NA
E01	60911450	60911649	200	60911501	58	7.8505	2.20575	4.80167	R48h_peak_230	intergenic	Smechr0102998:E01:60747036-60756748:-:-154801	Smechr0102998(Smechr0102998)	2;GO:0000977,molecular_function RNA polymerase II regulatory region sequence-specific DNA binding;GO:0032422,molecular_function purine-rich negative regulatory element binding	NA	NA	PREDICTED: transcription factor Pur-alpha 1 isoform X1 [Solanum tuberosum]	NA
E01	60974462	60974728	267	60974569	123	13.327	2.09412	9.9211	R48h_peak_231	intergenic	Smechr0102999:E01:61149240-61149483:+:-174645	Smechr0102999(Smechr0102999)	NA	NA	NA	hypothetical protein CR513_00089, partial [Mucuna pruriens]	NA
E01	61304507	61304712	206	61304596	15	5.238	3.16533	2.48366	R48h_peak_232	intergenic	Smechr0103002:E01:61376937-61388617:+:-72328	Smechr0103002(Smechr0103002)	NA	NA	NA	PREDICTED: pentatricopeptide repeat-containing protein At1g10910, chloroplastic isoform X1 [Solanum tuberosum]	NA
E01	61495484	61495712	229	61495575	46	8.09419	2.48521	5.02495	R48h_peak_233	intergenic	Smechr0103006:E01:61486957-61487374:+:8640	Smechr0103006(Smechr0103006)	NA	NA	NA	LOW QUALITY PROTEIN: ethylene-responsive transcription factor ERF069-like [Solanum pennellii]	NA
E01	61496556	61496752	197	61496662	78	23.0204	3.80216	19.2827	R48h_peak_234	intergenic	Smechr0103006:E01:61486957-61487374:+:9696	Smechr0103006(Smechr0103006)	NA	NA	NA	LOW QUALITY PROTEIN: ethylene-responsive transcription factor ERF069-like [Solanum pennellii]	NA
E01	61502211	61502487	277	61502335	155	17.1236	2.13638	13.5594	R48h_peak_235	intergenic	Smechr0103006:E01:61486957-61487374:+:15391	Smechr0103006(Smechr0103006)	NA	NA	NA	LOW QUALITY PROTEIN: ethylene-responsive transcription factor ERF069-like [Solanum pennellii]	NA
E01	61701034	61701252	219	61701151	128	14.2556	2.12499	10.8062	R48h_peak_236	intergenic	Smechr0103012:E01:61783470-61783767:-:82624	Smechr0103012(Smechr0103012)	1;GO:0003677,molecular_function DNA binding	NA	NA	B3 domain-containing protein Os06g0112300 [Solanum lycopersicum]	NA
E01	61703130	61703375	246	61703285	176	29.1864	2.6546	25.3143	R48h_peak_237	intergenic	Smechr0103012:E01:61783470-61783767:-:80515	Smechr0103012(Smechr0103012)	1;GO:0003677,molecular_function DNA binding	NA	NA	B3 domain-containing protein Os06g0112300 [Solanum lycopersicum]	NA
E01	61771319	61771752	434	61771452	123	21.1298	2.66518	17.4407	R48h_peak_238	intergenic	Smechr0103012:E01:61783470-61783767:-:12232	Smechr0103012(Smechr0103012)	1;GO:0003677,molecular_function DNA binding	NA	NA	B3 domain-containing protein Os06g0112300 [Solanum lycopersicum]	NA
E01	61934420	61934763	344	61934681	13	4.3969	2.94053	1.78178	R48h_peak_239	intergenic	Smechr0103014:E01:61921262-61925002:-:-9589	Smechr0103014(Smechr0103014)	NA	NA	NA	hypothetical protein EJD97_011479 [Solanum chilense]	NA
E01	61954338	61954538	201	61954400	14	5.00613	3.15056	2.28223	R48h_peak_240	intergenic	Smechr0103014:E01:61921262-61925002:-:-29435	Smechr0103014(Smechr0103014)	NA	NA	NA	hypothetical protein EJD97_011479 [Solanum chilense]	NA
E01	62109224	62109679	456	62109299	80	8.82118	2.05397	5.69176	R48h_peak_241	intergenic	Smechr0103017:E01:62084638-62101226:-:-8225	Smechr0103017(Smechr0103017)	NA	NA	NA	PREDICTED: B3 domain-containing protein Os06g0112300-like isoform X1 [Solanum tuberosum]	NA
E01	62190311	62190580	270	62190408	32	4.43628	2.07201	1.81709	R48h_peak_242	intergenic	Smechr0103018:E01:62211339-62211564:-:21119	Smechr0103018(Smechr0103018)	1;GO:0003677,molecular_function DNA binding	NA	NA	PREDICTED: B3 domain-containing protein Os06g0112300-like isoform X1 [Solanum tuberosum]	NA
E01	62223938	62224141	204	62224038	39	5.74959	2.20197	2.92014	R48h_peak_243	intergenic	Smechr0103019:E01:62215334-62215580:-:-8459	Smechr0103019(Smechr0103019)	NA	NA	NA	PREDICTED: transcription factor MYB1R1-like [Solanum tuberosum]	NA
E01	62604209	62604442	234	62604377	115	19.0405	2.59739	15.4115	R48h_peak_244	intergenic	Smechr0103030:E01:62586837-62587139:+:17488	Smechr0103030(Smechr0103030)	NA	RFA1, RPA1, rpa; replication factor A1; K07466	map03030,map03420,map03430,map03440	PREDICTED: uncharacterized protein LOC104210213 [Nicotiana sylvestris]	NA
E01	62606221	62606449	229	62606312	259	67.3814	3.67327	63.0351	R48h_peak_245	intergenic	Smechr0103030:E01:62586837-62587139:+:19497	Smechr0103030(Smechr0103030)	NA	RFA1, RPA1, rpa; replication factor A1; K07466	map03030,map03420,map03430,map03440	PREDICTED: uncharacterized protein LOC104210213 [Nicotiana sylvestris]	NA
E01	62659970	62660192	223	62660112	277	42.877	2.58962	38.7889	R48h_peak_246	intergenic	Smechr0103031:E01:62707214-62707676:-:47595	Smechr0103031(Smechr0103031)	2;GO:0005634,cellular_component nucleus;GO:0006367,biological_process transcription initiation from RNA polymerase II promoter	TAF11; transcription initiation factor TFIID subunit 11; K03135	map03022	transcription initiation factor TFIID subunit 11 [Solanum lycopersicum]	NA
E01	62733601	62734172	572	62734035	461	52.7678	2.24011	48.5646	R48h_peak_247	intergenic	Smechr0103032:E01:62710673-62711097:+:23213	Smechr0103032(Smechr0103032)	NA	NA	NA	PREDICTED: uncharacterized protein LOC102582764 [Solanum tuberosum]	NA
E01	62770163	62770373	211	62770292	87	17.5794	2.88715	13.9994	R48h_peak_248	intergenic	Smechr0103033:E01:62784647-62785145:+:-14379	Smechr0103033(Smechr0103033)	NA	NA	NA	PREDICTED: uncharacterized protein LOC107063278 [Solanum tuberosum]	NA
E01	62774815	62775047	233	62774917	102	20.2329	2.88481	16.5691	R48h_peak_249	intergenic	Smechr0103033:E01:62784647-62785145:+:-9716	Smechr0103033(Smechr0103033)	NA	NA	NA	PREDICTED: uncharacterized protein LOC107063278 [Solanum tuberosum]	NA
E01	62919881	62920088	208	62919962	15	5.6423	3.3606	2.82574	R48h_peak_250	intergenic	Smechr0103035:E01:62860621-62865369:-:-54615	Smechr0103035(Smechr0103035)	2;GO:0003677,molecular_function DNA binding;GO:0005634,cellular_component nucleus	NA	NA	PREDICTED: methyl-CpG-binding domain-containing protein 2-like [Nicotiana tomentosiformis]	NA
E01	62927346	62927644	299	62927555	14	5.00613	3.15056	2.28223	R48h_peak_251	intergenic	Smechr0103035:E01:62860621-62865369:-:-62125	Smechr0103035(Smechr0103035)	2;GO:0003677,molecular_function DNA binding;GO:0005634,cellular_component nucleus	NA	NA	PREDICTED: methyl-CpG-binding domain-containing protein 2-like [Nicotiana tomentosiformis]	NA
E01	63186035	63186391	357	63186126	20	7.88274	3.83354	4.83137	R48h_peak_252	intergenic	Smechr0103038:E01:63251024-63251247:-:65034	Smechr0103038(Smechr0103038)	NA	ndhH; NAD(P)H-quinone oxidoreductase subunit H [EC:7.1.1.2]; K05579	map00190	NADH dehydrogenase subunit 7 [Nicotiana tomentosiformis]	NA
E01	63601369	63601625	257	63601503	319	61.4554	2.97053	57.166	R48h_peak_253	intergenic	Smechr0103045:E01:63556808-63557697:+:44688	Smechr0103045(Smechr0103045)	2;GO:0003700,molecular_function DNA-binding transcription factor activity;GO:0006355,biological_process regulation of transcription, DNA-templated	PTI6; pathogenesis-related genes transcriptional activator PTI6; K13434	map04626	PREDICTED: ethylene-responsive transcription factor CRF2-like [Nicotiana tabacum]	NA
E01	63608028	63608240	213	63608094	17	6.98963	3.78068	4.02306	R48h_peak_254	intergenic	Smechr0103045:E01:63556808-63557697:+:51325	Smechr0103045(Smechr0103045)	2;GO:0003700,molecular_function DNA-binding transcription factor activity;GO:0006355,biological_process regulation of transcription, DNA-templated	PTI6; pathogenesis-related genes transcriptional activator PTI6; K13434	map04626	PREDICTED: ethylene-responsive transcription factor CRF2-like [Nicotiana tabacum]	NA
E01	63888798	63889037	240	63888951	174	39.1759	3.24139	35.1389	R48h_peak_255	intergenic	Smechr0103049:E01:63894242-63894425:+:-5325	Smechr0103049(Smechr0103049)	2;GO:0003700,molecular_function DNA-binding transcription factor activity;GO:0006355,biological_process regulation of transcription, DNA-templated	NA	NA	NA	AP2/ERF-ERF
E01	64381295	64381490	196	64381445	18	6.04224	3.24724	3.17976	R48h_peak_256	intergenic	Smechr0103059:E01:64387720-64388628:-:7236	Smechr0103059(Smechr0103059)	NA	NA	NA	PREDICTED: methyl-CpG-binding domain-containing protein 2-like [Nicotiana tabacum]	NA
E01	64787435	64787811	377	64787485	25	5.56875	2.61151	2.77171	R48h_peak_257	intergenic	Smechr0103069:E01:64774725-64775049:-:-12573	Smechr0103069(Smechr0103069)	2;GO:0003676,molecular_function nucleic acid binding;GO:0004523,molecular_function RNA-DNA hybrid ribonuclease activity	NA	NA	PREDICTED: ribonuclease H-like [Solanum tuberosum]	NA
E01	64788623	64788902	280	64788675	25	9.48893	3.94091	6.30919	R48h_peak_258	intergenic	Smechr0103069:E01:64774725-64775049:-:-13713	Smechr0103069(Smechr0103069)	2;GO:0003676,molecular_function nucleic acid binding;GO:0004523,molecular_function RNA-DNA hybrid ribonuclease activity	NA	NA	PREDICTED: ribonuclease H-like [Solanum tuberosum]	NA
E01	66079060	66079265	206	66079084	13	4.17834	2.83048	1.63217	R48h_peak_259	intergenic	Smechr0103090:E01:66094673-66094934:+:-15511	Smechr0103090(Smechr0103090)	1;GO:0018024,molecular_function histone-lysine N-methyltransferase activity	IARS, ileS; isoleucyl-tRNA synthetase [EC:6.1.1.5]; K01870	map00970	PREDICTED: histone-lysine N-methyltransferase SUVR2 isoform X1 [Solanum tuberosum]	NA
E01	66534350	66534550	201	66534502	14	3.99499	2.6624	1.48681	R48h_peak_260	intergenic	Smechr0103105:E01:66570656-66573614:+:-36206	Smechr0103105(Smechr0103105)	NA	NA	NA	PREDICTED: uncharacterized protein LOC107867908 [Capsicum annuum]	NA
E01	67190678	67190925	248	67190850	33	11.9285	4.01736	8.59497	R48h_peak_261	intergenic	Smechr0103110:E01:67165556-67165772:+:25245	Smechr0103110(Smechr0103110)	NA	NA	NA	NA	NA
E01	67358845	67359076	232	67358975	100	28.5452	3.77594	24.6857	R48h_peak_262	intergenic	Smechr0103112:E01:67371561-67371879:-:12919	Smechr0103112(Smechr0103112)	NA	NA	NA	LOW QUALITY PROTEIN: ethylene-responsive transcription factor ERF069-like [Solanum pennellii]	NA
E01	67456299	67456574	276	67456434	14	5.00613	3.15056	2.28223	R48h_peak_263	intergenic	Smechr0103113:E01:67459798-67460185:-:3749	Smechr0103113(Smechr0103113)	NA	NA	NA	kinase-interacting family protein-like [Solanum lycopersicum]	NA
E01	67731381	67731713	333	67731482	130	18.6116	2.40975	14.9966	R48h_peak_264	intergenic	Smechr0103118:E01:67740131-67740317:-:8770	Smechr0103118(Smechr0103118)	NA	NA	NA	PREDICTED: uncharacterized protein LOC107063442 [Solanum tuberosum]	NA
E01	67803334	67803540	207	67803423	52	17.0754	3.98065	13.513	R48h_peak_265	intergenic	Smechr0103119:E01:67841993-67842203:+:-38556	Smechr0103119(Smechr0103119)	1;GO:0003677,molecular_function DNA binding	NA	NA	hypothetical protein T459_03071 [Capsicum annuum]	NA
E01	67908429	67908633	205	67908541	47	11.8245	3.16201	8.49641	R48h_peak_266	intergenic	Smechr0103120:E01:67934300-67934486:-:25955	Smechr0103120(Smechr0103120)	NA	E3.2.1.15; polygalacturonase [EC:3.2.1.15]; K01184	map00040	PREDICTED: uncharacterized protein LOC107063442 [Solanum tuberosum]	NA
E01	68261489	68261791	303	68261666	318	59.0693	2.90095	54.8028	R48h_peak_267	intergenic	Smechr0103129:E01:68311087-68311416:-:49776	Smechr0103129(Smechr0103129)	NA	NA	NA	NA	NA
E01	68515858	68516279	422	68515901	16	5.97134	3.41204	3.11671	R48h_peak_268	Smechr0103131:Promoter	Smechr0103131:E01:68514848-68515531:-:-537	Smechr0103131(Smechr0103131)	NA	NA	NA	hypothetical protein EJD97_006600 [Solanum chilense]	NA
E01	68747433	68747632	200	68747516	13	4.30489	2.89403	1.73678	R48h_peak_269	intergenic	Smechr0103135:E01:68671885-68682716:-:-64816	Smechr0103135(Smechr0103135)	1;GO:0016787,molecular_function hydrolase activity	NA	NA	isopentenyl diphosphate isomerase [Solanum lycopersicum]	NA
E01	69269520	69269771	252	69269701	20	5.1	2.72128	2.36294	R48h_peak_270	Smechr0103146:intron	Smechr0103145:E01:69263600-69264041:-:-5604	Smechr0103145(Smechr0103145)	1;GO:0043531,molecular_function ADP binding	NA	NA	PREDICTED: TMV resistance protein N-like, partial [Solanum tuberosum]	NA
E01	69615295	69615571	277	69615413	125	20.0819	2.5642	16.4221	R48h_peak_271	intergenic	Smechr0103152:E01:69580927-69588147:+:34505	Smechr0103152(Smechr0103152)	NA	NA	NA	PREDICTED: uncharacterized protein LOC102606317 isoform X1 [Solanum tuberosum]	NA
E01	69730618	69730814	197	69730761	17	6.30566	3.46182	3.40963	R48h_peak_272	intergenic	Smechr0103153:E01:69840951-69843490:+:-110235	Smechr0103153(Smechr0103153)	NA	NA	NA	nucleolar protein 16 [Solanum pennellii]	NA
E01	69769758	69769962	205	69769911	70	8.26753	2.09821	5.18464	R48h_peak_273	intergenic	Smechr0103153:E01:69840951-69843490:+:-71091	Smechr0103153(Smechr0103153)	NA	NA	NA	nucleolar protein 16 [Solanum pennellii]	NA
E01	69816043	69816416	374	69816194	131	13.0594	2.02503	9.66696	R48h_peak_274	intergenic	Smechr0103153:E01:69840951-69843490:+:-24722	Smechr0103153(Smechr0103153)	NA	NA	NA	nucleolar protein 16 [Solanum pennellii]	NA
E01	70704008	70704224	217	70704147	35	12.1123	3.90896	8.76863	R48h_peak_275	intergenic	Smechr0103175:E01:70678685-70678976:-:-25139	Smechr0103175(Smechr0103175)	NA	NA	NA	PREDICTED: uncharacterized protein LOC102582816 isoform X2 [Solanum tuberosum]	NA
E01	70973430	70973665	236	70973628	15	5.63641	3.35772	2.82574	R48h_peak_276	intergenic	Smechr0103179:E01:70957745-70959821:+:15802	Smechr0103179(Smechr0103179)	NA	NA	NA	transmembrane protein 45B [Solanum lycopersicum]	NA
E01	71097419	71097624	206	71097544	188	24.0972	2.3124	20.3332	R48h_peak_277	intergenic	Smechr0103185:E01:71070100-71070721:+:27421	Smechr0103185(Smechr0103185)	NA	NA	NA	protein WHAT'S THIS FACTOR 9, mitochondrial [Solanum pennellii]	NA
E01	71097838	71098291	454	71097935	338	48.8406	2.50482	44.6823	R48h_peak_278	intergenic	Smechr0103185:E01:71070100-71070721:+:27964	Smechr0103185(Smechr0103185)	NA	NA	NA	protein WHAT'S THIS FACTOR 9, mitochondrial [Solanum pennellii]	NA
E01	71257234	71257453	220	71257330	157	22.8277	2.45198	19.0947	R48h_peak_279	intergenic	Smechr0103187:E01:71227234-71227479:-:-29864	Smechr0103187(Smechr0103187)	1;GO:0003677,molecular_function DNA binding	NA	NA	Histone H2A [Anabarilius grahami]	NA
E01	71259616	71260027	412	71259798	197	22.219	2.17744	18.5016	R48h_peak_280	intergenic	Smechr0103187:E01:71227234-71227479:-:-32342	Smechr0103187(Smechr0103187)	1;GO:0003677,molecular_function DNA binding	NA	NA	Histone H2A [Anabarilius grahami]	NA
E01	71262286	71262755	470	71262677	86	9.71135	2.08759	6.51673	R48h_peak_281	intergenic	Smechr0103187:E01:71227234-71227479:-:-35041	Smechr0103187(Smechr0103187)	1;GO:0003677,molecular_function DNA binding	NA	NA	Histone H2A [Anabarilius grahami]	NA
E01	71316235	71316431	197	71316329	52	8.08183	2.34751	5.01342	R48h_peak_282	intergenic	Smechr0103187:E01:71227234-71227479:-:-88853	Smechr0103187(Smechr0103187)	1;GO:0003677,molecular_function DNA binding	NA	NA	Histone H2A [Anabarilius grahami]	NA
E01	71316741	71316949	209	71316828	108	16.1336	2.44065	12.6065	R48h_peak_283	intergenic	Smechr0103187:E01:71227234-71227479:-:-89365	Smechr0103187(Smechr0103187)	1;GO:0003677,molecular_function DNA binding	NA	NA	Histone H2A [Anabarilius grahami]	NA
E01	71317386	71317644	259	71317467	324	61.5796	2.94552	57.289	R48h_peak_284	intergenic	Smechr0103187:E01:71227234-71227479:-:-90035	Smechr0103187(Smechr0103187)	1;GO:0003677,molecular_function DNA binding	NA	NA	Histone H2A [Anabarilius grahami]	NA
E01	71321278	71321487	210	71321384	107	21.6576	2.93289	17.9544	R48h_peak_285	intergenic	Smechr0103187:E01:71227234-71227479:-:-93903	Smechr0103187(Smechr0103187)	1;GO:0003677,molecular_function DNA binding	NA	NA	Histone H2A [Anabarilius grahami]	NA
E01	71353978	71354183	206	71354094	35	9.2798	3.14449	6.11515	R48h_peak_286	intergenic	Smechr0103187:E01:71227234-71227479:-:-126601	Smechr0103187(Smechr0103187)	1;GO:0003677,molecular_function DNA binding	NA	NA	Histone H2A [Anabarilius grahami]	NA
E01	71523313	71523621	309	71523453	246	45.4203	2.86938	41.3015	R48h_peak_287	intergenic	Smechr0103190:E01:71520354-71521688:+:3112	Smechr0103190(Smechr0103190)	NA	NA	NA	PREDICTED: uncharacterized protein LOC102601421 isoform X1 [Solanum tuberosum]	NA
E01	71550004	71550221	218	71550154	212	39.5217	2.87294	35.4798	R48h_peak_288	intergenic	Smechr0103190:E01:71520354-71521688:+:29758	Smechr0103190(Smechr0103190)	NA	NA	NA	PREDICTED: uncharacterized protein LOC102601421 isoform X1 [Solanum tuberosum]	NA
E01	71573312	71573516	205	71573436	48	12.7763	3.30923	9.39758	R48h_peak_289	intergenic	Smechr0103191:E01:71588952-71589261:+:-15538	Smechr0103191(Smechr0103191)	NA	NA	NA	PREDICTED: uncharacterized protein LOC107791933 [Nicotiana tabacum]	NA
E01	71809689	71809887	199	71809764	32	9.27729	3.31461	6.11315	R48h_peak_290	intergenic	Smechr0103196:E01:71813887-71814599:-:4811	Smechr0103196(Smechr0103196)	NA	NA	NA	PREDICTED: pentatricopeptide repeat-containing protein At5g08305 [Solanum tuberosum]	NA
E01	72298087	72298461	375	72298167	46	4.25579	1.80756	1.69764	R48h_peak_291	intergenic	Smechr0103209:E01:72361469-72361652:+:-63195	Smechr0103209(Smechr0103209)	NA	NA	NA	hypothetical protein T459_25887 [Capsicum annuum]	NA
E01	72595977	72596174	198	72596025	19	7.20649	3.65099	4.21695	R48h_peak_292	intergenic	Smechr0103216:E01:72607969-72609240:+:-11894	Smechr0103216(Smechr0103216)	2;GO:0016491,molecular_function oxidoreductase activity;GO:0055114,biological_process oxidation-reduction process	F6H; feruloyl-CoA 6-hydroxylase [EC:1.14.11.61]; K06892	map00940	PREDICTED: feruloyl CoA ortho-hydroxylase 1-like [Nicotiana attenuata]	NA
E01	72769863	72770102	240	72769951	79	15.0699	2.75983	11.5856	R48h_peak_293	intergenic	Smechr0103218:E01:72724245-72725895:-:-44087	Smechr0103218(Smechr0103218)	3;GO:0016020,cellular_component membrane;GO:0022857,molecular_function transmembrane transporter activity;GO:0055085,biological_process transmembrane transport	PPP2R5; serine/threonine-protein phosphatase 2A regulatory subunit B'; K11584	map03015	hypothetical protein EJD97_022465 [Solanum chilense]	NA
E01	73354163	73354380	218	73354271	96	21.7172	3.14393	18.0127	R48h_peak_294	intergenic	Smechr0103230:E01:73271051-73319400:-:-34871	Smechr0103230(Smechr0103230)	1;GO:0005515,molecular_function protein binding	NA	NA	PREDICTED: DDB1- and CUL4-associated factor 4 [Solanum tuberosum]	NA
E01	73665444	73665663	220	73665564	75	11.1913	2.37704	7.90022	R48h_peak_295	intergenic	Smechr0103232:E01:73736512-73737551:-:71998	Smechr0103232(Smechr0103232)	NA	NA	NA	NA	NA
E01	74117031	74117399	369	74117272	13	4.00165	2.74252	1.48681	R48h_peak_296	intergenic	Smechr0103234:E01:74072671-74073115:-:-44099	Smechr0103234(Smechr0103234)	NA	NA	NA	transcription factor SRM1-like [Solanum lycopersicum]	MYB-related
E01	74146408	74146702	295	74146534	13	4.29631	2.88971	1.73042	R48h_peak_297	intergenic	Smechr0103234:E01:74072671-74073115:-:-73439	Smechr0103234(Smechr0103234)	NA	NA	NA	transcription factor SRM1-like [Solanum lycopersicum]	MYB-related
E01	75015339	75015774	436	75015383	15	5.6423	3.3606	2.82574	R48h_peak_298	intergenic	Smechr0103256:E01:74991119-74991325:+:24437	Smechr0103256(Smechr0103256)	NA	NA	NA	PREDICTED: uncharacterized protein LOC102605937 [Solanum tuberosum]	NA
E01	75563908	75564172	265	75564052	122	16.4432	2.32647	12.9037	R48h_peak_299	intergenic	Smechr0103264:E01:75593168-75593781:-:29741	Smechr0103264(Smechr0103264)	NA	NA	NA	NA	NA
E01	75752429	75752673	245	75752587	461	68.5231	2.55967	64.1655	R48h_peak_300	intergenic	Smechr0103266:E01:75622074-75622677:+:130476	Smechr0103266(Smechr0103266)	NA	NA	NA	PREDICTED: uncharacterized protein LOC109219434 [Nicotiana attenuata]	NA
E01	76196513	76196773	261	76196682	137	25.0763	2.78724	21.2894	R48h_peak_301	intergenic	Smechr0103269:E01:76161240-76164505:+:35402	Smechr0103269(Smechr0103269)	NA	NA	NA	PREDICTED: uncharacterized protein LOC102590045 [Solanum tuberosum]	NA
E01	76203946	76204249	304	76204007	28	7.45456	3.02627	4.44245	R48h_peak_302	intergenic	Smechr0103269:E01:76161240-76164505:+:42857	Smechr0103269(Smechr0103269)	NA	NA	NA	PREDICTED: uncharacterized protein LOC102590045 [Solanum tuberosum]	NA
E01	76208798	76209074	277	76208900	18	6.04224	3.24724	3.17976	R48h_peak_303	intergenic	Smechr0103269:E01:76161240-76164505:+:47695	Smechr0103269(Smechr0103269)	NA	NA	NA	PREDICTED: uncharacterized protein LOC102590045 [Solanum tuberosum]	NA
E01	76374665	76375394	730	76374833	249	31.773	2.32879	27.8548	R48h_peak_304	Smechr0103275:intron	Smechr0103275:E01:76369605-76379219:+:5424	Smechr0103275(Smechr0103275)	3;GO:0005524,molecular_function ATP binding;GO:0006457,biological_process protein folding;GO:0051082,molecular_function unfolded protein binding	HSP90A, htpG; molecular chaperone HtpG; K04079	map04141,map04626	Heat shock cognate protein 80 isoform B [Glycine soja]	NA
E01	76476742	76477021	280	76476845	225	11.7777	1.64271	8.4525	R48h_peak_305	intergenic	Smechr0103277:E01:76459471-76459642:-:-17239	Smechr0103277(Smechr0103277)	NA	NA	NA	NA	NA
E01	76573758	76574028	271	76573926	344	67.5823	3.01463	63.2338	R48h_peak_306	intergenic	Smechr0103280:E01:76611321-76611855:+:-37428	Smechr0103280(Smechr0103280)	NA	NA	NA	hypothetical protein SDM1_46t00006 [Solanum demissum]	NA
E01	76582433	76582633	201	76582502	18	5.58238	3.05256	2.78137	R48h_peak_307	intergenic	Smechr0103280:E01:76611321-76611855:+:-28788	Smechr0103280(Smechr0103280)	NA	NA	NA	hypothetical protein SDM1_46t00006 [Solanum demissum]	NA
E01	76589333	76589818	486	76589464	189	18.4579	2.03925	14.8478	R48h_peak_308	intergenic	Smechr0103280:E01:76611321-76611855:+:-21746	Smechr0103280(Smechr0103280)	NA	NA	NA	hypothetical protein SDM1_46t00006 [Solanum demissum]	NA
E01	76591609	76591806	198	76591673	89	21.8404	3.3184	18.1325	R48h_peak_309	intergenic	Smechr0103280:E01:76611321-76611855:+:-19614	Smechr0103280(Smechr0103280)	NA	NA	NA	hypothetical protein SDM1_46t00006 [Solanum demissum]	NA
E01	76737128	76737347	220	76737156	13	4.3969	2.94053	1.78178	R48h_peak_310	intergenic	Smechr0103287:E01:76743204-76743834:+:-5967	Smechr0103287(Smechr0103287)	NA	NA	NA	NA	NA
E01	77024625	77024892	268	77024828	14	5.00613	3.15056	2.28223	R48h_peak_311	intergenic	Smechr0103293:E01:77005294-77005513:-:-19245	Smechr0103293(Smechr0103293)	NA	NA	NA	hypothetical protein CQW23_00262 [Capsicum baccatum]	NA
E01	77056395	77056973	579	77056805	233	20.5153	1.96771	16.843	R48h_peak_312	intergenic	Smechr0103294:E01:77065078-77081478:-:24794	Smechr0103294(Smechr0103294)	2;GO:0016491,molecular_function oxidoreductase activity;GO:0055114,biological_process oxidation-reduction process	ALDH; aldehyde dehydrogenase (NAD+) [EC:1.2.1.3]; K00128	map00010,map00053,map00071,map00280,map00310,map00330,map00340,map00380,map00410,map00561,map00620,map00770,map00903	PREDICTED: aldehyde dehydrogenase family 3 member F1-like [Solanum tuberosum]	NA
E01	77119762	77120327	566	77120160	159	18.3039	2.18002	14.6991	R48h_peak_313	Smechr0103296:Promoter	Smechr0103296:E01:77117478-77118870:-:-1174	Smechr0103296(Smechr0103296)	NA	NA	NA	PREDICTED: uncharacterized protein LOC107855847 isoform X1 [Capsicum annuum]	NA
E01	77124052	77124250	199	77124185	94	13.0016	2.32112	9.61209	R48h_peak_314	intergenic	Smechr0103296:E01:77117478-77118870:-:-5280	Smechr0103296(Smechr0103296)	NA	NA	NA	PREDICTED: uncharacterized protein LOC107855847 isoform X1 [Capsicum annuum]	NA
E01	77125817	77126012	196	77125960	82	10.9192	2.25398	7.64427	R48h_peak_315	intergenic	Smechr0103297:E01:77129419-77129659:-:3745	Smechr0103297(Smechr0103297)	NA	NA	NA	hypothetical protein T459_17624 [Capsicum annuum]	NA
E01	77230515	77230807	293	77230697	30	6.69322	2.70776	3.75748	R48h_peak_316	intergenic	Smechr0103298:E01:77274324-77274656:-:43995	Smechr0103298(Smechr0103298)	NA	NA	NA	NA	NA
E01	77261450	77262256	807	77262020	663	65.3896	2.10657	61.0624	R48h_peak_317	intergenic	Smechr0103298:E01:77274324-77274656:-:12803	Smechr0103298(Smechr0103298)	NA	NA	NA	NA	NA
E01	77284875	77285097	223	77285036	23	7.22107	3.28796	4.23089	R48h_peak_318	intergenic	Smechr0103298:E01:77274324-77274656:-:-10329	Smechr0103298(Smechr0103298)	NA	NA	NA	NA	NA
E01	77371843	77372050	208	77371978	18	7.11678	3.72199	4.13717	R48h_peak_319	intergenic	Smechr0103300:E01:77377516-77382099:+:-5570	Smechr0103300(Smechr0103300)	NA	NA	NA	hypothetical protein EJD97_004985 [Solanum chilense]	NA
E01	77816615	77816821	207	77816716	40	5.27267	2.08564	2.51172	R48h_peak_320	intergenic	Smechr0103308:E01:77795800-77807446:-:-9271	Smechr0103308(Smechr0103308)	NA	NA	NA	PREDICTED: uncharacterized protein LOC107058099 [Solanum tuberosum]	NA
E01	78133940	78134164	225	78134062	175	20.5097	2.20724	16.8375	R48h_peak_321	intergenic	Smechr0103319:E01:78197767-78199108:-:65056	Smechr0103319(Smechr0103319)	1;GO:0009055,molecular_function electron transfer activity	RPB1, POLR2A; DNA-directed RNA polymerase II subunit RPB1 [EC:2.7.7.6]; K03006	map03020	PREDICTED: mavicyanin-like [Solanum tuberosum]	NA
E01	78137654	78137886	233	78137753	58	17.7277	3.79339	14.1424	R48h_peak_322	intergenic	Smechr0103319:E01:78197767-78199108:-:61338	Smechr0103319(Smechr0103319)	1;GO:0009055,molecular_function electron transfer activity	RPB1, POLR2A; DNA-directed RNA polymerase II subunit RPB1 [EC:2.7.7.6]; K03006	map03020	PREDICTED: mavicyanin-like [Solanum tuberosum]	NA
E01	78141414	78141683	270	78141485	25	5.89574	2.7132	3.04935	R48h_peak_323	intergenic	Smechr0103319:E01:78197767-78199108:-:57560	Smechr0103319(Smechr0103319)	1;GO:0009055,molecular_function electron transfer activity	RPB1, POLR2A; DNA-directed RNA polymerase II subunit RPB1 [EC:2.7.7.6]; K03006	map03020	PREDICTED: mavicyanin-like [Solanum tuberosum]	NA
E01	78268117	78268329	213	78268246	13	4.3969	2.94053	1.78178	R48h_peak_324	intergenic	Smechr0103321:E01:78270039-78270548:-:2325	Smechr0103321(Smechr0103321)	NA	NA	NA	hypothetical protein T459_28018 [Capsicum annuum]	NA
E01	78568852	78569085	234	78569082	13	3.97748	2.73055	1.47327	R48h_peak_325	intergenic	Smechr0103324:E01:78638487-78638922:+:-69519	Smechr0103324(Smechr0103324)	NA	NA	NA	Hcr9-OR2B [Solanum pimpinellifolium]	NA
E01	78730306	78730660	355	78730458	672	73.7081	2.20833	69.3019	R48h_peak_326	intergenic	Smechr0103329:E01:78741317-78741733:+:-10834	Smechr0103329(Smechr0103329)	NA	NA	NA	uncharacterized protein LOC114078040 [Solanum pennellii]	NA
E01	79122439	79122884	446	79122545	83	8.04229	1.94591	4.97712	R48h_peak_327	intergenic	Smechr0103335:E01:79134115-79134328:+:-11454	Smechr0103335(Smechr0103335)	NA	NA	NA	NA	NA
E01	79318905	79319132	228	79319026	17	6.44562	3.52609	3.53437	R48h_peak_328	intergenic	Smechr0103342:E01:79296225-79296582:-:-22436	Smechr0103342(Smechr0103342)	NA	NA	NA	NA	NA
E01	79617180	79617394	215	79617286	15	5.6423	3.3606	2.82574	R48h_peak_329	intergenic	Smechr0103347:E01:79600989-79602704:+:16297	Smechr0103347(Smechr0103347)	NA	NA	NA	PREDICTED: uncharacterized protein LOC107784425 isoform X2 [Nicotiana tabacum]	NA
E01	79689151	79689395	245	79689265	285	65.577	3.3515	61.2479	R48h_peak_330	intergenic	Smechr0103347:E01:79600989-79602704:+:88283	Smechr0103347(Smechr0103347)	NA	NA	NA	PREDICTED: uncharacterized protein LOC107784425 isoform X2 [Nicotiana tabacum]	NA
E01	79707345	79707548	204	79707467	111	18.9585	2.64019	15.3322	R48h_peak_331	intergenic	Smechr0103348:E01:79798001-79803210:-:95764	Smechr0103348(Smechr0103348)	NA	FLS; flavonol synthase [EC:1.14.20.6]; K05278	map00941	deacetoxyvindoline 4-hydroxylase-like [Solanum lycopersicum]	NA
E01	79957821	79958101	281	79958002	15	5.5332	3.30746	2.73936	R48h_peak_332	intergenic	Smechr0103350:E01:79904121-79904391:-:-53569	Smechr0103350(Smechr0103350)	2;GO:0003676,molecular_function nucleic acid binding;GO:0004523,molecular_function RNA-DNA hybrid ribonuclease activity	PIAS1; E3 SUMO-protein ligase PIAS1 [EC:2.3.2.-]; K04706	map04120	PREDICTED: ribonuclease H-like [Solanum tuberosum]	NA
E01	80058214	80058864	651	80058724	124	12.2243	2.00968	8.87511	R48h_peak_333	intergenic	Smechr0103350:E01:79904121-79904391:-:-154147	Smechr0103350(Smechr0103350)	2;GO:0003676,molecular_function nucleic acid binding;GO:0004523,molecular_function RNA-DNA hybrid ribonuclease activity	PIAS1; E3 SUMO-protein ligase PIAS1 [EC:2.3.2.-]; K04706	map04120	PREDICTED: ribonuclease H-like [Solanum tuberosum]	NA
E01	80063881	80064247	367	80064062	492	68.1452	2.46628	63.7914	R48h_peak_334	intergenic	Smechr0103350:E01:79904121-79904391:-:-159672	Smechr0103350(Smechr0103350)	2;GO:0003676,molecular_function nucleic acid binding;GO:0004523,molecular_function RNA-DNA hybrid ribonuclease activity	PIAS1; E3 SUMO-protein ligase PIAS1 [EC:2.3.2.-]; K04706	map04120	PREDICTED: ribonuclease H-like [Solanum tuberosum]	NA
E01	80091654	80091967	314	80091826	287	60.3136	3.1414	56.0347	R48h_peak_335	intergenic	Smechr0103350:E01:79904121-79904391:-:-187419	Smechr0103350(Smechr0103350)	2;GO:0003676,molecular_function nucleic acid binding;GO:0004523,molecular_function RNA-DNA hybrid ribonuclease activity	PIAS1; E3 SUMO-protein ligase PIAS1 [EC:2.3.2.-]; K04706	map04120	PREDICTED: ribonuclease H-like [Solanum tuberosum]	NA
E01	80324527	80324720	194	80324636	17	6.98963	3.78068	4.02306	R48h_peak_336	intergenic	Smechr0103351:E01:80349785-80350477:+:-25162	Smechr0103351(Smechr0103351)	NA	HSP90A, htpG; molecular chaperone HtpG; K04079	map04141,map04626	S-locus F-box protein type-4 [Solanum habrochaites]	NA
E01	80368523	80368834	312	80368648	17	6.98963	3.78068	4.02306	R48h_peak_337	intergenic	Smechr0103351:E01:80349785-80350477:+:18893	Smechr0103351(Smechr0103351)	NA	HSP90A, htpG; molecular chaperone HtpG; K04079	map04141,map04626	S-locus F-box protein type-4 [Solanum habrochaites]	NA
E01	80385849	80386042	194	80385872	17	6.30566	3.46182	3.40963	R48h_peak_338	intergenic	Smechr0103351:E01:80349785-80350477:+:36160	Smechr0103351(Smechr0103351)	NA	HSP90A, htpG; molecular chaperone HtpG; K04079	map04141,map04626	S-locus F-box protein type-4 [Solanum habrochaites]	NA
E01	80470367	80470637	271	80470499	54	8.60016	2.38957	5.48909	R48h_peak_339	intergenic	Smechr0103351:E01:80349785-80350477:+:120716	Smechr0103351(Smechr0103351)	NA	HSP90A, htpG; molecular chaperone HtpG; K04079	map04141,map04626	S-locus F-box protein type-4 [Solanum habrochaites]	NA
E01	80491916	80492180	265	80492097	51	9.16752	2.54846	6.01211	R48h_peak_340	intergenic	Smechr0103351:E01:80349785-80350477:+:142262	Smechr0103351(Smechr0103351)	NA	HSP90A, htpG; molecular chaperone HtpG; K04079	map04141,map04626	S-locus F-box protein type-4 [Solanum habrochaites]	NA
E01	80493205	80493452	248	80493348	182	20.961	2.19243	17.2764	R48h_peak_341	intergenic	Smechr0103351:E01:80349785-80350477:+:143543	Smechr0103351(Smechr0103351)	NA	HSP90A, htpG; molecular chaperone HtpG; K04079	map04141,map04626	S-locus F-box protein type-4 [Solanum habrochaites]	NA
E01	80871442	80871652	211	80871559	93	27.7202	3.89457	23.8772	R48h_peak_342	intergenic	Smechr0103353:E01:80811288-80824246:-:-47300	Smechr0103353(Smechr0103353)	NA	NA	NA	PREDICTED: pentatricopeptide repeat-containing protein At1g10910, chloroplastic isoform X1 [Solanum tuberosum]	NA
E01	80872186	80872381	196	80872260	68	15.3359	3.04723	11.8405	R48h_peak_343	intergenic	Smechr0103353:E01:80811288-80824246:-:-48037	Smechr0103353(Smechr0103353)	NA	NA	NA	PREDICTED: pentatricopeptide repeat-containing protein At1g10910, chloroplastic isoform X1 [Solanum tuberosum]	NA
E01	81260412	81260636	225	81260498	14	5.00613	3.15056	2.28223	R48h_peak_344	intergenic	Smechr0103354:E01:81104332-81119230:-:-141293	Smechr0103354(Smechr0103354)	NA	NA	NA	PREDICTED: uncharacterized protein LOC102583995 [Solanum tuberosum]	NA
E01	81414470	81414896	427	81414793	168	20.4758	2.24556	16.8046	R48h_peak_345	intergenic	Smechr0103355:E01:81402798-81408976:-:-5706	Smechr0103355(Smechr0103355)	3;GO:0015095,molecular_function magnesium ion transmembrane transporter activity;GO:0015693,biological_process magnesium ion transport;GO:0016021,cellular_component integral component of membrane	NA	NA	probable magnesium transporter NIPA6 [Solanum pennellii]	NA
E01	81419087	81419402	316	81419296	75	6.31164	1.82364	3.41508	R48h_peak_346	intergenic	Smechr0103356:E01:81422011-81422706:+:-2767	Smechr0103356(Smechr0103356)	NA	NA	NA	NA	NA
E01	81553582	81553895	314	81553806	16	6.30392	3.57064	3.40841	R48h_peak_347	Smechr0103359:intron	Smechr0103359:E01:81551170-81555067:-:1329	Smechr0103359(Smechr0103359)	4;GO:0004672,molecular_function protein kinase activity;GO:0004713,molecular_function protein tyrosine kinase activity;GO:0005524,molecular_function ATP binding;GO:0006468,biological_process protein phosphorylation	NA	NA	hypothetical protein BC332_31837 [Capsicum chinense]	NA
E01	81724540	81724741	202	81724662	77	13.0329	2.55906	9.6416	R48h_peak_348	intergenic	Smechr0103365:E01:81790946-81792136:-:67496	Smechr0103365(Smechr0103365)	NA	NA	NA	uncharacterized protein LOC109121249 [Solanum lycopersicum]	NA
E01	81862566	81862767	202	81862685	22	10.7403	4.83086	7.47635	R48h_peak_349	intergenic	Smechr0103365:E01:81790946-81792136:-:-70530	Smechr0103365(Smechr0103365)	NA	NA	NA	uncharacterized protein LOC109121249 [Solanum lycopersicum]	NA
E01	81885726	81885939	214	81885770	76	7.87909	1.9902	4.82871	R48h_peak_350	intergenic	Smechr0103365:E01:81790946-81792136:-:-93696	Smechr0103365(Smechr0103365)	NA	NA	NA	uncharacterized protein LOC109121249 [Solanum lycopersicum]	NA
E01	81887038	81887454	417	81887222	35	5.81165	2.31461	2.97443	R48h_peak_351	intergenic	Smechr0103365:E01:81790946-81792136:-:-95109	Smechr0103365(Smechr0103365)	NA	NA	NA	uncharacterized protein LOC109121249 [Solanum lycopersicum]	NA
E01	81890323	81890577	255	81890509	41	6.77454	2.36056	3.8294	R48h_peak_352	intergenic	Smechr0103365:E01:81790946-81792136:-:-98313	Smechr0103365(Smechr0103365)	NA	NA	NA	uncharacterized protein LOC109121249 [Solanum lycopersicum]	NA
E01	81919402	81919621	220	81919474	278	46.5754	2.71206	42.443	R48h_peak_353	intergenic	Smechr0103365:E01:81790946-81792136:-:-127375	Smechr0103365(Smechr0103365)	NA	NA	NA	uncharacterized protein LOC109121249 [Solanum lycopersicum]	NA
E01	82344058	82344276	219	82344163	65	13.8359	2.91474	10.4059	R48h_peak_354	intergenic	Smechr0103367:E01:82468799-82470859:+:-124632	Smechr0103367(Smechr0103367)	3;GO:0005507,molecular_function copper ion binding;GO:0016491,molecular_function oxidoreductase activity;GO:0055114,biological_process oxidation-reduction process	E1.10.3.3; L-ascorbate oxidase [EC:1.10.3.3]; K00423	map00053	PREDICTED: L-ascorbate oxidase homolog [Solanum tuberosum]	NA
E01	82401643	82401939	297	82401774	51	7.64491	2.29646	4.61679	R48h_peak_355	intergenic	Smechr0103367:E01:82468799-82470859:+:-67008	Smechr0103367(Smechr0103367)	3;GO:0005507,molecular_function copper ion binding;GO:0016491,molecular_function oxidoreductase activity;GO:0055114,biological_process oxidation-reduction process	E1.10.3.3; L-ascorbate oxidase [EC:1.10.3.3]; K00423	map00053	PREDICTED: L-ascorbate oxidase homolog [Solanum tuberosum]	NA
E01	82757155	82757415	261	82757308	21	5.62298	2.85087	2.81742	R48h_peak_356	intergenic	Smechr0103372:E01:82621218-82621425:+:136066	Smechr0103372(Smechr0103372)	NA	NA	NA	uncharacterized protein LOC114078420 [Solanum pennellii]	NA
E01	83164421	83164810	390	83164598	14	4.98148	3.13833	2.27725	R48h_peak_357	intergenic	Smechr0103381:E01:83228708-83230466:+:-64093	Smechr0103381(Smechr0103381)	NA	NA	NA	PREDICTED: uncharacterized protein LOC104233317 [Nicotiana sylvestris]	NA
E01	83489063	83489267	205	83489147	48	12.7763	3.30923	9.39758	R48h_peak_358	intergenic	Smechr0103386:E01:83445287-83451150:-:-38014	Smechr0103386(Smechr0103386)	NA	NA	NA	histone-lysine N-methyltransferase 2D-like [Solanum pennellii]	NA
E01	84520983	84521193	211	84521048	16	4.7847	2.86986	2.10839	R48h_peak_359	intergenic	Smechr0103401:E01:84374318-84387534:-:-133553	Smechr0103401(Smechr0103401)	4;GO:0003777,molecular_function microtubule motor activity;GO:0005524,molecular_function ATP binding;GO:0007018,biological_process microtubule-based movement;GO:0008017,molecular_function microtubule binding	NA	NA	PREDICTED: kinesin-related protein 3-like [Solanum tuberosum]	NA
E01	84727271	84727542	272	84727409	61	6.92105	2.03412	3.96168	R48h_peak_360	intergenic	Smechr0103403:E01:84735141-84735645:-:8239	Smechr0103403(Smechr0103403)	NA	CNGC; cyclic nucleotide gated channel, plant; K05391	map04626	PREDICTED: uncharacterized protein LOC107062862 [Solanum tuberosum]	NA
E01	85012671	85012864	194	85012734	15	5.55364	3.31739	2.75829	R48h_peak_361	intergenic	Smechr0103407:E01:85030598-85032299:-:19532	Smechr0103407(Smechr0103407)	NA	NA	NA	NA	NA
E01	85070621	85071037	417	85070883	212	21.7907	2.09328	18.0844	R48h_peak_362	intergenic	Smechr0103408:E01:85041152-85041818:-:-29010	Smechr0103408(Smechr0103408)	NA	NA	NA	PREDICTED: uncharacterized protein LOC109208070 [Nicotiana attenuata]	NA
E01	85089140	85089620	481	85089338	400	61.5897	2.60394	57.2991	R48h_peak_363	intergenic	Smechr0103408:E01:85041152-85041818:-:-47561	Smechr0103408(Smechr0103408)	NA	NA	NA	PREDICTED: uncharacterized protein LOC109208070 [Nicotiana attenuata]	NA
E01	85724382	85724599	218	85724535	15	5.17289	3.1343	2.42436	R48h_peak_364	intergenic	Smechr0103415:E01:85633654-85634119:-:-90371	Smechr0103415(Smechr0103415)	NA	NA	NA	putative E3 ubiquitin-protein ligase ARI7 [Capsicum chinense]	NA
E01	86507788	86508023	236	86507929	40	7.40337	2.51538	4.39662	R48h_peak_365	intergenic	Smechr0103428:E01:86521034-86521217:+:-13129	Smechr0103428(Smechr0103428)	NA	NA	NA	NA	NA
E01	86550178	86550403	226	86550183	13	4.00165	2.74252	1.48681	R48h_peak_366	intergenic	Smechr0103429:E01:86567912-86573415:-:23125	Smechr0103429(Smechr0103429)	NA	NA	NA	NA	NA
E01	87155821	87156034	214	87155930	30	13.8481	4.98048	10.4175	R48h_peak_367	intergenic	Smechr0103450:E01:87143604-87149887:-:-6040	Smechr0103450(Smechr0103450)	NA	NA	NA	PREDICTED: MADS-box transcription factor 23-like isoform X1 [Nicotiana tomentosiformis]	NA
E01	87254849	87255175	327	87254886	17	6.44562	3.52609	3.53437	R48h_peak_368	intergenic	Smechr0103452:E01:87322384-87332679:+:-67372	Smechr0103452(Smechr0103452)	2;GO:0003677,molecular_function DNA binding;GO:0006352,biological_process DNA-templated transcription, initiation	TBP, tbp; transcription initiation factor TFIID TATA-box-binding protein; K03120	map03022	hypothetical protein LSAT_9X108101 [Lactuca sativa]	NA
E01	87596538	87596745	208	87596647	115	23.8893	2.99823	20.1303	R48h_peak_369	intergenic	Smechr0103457:E01:87652559-87654702:+:-55918	Smechr0103457(Smechr0103457)	NA	NA	NA	NA	NA
E01	87701120	87701323	204	87701280	12	3.81632	2.73049	1.33923	R48h_peak_370	intergenic	Smechr0103458:E01:87666393-87666883:+:34828	Smechr0103458(Smechr0103458)	NA	NA	NA	uncharacterized protein LOC107027685 [Solanum pennellii]	NA
E01	88703578	88703869	292	88703705	15	5.5332	3.30746	2.73936	R48h_peak_371	intergenic	Smechr0103480:E01:88693358-88696236:+:10365	Smechr0103480(Smechr0103480)	NA	NA	NA	NA	NA
E01	88888838	88889059	222	88889050	14	5.00613	3.15056	2.28223	R48h_peak_372	intergenic	Smechr0103482:E01:88894265-88898178:+:-5317	Smechr0103482(Smechr0103482)	NA	NA	NA	PREDICTED: uncharacterized protein LOC107057986 [Solanum tuberosum]	NA
E01	88918597	88918798	202	88918705	93	22.4143	3.28509	18.6919	R48h_peak_373	intergenic	Smechr0103483:E01:88898358-88900790:+:20339	Smechr0103483(Smechr0103483)	NA	E3.2.1.21; beta-glucosidase [EC:3.2.1.21]; K01188	map00460,map00500,map00940	PREDICTED: uncharacterized protein LOC107058557 [Solanum tuberosum]	NA
E01	88952902	88953335	434	88953158	137	10.5987	1.83365	7.34398	R48h_peak_374	intergenic	Smechr0103483:E01:88898358-88900790:+:54760	Smechr0103483(Smechr0103483)	NA	E3.2.1.21; beta-glucosidase [EC:3.2.1.21]; K01188	map00460,map00500,map00940	PREDICTED: uncharacterized protein LOC107058557 [Solanum tuberosum]	NA
E01	89391520	89391741	222	89391608	108	13.8473	2.25245	10.4167	R48h_peak_375	intergenic	Smechr0103494:E01:89336199-89339922:-:-51708	Smechr0103494(Smechr0103494)	4;GO:0005506,molecular_function iron ion binding;GO:0016705,molecular_function oxidoreductase activity, acting on paired donors, with incorporation or reduction of molecular oxygen;GO:0020037,molecular_function heme binding;GO:0055114,biological_process oxidation-reduction process	NA	NA	PREDICTED: beta-amyrin 28-oxidase-like isoform X2 [Solanum tuberosum]	NA
E01	89709712	89709945	234	89709921	15	4.71815	2.92079	2.05287	R48h_peak_376	intergenic	Smechr0103496:E01:89642539-89643859:-:-65969	Smechr0103496(Smechr0103496)	3;GO:0004623,molecular_function phospholipase A2 activity;GO:0005509,molecular_function calcium ion binding;GO:0016042,biological_process lipid catabolic process	PLA2G, SPLA2; secretory phospholipase A2 [EC:3.1.1.4]; K01047	map00564,map00565,map00590,map00591,map00592	PREDICTED: probable phospholipase A2 homolog 1 [Solanum tuberosum]	NA
E01	90405409	90405691	283	90405645	14	4.64251	2.97176	1.98828	R48h_peak_377	intergenic	Smechr0103513:E01:90377971-90378211:+:27578	Smechr0103513(Smechr0103513)	NA	NA	NA	S5-locus F-box type-11 protein [Petunia integrifolia subsp. inflata]	NA
E01	90482388	90482644	257	90482532	73	18.3579	3.32281	14.7514	R48h_peak_378	intergenic	Smechr0103514:E01:90496426-90496869:-:14353	Smechr0103514(Smechr0103514)	NA	NA	NA	uncharacterized protein LOC114075317 [Solanum pennellii]	NA
E01	90485723	90485916	194	90485837	113	31.5542	3.74016	27.6397	R48h_peak_379	intergenic	Smechr0103514:E01:90496426-90496869:-:11050	Smechr0103514(Smechr0103514)	NA	NA	NA	uncharacterized protein LOC114075317 [Solanum pennellii]	NA
E01	90510194	90510389	196	90510298	62	12.7112	2.82888	9.33634	R48h_peak_380	intergenic	Smechr0103514:E01:90496426-90496869:-:-13422	Smechr0103514(Smechr0103514)	NA	NA	NA	uncharacterized protein LOC114075317 [Solanum pennellii]	NA
E01	90532837	90533160	324	90533016	97	11.1633	2.12338	7.87387	R48h_peak_381	intergenic	Smechr0103515:E01:90563085-90566248:-:33250	Smechr0103515(Smechr0103515)	3;GO:0000786,cellular_component nucleosome;GO:0003677,molecular_function DNA binding;GO:0006334,biological_process nucleosome assembly	NA	NA	hypothetical protein M513_07207, partial [Trichuris suis]	NA
E01	90536942	90537135	194	90536977	53	5.5686	1.93772	2.77171	R48h_peak_382	intergenic	Smechr0103515:E01:90563085-90566248:-:29210	Smechr0103515(Smechr0103515)	3;GO:0000786,cellular_component nucleosome;GO:0003677,molecular_function DNA binding;GO:0006334,biological_process nucleosome assembly	NA	NA	hypothetical protein M513_07207, partial [Trichuris suis]	NA
E01	90661457	90661711	255	90661608	134	26.4825	2.92507	22.6652	R48h_peak_383	intergenic	Smechr0103517:E01:90604641-90604825:+:56942	Smechr0103517(Smechr0103517)	NA	NA	NA	PREDICTED: uncharacterized protein LOC107060260 [Solanum tuberosum]	NA
E01	90746726	90747248	523	90746970	19	7.80963	3.91788	4.76465	R48h_peak_384	intergenic	Smechr0103517:E01:90604641-90604825:+:142345	Smechr0103517(Smechr0103517)	NA	NA	NA	PREDICTED: uncharacterized protein LOC107060260 [Solanum tuberosum]	NA
E01	90934444	90934637	194	90934548	32	10.7234	3.73454	7.46064	R48h_peak_385	intergenic	Smechr0103518:E01:91133435-91144760:-:210220	Smechr0103518(Smechr0103518)	2;GO:0005515,molecular_function protein binding;GO:0006606,biological_process protein import into nucleus	NA	NA	hypothetical protein T459_01907 [Capsicum annuum]	NA
E01	91236915	91237193	279	91237046	15	5.5332	3.30746	2.73936	R48h_peak_386	intergenic	Smechr0103520:E01:91228434-91229535:-:-7518	Smechr0103520(Smechr0103520)	3;GO:0003735,molecular_function structural constituent of ribosome;GO:0005840,cellular_component ribosome;GO:0006412,biological_process translation	RP-S18, MRPS18, rpsR; small subunit ribosomal protein S18; K02963	map03010	ribosomal protein S18 [Nicotiana tabacum]	NA
E01	91745622	91745838	217	91745736	86	25.9254	3.90654	22.12	R48h_peak_387	intergenic	Smechr0103529:E01:91722274-91722982:-:-22747	Smechr0103529(Smechr0103529)	2;GO:0003676,molecular_function nucleic acid binding;GO:0004523,molecular_function RNA-DNA hybrid ribonuclease activity	E3.2.1.15; polygalacturonase [EC:3.2.1.15]; K01184	map00040	PREDICTED: uncharacterized protein LOC109234822 [Nicotiana attenuata]	NA
E01	91757734	91758385	652	91757878	150	23.7518	2.56626	19.9963	R48h_peak_388	intergenic	Smechr0103529:E01:91722274-91722982:-:-35077	Smechr0103529(Smechr0103529)	2;GO:0003676,molecular_function nucleic acid binding;GO:0004523,molecular_function RNA-DNA hybrid ribonuclease activity	E3.2.1.15; polygalacturonase [EC:3.2.1.15]; K01184	map00040	PREDICTED: uncharacterized protein LOC109234822 [Nicotiana attenuata]	NA
E01	91761255	91761488	234	91761409	236	52.008	3.22916	47.8133	R48h_peak_389	intergenic	Smechr0103529:E01:91722274-91722982:-:-38389	Smechr0103529(Smechr0103529)	2;GO:0003676,molecular_function nucleic acid binding;GO:0004523,molecular_function RNA-DNA hybrid ribonuclease activity	E3.2.1.15; polygalacturonase [EC:3.2.1.15]; K01184	map00040	PREDICTED: uncharacterized protein LOC109234822 [Nicotiana attenuata]	NA
E01	91855272	91855477	206	91855382	29	11.0097	4.08509	7.72937	R48h_peak_390	Smechr0103531:intron	Smechr0103531:E01:91837801-91881452:+:17573	Smechr0103531(Smechr0103531)	1;GO:0003725,molecular_function double-stranded RNA binding	NA	NA	PREDICTED: DEAD-box ATP-dependent RNA helicase 41 [Capsicum annuum]	NA
E01	92005120	92005353	234	92005321	16	6.30392	3.57064	3.40841	R48h_peak_391	intergenic	Smechr0103532:E01:92034230-92034490:+:-28994	Smechr0103532(Smechr0103532)	NA	NA	NA	PREDICTED: double-stranded RNA-binding protein 1-like [Solanum tuberosum]	NA
E01	92153841	92154039	199	92153929	193	37.2102	2.92593	33.202	R48h_peak_392	intergenic	Smechr0103535:E01:92148159-92148486:+:5780	Smechr0103535(Smechr0103535)	NA	NA	NA	NA	NA
E01	92164535	92165059	525	92164850	81	6.68807	1.82087	3.75349	R48h_peak_393	intergenic	Smechr0103535:E01:92148159-92148486:+:16637	Smechr0103535(Smechr0103535)	NA	NA	NA	NA	NA
E01	92179822	92180223	402	92180088	191	43.9285	3.30499	39.8276	R48h_peak_394	intergenic	Smechr0103535:E01:92148159-92148486:+:31863	Smechr0103535(Smechr0103535)	NA	NA	NA	NA	NA
E01	92203016	92203214	199	92203061	129	16.641	2.28172	13.0944	R48h_peak_395	intergenic	Smechr0103536:E01:92217071-92220584:-:17469	Smechr0103536(Smechr0103536)	NA	NA	NA	hypothetical protein EJD97_006148, partial [Solanum chilense]	NA
E01	92264093	92264478	386	92264273	15	5.5332	3.30746	2.73936	R48h_peak_396	intergenic	Smechr0103537:E01:92272835-92273351:-:9066	Smechr0103537(Smechr0103537)	NA	NA	NA	hypothetical protein EJD97_004985 [Solanum chilense]	NA
E01	92595107	92595360	254	92595253	15	5.6423	3.3606	2.82574	R48h_peak_397	intergenic	Smechr0103541:E01:92555492-92561461:-:-33772	Smechr0103541(Smechr0103541)	1;GO:0016787,molecular_function hydrolase activity	PPP2C; serine/threonine-protein phosphatase 2A catalytic subunit [EC:3.1.3.16]; K04382	map03015,map04136	protein phosphatase 2A catalytic subunit [Solanum lycopersicum]	NA
E01	92844034	92844238	205	92844115	18	7.69821	3.99071	4.66284	R48h_peak_398	intergenic	Smechr0103547:E01:92851424-92852731:-:8595	Smechr0103547(Smechr0103547)	NA	NA	NA	PREDICTED: protein TWIN LOV 1-like isoform X1 [Solanum tuberosum]	NA
E01	93106456	93106678	223	93106484	13	4.3969	2.94053	1.78178	R48h_peak_399	Smechr0103553:Promoter	Smechr0103553:E01:93063998-93105200:-:-1366	Smechr0103553(Smechr0103553)	5;GO:0000287,molecular_function magnesium ion binding;GO:0004012,molecular_function phospholipid-translocating ATPase activity;GO:0005524,molecular_function ATP binding;GO:0015914,biological_process phospholipid transport;GO:0016021,cellular_component integral component of membrane	NA	NA	PREDICTED: phospholipid-transporting ATPase 3-like [Solanum tuberosum]	NA
E01	93959762	93959960	199	93959869	26	6.76738	2.93172	3.82356	R48h_peak_400	intergenic	Smechr0103585:E01:93974619-93977046:+:-14758	Smechr0103585(Smechr0103585)	NA	NA	NA	hypothetical protein BC332_13908 [Capsicum chinense]	NA
E01	93965757	93965974	218	93965840	70	17.9345	3.35684	14.342	R48h_peak_401	intergenic	Smechr0103585:E01:93974619-93977046:+:-8754	Smechr0103585(Smechr0103585)	NA	NA	NA	hypothetical protein BC332_13908 [Capsicum chinense]	NA
E01	94256273	94256538	266	94256428	133	12.8327	1.99851	9.45147	R48h_peak_402	Smechr0103597:intron	Smechr0103597:E01:94217992-94260611:-:4206	Smechr0103597(Smechr0103597)	2;GO:0005576,cellular_component extracellular region;GO:0009664,biological_process plant-type cell wall organization	NA	NA	PREDICTED: expansin-A10-like [Solanum tuberosum]	NA
E01	94257567	94257761	195	94257630	167	10.2577	1.70739	7.02438	R48h_peak_403	Smechr0103597:intron	Smechr0103597:E01:94217992-94260611:-:2947	Smechr0103597(Smechr0103597)	2;GO:0005576,cellular_component extracellular region;GO:0009664,biological_process plant-type cell wall organization	NA	NA	PREDICTED: expansin-A10-like [Solanum tuberosum]	NA
E01	94724021	94724222	202	94724097	21	6.4429	3.1561	3.53273	R48h_peak_404	intergenic	Smechr0103604:E01:94709829-94710165:-:-13956	Smechr0103604(Smechr0103604)	NA	NA	NA	PREDICTED: uncharacterized protein LOC104211602 [Nicotiana sylvestris]	NA
E01	94813138	94813332	195	94813307	12	3.81632	2.73049	1.33923	R48h_peak_405	intergenic	Smechr0103604:E01:94709829-94710165:-:-103069	Smechr0103604(Smechr0103604)	NA	NA	NA	PREDICTED: uncharacterized protein LOC104211602 [Nicotiana sylvestris]	NA
E01	95170133	95170327	195	95170199	16	6.30392	3.57064	3.40841	R48h_peak_406	intergenic	Smechr0103613:E01:95114839-95120114:-:-50115	Smechr0103613(Smechr0103613)	4;GO:0005506,molecular_function iron ion binding;GO:0008610,biological_process lipid biosynthetic process;GO:0016491,molecular_function oxidoreductase activity;GO:0055114,biological_process oxidation-reduction process	SUR2; sphinganine C4-monooxygenase [EC:1.14.18.5]; K04713	map00600	sphinganine C4-monooxygenase 1-like [Solanum pennellii]	NA
E01	95541436	95541678	243	95541590	114	16.5892	2.41366	13.0444	R48h_peak_407	intergenic	Smechr0103630:E01:95498104-95498664:-:-42892	Smechr0103630(Smechr0103630)	NA	NA	NA	PREDICTED: B3 domain-containing protein Os06g0112300-like isoform X2 [Solanum tuberosum]	NA
E01	95999717	95999957	241	95999847	136	16.242	2.20261	12.7102	R48h_peak_408	Smechr0103638:intron	Smechr0103638:E01:95995589-96015881:-:16044	Smechr0103638(Smechr0103638)	3;GO:0006397,biological_process mRNA processing;GO:0016567,biological_process protein ubiquitination;GO:0061630,molecular_function ubiquitin protein ligase activity	NA	NA	hypothetical protein EJD97_014161 [Solanum chilense]	NA
E01	96184392	96184598	207	96184470	53	10.9776	2.8001	7.69946	R48h_peak_409	intergenic	Smechr0103643:E01:96171488-96175247:+:13006	Smechr0103643(Smechr0103643)	NA	NA	NA	NA	NA
E01	96661998	96662238	241	96662125	112	24.4761	3.10009	20.7029	R48h_peak_410	intergenic	Smechr0103661:E01:96591739-96592082:-:-70035	Smechr0103661(Smechr0103661)	2;GO:0003676,molecular_function nucleic acid binding;GO:0004523,molecular_function RNA-DNA hybrid ribonuclease activity	E3.2.1.15; polygalacturonase [EC:3.2.1.15]; K01184	map00040	PREDICTED: uncharacterized protein LOC107059902 [Solanum tuberosum]	NA
E01	96733862	96734104	243	96733995	14	5.00613	3.15056	2.28223	R48h_peak_411	intergenic	Smechr0103662:E01:96772427-96774222:-:40239	Smechr0103662(Smechr0103662)	NA	NA	NA	NA	NA
E01	98155552	98155968	417	98155613	14	5.00613	3.15056	2.28223	R48h_peak_412	intergenic	Smechr0103703:E01:98174841-98180712:+:-19081	Smechr0103703(Smechr0103703)	3;GO:0003729,molecular_function mRNA binding;GO:0005849,cellular_component mRNA cleavage factor complex;GO:0006378,biological_process mRNA polyadenylation	NUDT21, CPSF5, CFIM25; cleavage and polyadenylation specificity factor subunit 5; K14397	map03015	Cleavage and polyadenylation specificity factor subunit 5 [Capsicum annuum]	NA
E01	98351418	98351651	234	98351546	44	14.6469	3.93062	11.1803	R48h_peak_413	intergenic	Smechr0103708:E01:98338427-98343715:-:-7819	Smechr0103708(Smechr0103708)	NA	NA	NA	delphilin-like [Solanum lycopersicum]	NA
E01	99218652	99218865	214	99218754	94	22.1718	3.23565	18.4555	R48h_peak_414	intergenic	Smechr0103754:E01:99259937-99261811:+:-41179	Smechr0103754(Smechr0103754)	3;GO:0003700,molecular_function DNA-binding transcription factor activity;GO:0006355,biological_process regulation of transcription, DNA-templated;GO:0043565,molecular_function sequence-specific DNA binding	WRKY22; WRKY transcription factor 22; K13425	map04016,map04626	PREDICTED: probable WRKY transcription factor 27 [Solanum tuberosum]	WRKY
E01	99958849	99959116	268	99959072	30	7.96882	3.06227	4.91007	R48h_peak_415	intergenic	Smechr0103791:E01:99943269-99948490:-:-10492	Smechr0103791(Smechr0103791)	NA	NA	NA	PREDICTED: uncharacterized protein LOC102606262 [Solanum tuberosum]	NA
E01	99968810	99969035	226	99968840	38	7.9688	2.70197	4.91006	R48h_peak_416	intergenic	Smechr0103792:E01:99975738-99977539:+:-6816	Smechr0103792(Smechr0103792)	NA	NA	NA	PREDICTED: mental retardation GTPase activating protein homolog 3-like [Solanum tuberosum]	NA
E01	100404855	100405212	358	100404987	53	6.66835	2.107	3.73445	R48h_peak_417	intergenic	Smechr0103811:E01:100382542-100398240:-:-6793	Smechr0103811(Smechr0103811)	1;GO:0005515,molecular_function protein binding	NA	NA	PREDICTED: probable leucine-rich repeat receptor-like protein kinase At2g33170 [Solanum tuberosum]	NA
E01	101841179	101841391	213	101841288	43	17.6728	4.77762	14.0894	R48h_peak_418	Smechr0103920:intron	Smechr0103921:E01:101867180-101869735:+:-25895	Smechr0103921(Smechr0103921)	4;GO:0005506,molecular_function iron ion binding;GO:0016705,molecular_function oxidoreductase activity, acting on paired donors, with incorporation or reduction of molecular oxygen;GO:0020037,molecular_function heme binding;GO:0055114,biological_process oxidation-reduction process	CYP71D55; premnaspirodiene oxygenase [EC:1.14.14.151]; K15472	map00909	premnaspirodiene oxygenase-like [Solanum lycopersicum]	NA
E01	101943288	101943521	234	101943424	106	21.835	2.96585	18.1272	R48h_peak_419	intergenic	Smechr0103924:E01:101926953-101930923:+:16451	Smechr0103924(Smechr0103924)	1;GO:0005515,molecular_function protein binding	NA	NA	PREDICTED: F-box protein CPR30-like [Solanum tuberosum]	NA
E01	101984247	101984486	240	101984337	37	10.3981	3.31919	7.15601	R48h_peak_420	intergenic	Smechr0103925:E01:101974181-101975769:-:-8597	Smechr0103925(Smechr0103925)	2;GO:0004553,molecular_function hydrolase activity, hydrolyzing O-glycosyl compounds;GO:0005975,biological_process carbohydrate metabolic process	GN1_2_3; glucan endo-1,3-beta-glucosidase 1/2/3 [EC:3.2.1.39]; K19891	map00500	PREDICTED: glucan endo-1,3-beta-glucosidase A-like [Capsicum annuum]	NA
E01	102172301	102172544	244	102172378	24	8.81769	3.78934	5.68889	R48h_peak_421	intergenic	Smechr0103935:E01:102154224-102154416:+:18198	Smechr0103935(Smechr0103935)	NA	NA	NA	PREDICTED: putative pentatricopeptide repeat-containing protein At1g10330 isoform X1 [Solanum tuberosum]	NA
E01	102367024	102367248	225	102367176	157	17.23	2.1311	13.6623	R48h_peak_422	intergenic	Smechr0103938:E01:102372808-102374786:-:7650	Smechr0103938(Smechr0103938)	NA	NA	NA	hypothetical protein STB1_57t00015 [Solanum tuberosum]	NA
E01	102534892	102535123	232	102535009	37	5.43382	2.1815	2.65164	R48h_peak_423	intergenic	Smechr0103951:E01:102539107-102540859:+:-4100	Smechr0103951(Smechr0103951)	1;GO:0005515,molecular_function protein binding	NA	NA	Hcr9-OR2A [Solanum pimpinellifolium]	NA
E01	102537968	102538311	344	102538128	360	44.601	2.31614	40.4922	R48h_peak_424	Smechr0103951:Promoter	Smechr0103951:E01:102539107-102540859:+:-968	Smechr0103951(Smechr0103951)	1;GO:0005515,molecular_function protein binding	NA	NA	Hcr9-OR2A [Solanum pimpinellifolium]	NA
E01	102554780	102555057	278	102554933	801	95.7813	2.30432	91.1827	R48h_peak_425	intergenic	Smechr0103952:E01:102541531-102541889:-:-13029	Smechr0103952(Smechr0103952)	NA	AMY, amyA, malS; alpha-amylase [EC:3.2.1.1]; K01176	map00500	hypothetical protein CQW23_01593 [Capsicum baccatum]	NA
E01	102727033	102727227	195	102727132	249	37.9736	2.56018	33.9541	R48h_peak_426	intergenic	Smechr0103959:E01:102753148-102754013:+:-26018	Smechr0103959(Smechr0103959)	NA	ER; LRR receptor-like serine/threonine-protein kinase ERECTA [EC:2.7.11.1]; K20718	map04016	receptor-like protein Cf-9 isoform X3 [Solanum pennellii]	NA
E01	102727739	102727953	215	102727862	356	75.2471	3.17119	70.8267	R48h_peak_427	intergenic	Smechr0103959:E01:102753148-102754013:+:-25302	Smechr0103959(Smechr0103959)	NA	ER; LRR receptor-like serine/threonine-protein kinase ERECTA [EC:2.7.11.1]; K20718	map04016	receptor-like protein Cf-9 isoform X3 [Solanum pennellii]	NA
E01	102780470	102780785	316	102780593	137	9.3839	1.75532	6.2124	R48h_peak_428	intergenic	Smechr0103960:E01:102796629-102797287:+:-16002	Smechr0103960(Smechr0103960)	3;GO:0003735,molecular_function structural constituent of ribosome;GO:0005840,cellular_component ribosome;GO:0006412,biological_process translation	RP-L19, MRPL19, rplS; large subunit ribosomal protein L19; K02884	map03010	50S ribosomal protein L19-1, chloroplastic-like [Solanum pennellii]	NA
E01	102782316	102782534	219	102782447	131	6.40177	1.57438	3.49526	R48h_peak_429	intergenic	Smechr0103960:E01:102796629-102797287:+:-14204	Smechr0103960(Smechr0103960)	3;GO:0003735,molecular_function structural constituent of ribosome;GO:0005840,cellular_component ribosome;GO:0006412,biological_process translation	RP-L19, MRPL19, rplS; large subunit ribosomal protein L19; K02884	map03010	50S ribosomal protein L19-1, chloroplastic-like [Solanum pennellii]	NA
E01	103009438	103009654	217	103009594	41	7.02827	2.41113	4.05641	R48h_peak_430	intergenic	Smechr0103976:E01:102996095-103005385:-:-4160	Smechr0103976(Smechr0103976)	1;GO:0000123,cellular_component histone acetyltransferase complex	NA	NA	PREDICTED: uncharacterized protein LOC102604518 [Solanum tuberosum]	NA
E01	104118323	104118527	205	104118335	12	3.81632	2.73049	1.33923	R48h_peak_431	intergenic	Smechr0104066:E01:104113670-104114180:-:-4244	Smechr0104066(Smechr0104066)	NA	NA	NA	hypothetical protein CQW23_02841 [Capsicum baccatum]	NA
E01	104487225	104487546	322	104487442	22	7.16959	3.35036	4.18518	R48h_peak_432	intergenic	Smechr0104093:E01:104479061-104480062:+:8324	Smechr0104093(Smechr0104093)	NA	groEL, HSPD1; chaperonin GroEL; K04077	map03018	PREDICTED: protein YLS9-like [Solanum tuberosum]	NA
E01	104691833	104692055	223	104691983	17	6.98963	3.78068	4.02306	R48h_peak_433	intergenic	Smechr0104108:E01:104641623-104646731:+:50320	Smechr0104108(Smechr0104108)	NA	DGD; digalactosyldiacylglycerol synthase [EC:2.4.1.241]; K09480	map00561	PREDICTED: digalactosyldiacylglycerol synthase 1, chloroplastic-like [Solanum tuberosum]	NA
E01	104709810	104710024	215	104709865	70	17.9345	3.35684	14.342	R48h_peak_434	intergenic	Smechr0104109:E01:104748995-104754281:+:-39078	Smechr0104109(Smechr0104109)	1;GO:0015743,biological_process malate transport	NA	NA	aluminum-activated malate transporter 8-like [Solanum lycopersicum]	NA
E01	106067547	106067787	241	106067688	30	7.38106	2.89658	4.37604	R48h_peak_435	intergenic	Smechr0104209:E01:106088001-106093617:+:-20334	Smechr0104209(Smechr0104209)	2;GO:0004553,molecular_function hydrolase activity, hydrolyzing O-glycosyl compounds;GO:0005975,biological_process carbohydrate metabolic process	GN4; glucan endo-1,3-beta-glucosidase 4 [EC:3.2.1.39]; K19892	map00500	PREDICTED: glucan endo-1,3-beta-glucosidase 4 isoform X1 [Solanum tuberosum]	NA
E01	106486408	106486744	337	106486684	14	4.57386	2.93841	1.93137	R48h_peak_436	intergenic	Smechr0104253:E01:106461669-106468366:+:24906	Smechr0104253(Smechr0104253)	1;GO:0003676,molecular_function nucleic acid binding	FUSIP1; FUS-interacting serine-arginine-rich protein 1; K12900	map03040	serinearginine-rich sc35-like splicing factor scl30a [Nicotiana attenuata]	NA
E02	662968	663293	326	663219	15	4.71815	2.92079	2.05287	R48h_peak_437	intergenic	Smechr0200006:E02:607992-613057:-:-50073	Smechr0200006(Smechr0200006)	NA	NA	NA	LOW QUALITY PROTEIN: uncharacterized protein LOC107006312 [Solanum pennellii]	NA
E02	690771	690983	213	690904	20	5.86988	3.01264	3.02727	R48h_peak_438	intergenic	Smechr0200006:E02:607992-613057:-:-77819	Smechr0200006(Smechr0200006)	NA	NA	NA	LOW QUALITY PROTEIN: uncharacterized protein LOC107006312 [Solanum pennellii]	NA
E02	716773	716984	212	716851	12	3.81632	2.73049	1.33923	R48h_peak_439	intergenic	Smechr0200007:E02:808258-816620:-:99742	Smechr0200007(Smechr0200007)	NA	NA	NA	PREDICTED: type I inositol 1,4,5-trisphosphate 5-phosphatase 12-like [Nicotiana sylvestris]	NA
E02	772967	773173	207	773071	52	17.0754	3.98065	13.513	R48h_peak_440	intergenic	Smechr0200007:E02:808258-816620:-:43550	Smechr0200007(Smechr0200007)	NA	NA	NA	PREDICTED: type I inositol 1,4,5-trisphosphate 5-phosphatase 12-like [Nicotiana sylvestris]	NA
E02	804532	804884	353	804790	13	4.3969	2.94053	1.78178	R48h_peak_441	intergenic	Smechr0200007:E02:808258-816620:-:11912	Smechr0200007(Smechr0200007)	NA	NA	NA	PREDICTED: type I inositol 1,4,5-trisphosphate 5-phosphatase 12-like [Nicotiana sylvestris]	NA
E02	1531376	1531744	369	1531719	17	6.98963	3.78068	4.02306	R48h_peak_442	intergenic	Smechr0200015:E02:1456027-1470341:-:-61218	Smechr0200015(Smechr0200015)	NA	NA	NA	PREDICTED: photosystem II stability/assembly factor HCF136, chloroplastic [Solanum tuberosum]	NA
E02	2299900	2300261	362	2299981	22	5.03503	2.58651	2.30622	R48h_peak_443	intergenic	Smechr0200020:E02:2264409-2264892:-:-35188	Smechr0200020(Smechr0200020)	NA	NA	NA	NA	NA
E02	2443185	2443394	210	2443306	16	4.46808	2.73123	1.84181	R48h_peak_444	intergenic	Smechr0200021:E02:2353723-2375873:-:-67416	Smechr0200021(Smechr0200021)	NA	NA	NA	hypothetical protein EJD97_003958 [Solanum chilense]	NA
E02	2544818	2545039	222	2544901	29	9.87163	3.70823	6.66553	R48h_peak_445	intergenic	Smechr0200021:E02:2353723-2375873:-:-169055	Smechr0200021(Smechr0200021)	NA	NA	NA	hypothetical protein EJD97_003958 [Solanum chilense]	NA
E02	2792916	2793181	266	2792969	13	4.3969	2.94053	1.78178	R48h_peak_446	intergenic	Smechr0200022:E02:2768854-2773913:+:24194	Smechr0200022(Smechr0200022)	1;GO:0003723,molecular_function RNA binding	TTDA, GTF2H5, TFB5; TFIIH basal transcription factor complex TTD-A subunit; K10845	map03022,map03420	hypothetical protein CQW23_03498 [Capsicum baccatum]	NA
E02	2946767	2946982	216	2946850	16	3.78174	2.43881	1.33923	R48h_peak_447	intergenic	Smechr0200022:E02:2768854-2773913:+:178020	Smechr0200022(Smechr0200022)	1;GO:0003723,molecular_function RNA binding	TTDA, GTF2H5, TFB5; TFIIH basal transcription factor complex TTD-A subunit; K10845	map03022,map03420	hypothetical protein CQW23_03498 [Capsicum baccatum]	NA
E02	3110510	3110747	238	3110527	16	4.46808	2.73123	1.84181	R48h_peak_448	intergenic	Smechr0200023:E02:3127956-3128253:-:17625	Smechr0200023(Smechr0200023)	NA	NA	NA	PREDICTED: uncharacterized protein LOC107843201 isoform X1 [Capsicum annuum]	NA
E02	3111915	3112167	253	3112067	18	7.69821	3.99071	4.66284	R48h_peak_449	intergenic	Smechr0200023:E02:3127956-3128253:-:16212	Smechr0200023(Smechr0200023)	NA	NA	NA	PREDICTED: uncharacterized protein LOC107843201 isoform X1 [Capsicum annuum]	NA
E02	3745689	3745890	202	3745760	34	6.16243	2.42485	3.28663	R48h_peak_450	intergenic	Smechr0200037:E02:3795396-3798784:+:-49607	Smechr0200037(Smechr0200037)	1;GO:0005515,molecular_function protein binding	UXS1, uxs; UDP-glucuronate decarboxylase [EC:4.1.1.35]; K08678	map00520	PREDICTED: DNA damage-binding protein cmr1 isoform X1 [Nicotiana tomentosiformis]	NA
E02	3865702	3866091	390	3865932	216	33.585	2.57672	29.6358	R48h_peak_451	intergenic	Smechr0200038:E02:3874504-3876723:-:10827	Smechr0200038(Smechr0200038)	1;GO:0003677,molecular_function DNA binding	NA	NA	PREDICTED: uncharacterized protein LOC102594229 [Solanum tuberosum]	B3
E02	3950309	3950511	203	3950492	13	4.18663	2.83463	1.6398	R48h_peak_452	intergenic	Smechr0200039:E02:3877775-3878081:+:72634	Smechr0200039(Smechr0200039)	NA	NA	NA	PREDICTED: uncharacterized protein LOC107061415 [Solanum tuberosum]	NA
E02	4046076	4046300	225	4046165	21	5.25884	2.71937	2.49992	R48h_peak_453	intergenic	Smechr0200040:E02:4210423-4214990:+:-164235	Smechr0200040(Smechr0200040)	NA	NA	NA	PREDICTED: uncharacterized protein LOC102593362 [Solanum tuberosum]	NA
E02	4056327	4056677	351	4056520	296	32.2852	2.17055	28.3578	R48h_peak_454	intergenic	Smechr0200040:E02:4210423-4214990:+:-153921	Smechr0200040(Smechr0200040)	NA	NA	NA	PREDICTED: uncharacterized protein LOC102593362 [Solanum tuberosum]	NA
E02	4728619	4728966	348	4728696	17	6.98963	3.78068	4.02306	R48h_peak_455	intergenic	Smechr0200061:E02:4724373-4724754:+:4419	Smechr0200061(Smechr0200061)	NA	EIF5B; translation initiation factor 5B; K03243	map03013	PREDICTED: uncharacterized protein LOC109208070 [Nicotiana attenuata]	NA
E02	5007879	5008077	199	5007955	60	14.5082	3.16308	11.0475	R48h_peak_456	intergenic	Smechr0200063:E02:4968126-4969563:-:-38414	Smechr0200063(Smechr0200063)	NA	NUP98, ADAR2, NUP116; nuclear pore complex protein Nup98-Nup96; K14297	map03013	PREDICTED: uncharacterized protein LOC109233666 [Nicotiana attenuata]	NA
E02	5109176	5109379	204	5109235	46	10.5591	2.95105	7.30654	R48h_peak_457	intergenic	Smechr0200064:E02:5122648-5122900:+:-13371	Smechr0200064(Smechr0200064)	NA	NA	NA	NA	NA
E02	5774832	5775240	409	5775030	147	12.8504	1.92828	9.46864	R48h_peak_458	intergenic	Smechr0200068:E02:5710285-5711662:+:64750	Smechr0200068(Smechr0200068)	2;GO:0006486,biological_process protein glycosylation;GO:0016757,molecular_function transferase activity, transferring glycosyl groups	NA	NA	PREDICTED: xyloglucan galactosyltransferase KATAMARI1 [Solanum tuberosum]	NA
E02	5836446	5836672	227	5836574	58	15.8598	3.46121	12.3427	R48h_peak_459	intergenic	Smechr0200069:E02:5878941-5880050:-:43491	Smechr0200069(Smechr0200069)	1;GO:0048037,molecular_function cofactor binding	LSC1; succinyl-CoA synthetase alpha subunit [EC:6.2.1.4 6.2.1.5]; K01899	map00020,map00640	succinate--CoA ligase [ADP-forming] subunit alpha, mitochondrial [Quercus suber]	NA
E02	5841186	5841394	209	5841309	82	12.2925	2.3999	8.93946	R48h_peak_460	intergenic	Smechr0200069:E02:5878941-5880050:-:38760	Smechr0200069(Smechr0200069)	1;GO:0048037,molecular_function cofactor binding	LSC1; succinyl-CoA synthetase alpha subunit [EC:6.2.1.4 6.2.1.5]; K01899	map00020,map00640	succinate--CoA ligase [ADP-forming] subunit alpha, mitochondrial [Quercus suber]	NA
E02	5846063	5846274	212	5846165	53	7.28817	2.20324	4.2928	R48h_peak_461	intergenic	Smechr0200069:E02:5878941-5880050:-:33882	Smechr0200069(Smechr0200069)	1;GO:0048037,molecular_function cofactor binding	LSC1; succinyl-CoA synthetase alpha subunit [EC:6.2.1.4 6.2.1.5]; K01899	map00020,map00640	succinate--CoA ligase [ADP-forming] subunit alpha, mitochondrial [Quercus suber]	NA
E02	6213122	6213382	261	6213230	26	9.57437	3.8734	6.38829	R48h_peak_462	intergenic	Smechr0200073:E02:6138419-6152782:+:74832	Smechr0200073(Smechr0200073)	NA	NA	NA	hypothetical protein CQW23_03282 [Capsicum baccatum]	NA
E02	6958073	6958296	224	6958287	13	4.3969	2.94053	1.78178	R48h_peak_463	intergenic	Smechr0200081:E02:6933971-6937082:-:-21102	Smechr0200081(Smechr0200081)	NA	NA	NA	PREDICTED: uncharacterized protein LOC107823437 [Nicotiana tabacum]	NA
E02	6985992	6986265	274	6986136	15	5.46242	3.27317	2.67676	R48h_peak_464	intergenic	Smechr0200082:E02:7034012-7043009:+:-47884	Smechr0200082(Smechr0200082)	NA	NA	NA	PREDICTED: protein COFACTOR ASSEMBLY OF COMPLEX C SUBUNIT B CCB1, chloroplastic [Solanum tuberosum]	NA
E02	7049591	7049794	204	7049619	15	5.6423	3.3606	2.82574	R48h_peak_465	intergenic	Smechr0200082:E02:7034012-7043009:+:15680	Smechr0200082(Smechr0200082)	NA	NA	NA	PREDICTED: protein COFACTOR ASSEMBLY OF COMPLEX C SUBUNIT B CCB1, chloroplastic [Solanum tuberosum]	NA
E02	7270325	7270528	204	7270409	84	16.4731	2.82328	12.9324	R48h_peak_466	intergenic	Smechr0200085:E02:7343506-7343748:-:73322	Smechr0200085(Smechr0200085)	NA	NA	NA	PREDICTED: uncharacterized protein LOC107058780 [Solanum tuberosum]	NA
E02	7367908	7368127	220	7367994	82	14.3759	2.62663	10.9209	R48h_peak_467	intergenic	Smechr0200086:E02:7385431-7389201:+:-17414	Smechr0200086(Smechr0200086)	5;GO:0004672,molecular_function protein kinase activity;GO:0004674,molecular_function protein serine/threonine kinase activity;GO:0005524,molecular_function ATP binding;GO:0006468,biological_process protein phosphorylation;GO:0048544,biological_process recognition of pollen	NA	NA	PREDICTED: G-type lectin S-receptor-like serine/threonine-protein kinase At4g27290 isoform X2 [Solanum tuberosum]	NA
E02	7371443	7371689	247	7371545	348	50.8974	2.52306	46.7153	R48h_peak_468	intergenic	Smechr0200086:E02:7385431-7389201:+:-13865	Smechr0200086(Smechr0200086)	5;GO:0004672,molecular_function protein kinase activity;GO:0004674,molecular_function protein serine/threonine kinase activity;GO:0005524,molecular_function ATP binding;GO:0006468,biological_process protein phosphorylation;GO:0048544,biological_process recognition of pollen	NA	NA	PREDICTED: G-type lectin S-receptor-like serine/threonine-protein kinase At4g27290 isoform X2 [Solanum tuberosum]	NA
E02	7461159	7461361	203	7461300	13	4.3135	2.89837	1.74191	R48h_peak_469	intergenic	Smechr0200087:E02:7399232-7401063:-:-60196	Smechr0200087(Smechr0200087)	NA	NA	NA	signaling mucin HKR1-like [Spodoptera litura]	NA
E02	7709041	7709322	282	7709221	14	4.69545	2.99756	2.03598	R48h_peak_470	intergenic	Smechr0200089:E02:7710572-7719518:-:10337	Smechr0200089(Smechr0200089)	NA	NA	NA	Flowering time control protein FPA [Capsicum baccatum]	NA
E02	8141458	8141876	419	8141744	29	8.87835	3.39503	5.74513	R48h_peak_471	intergenic	Smechr0200092:E02:8062447-8078256:-:-63410	Smechr0200092(Smechr0200092)	4;GO:0000287,molecular_function magnesium ion binding;GO:0004743,molecular_function pyruvate kinase activity;GO:0006096,biological_process glycolytic process;GO:0030955,molecular_function potassium ion binding	PK, pyk; pyruvate kinase [EC:2.7.1.40]; K00873	map00010,map00230,map00620	PREDICTED: pyruvate kinase, cytosolic isozyme [Nicotiana attenuata]	NA
E02	8914225	8914468	244	8914352	16	4.46808	2.73123	1.84181	R48h_peak_472	intergenic	Smechr0200101:E02:8828982-8829207:+:85364	Smechr0200101(Smechr0200101)	NA	NA	NA	PREDICTED: F-box/FBD/LRR-repeat protein At1g13570-like [Solanum tuberosum]	NA
E02	8937823	8938181	359	8938096	42	6.0021	2.18738	3.1437	R48h_peak_473	intergenic	Smechr0200101:E02:8828982-8829207:+:109019	Smechr0200101(Smechr0200101)	NA	NA	NA	PREDICTED: F-box/FBD/LRR-repeat protein At1g13570-like [Solanum tuberosum]	NA
E02	9398231	9398549	319	9398411	13	4.3969	2.94053	1.78178	R48h_peak_474	intergenic	Smechr0200106:E02:9391820-9392255:+:6569	Smechr0200106(Smechr0200106)	NA	NA	NA	PREDICTED: uncharacterized protein LOC104120188 [Nicotiana tomentosiformis]	NA
E02	9983497	9983733	237	9983669	14	5.00613	3.15056	2.28223	R48h_peak_475	Smechr0200113:exon	Smechr0200113:E02:9976408-9985375:+:7206	Smechr0200113(Smechr0200113)	1;GO:0055085,biological_process transmembrane transport	NA	NA	probable metal-nicotianamine transporter YSL7 isoform X1 [Solanum pennellii]	NA
E02	10651905	10652187	283	10651990	53	11.3034	2.85535	8.00561	R48h_peak_476	intergenic	Smechr0200127:E02:10655060-10658143:+:-3014	Smechr0200127(Smechr0200127)	NA	RFA1, RPA1, rpa; replication factor A1; K07466	map03030,map03420,map03430,map03440	PREDICTED: replication protein A 70 kDa DNA-binding subunit D-like [Solanum tuberosum]	NA
E02	10884150	10884363	214	10884241	72	6.65111	1.88681	3.71931	R48h_peak_477	intergenic	Smechr0200128:E02:11040207-11044189:-:159933	Smechr0200128(Smechr0200128)	NA	NA	NA	hypothetical protein A4A49_26466 [Nicotiana attenuata]	NA
E02	10976141	10976471	331	10976327	839	169.412	3.11483	164.261	R48h_peak_478	intergenic	Smechr0200128:E02:11040207-11044189:-:67883	Smechr0200128(Smechr0200128)	NA	NA	NA	hypothetical protein A4A49_26466 [Nicotiana attenuata]	NA
E02	11004404	11004642	239	11004586	16	6.30392	3.57064	3.40841	R48h_peak_479	intergenic	Smechr0200128:E02:11040207-11044189:-:39666	Smechr0200128(Smechr0200128)	NA	NA	NA	hypothetical protein A4A49_26466 [Nicotiana attenuata]	NA
E02	11064355	11064647	293	11064565	17	6.52118	3.561	3.60353	R48h_peak_480	intergenic	Smechr0200128:E02:11040207-11044189:-:-20311	Smechr0200128(Smechr0200128)	NA	NA	NA	hypothetical protein A4A49_26466 [Nicotiana attenuata]	NA
E02	11152690	11152964	275	11152844	58	12.4149	2.89152	9.05471	R48h_peak_481	intergenic	Smechr0200130:E02:11117896-11133087:-:-19739	Smechr0200130(Smechr0200130)	1;GO:0005515,molecular_function protein binding	UTP5, WDR43; U3 small nucleolar RNA-associated protein 5; K14546	map03008	PREDICTED: WD repeat-containing protein 43 [Solanum tuberosum]	NA
E02	11206715	11207117	403	11206750	14	5.00613	3.15056	2.28223	R48h_peak_482	intergenic	Smechr0200130:E02:11117896-11133087:-:-73828	Smechr0200130(Smechr0200130)	1;GO:0005515,molecular_function protein binding	UTP5, WDR43; U3 small nucleolar RNA-associated protein 5; K14546	map03008	PREDICTED: WD repeat-containing protein 43 [Solanum tuberosum]	NA
E02	11348173	11348538	366	11348367	14	4.82196	3.05953	2.14051	R48h_peak_483	intergenic	Smechr0200133:E02:11374963-11375476:+:-26608	Smechr0200133(Smechr0200133)	NA	NA	NA	hypothetical protein CQW23_21440 [Capsicum baccatum]	NA
E02	11433672	11433872	201	11433765	46	11.2914	3.09613	7.99505	R48h_peak_484	intergenic	Smechr0200136:E02:11456324-11459100:-:25328	Smechr0200136(Smechr0200136)	NA	NA	NA	PREDICTED: uncharacterized protein LOC102600585 [Solanum tuberosum]	NA
E02	11474757	11475173	417	11474939	86	11.1074	2.22719	7.82173	R48h_peak_485	intergenic	Smechr0200137:E02:11459288-11460675:-:-14289	Smechr0200137(Smechr0200137)	NA	NA	NA	PREDICTED: uncharacterized protein LOC107875339 [Capsicum annuum]	NA
E02	11572175	11572472	298	11572398	13	4.3969	2.94053	1.78178	R48h_peak_486	intergenic	Smechr0200138:E02:11520147-11520753:-:-51570	Smechr0200138(Smechr0200138)	NA	NA	NA	PREDICTED: uncharacterized protein LOC102581276 [Solanum tuberosum]	NA
E02	12094920	12095217	298	12095061	13	4.01669	2.74997	1.50017	R48h_peak_487	intergenic	Smechr0200157:E02:12153387-12155474:-:60406	Smechr0200157(Smechr0200157)	3;GO:0004672,molecular_function protein kinase activity;GO:0005524,molecular_function ATP binding;GO:0006468,biological_process protein phosphorylation	NA	NA	PREDICTED: probable LRR receptor-like serine/threonine-protein kinase At4g20940 [Solanum tuberosum]	NA
E02	12148687	12149123	437	12148834	69	12.3146	2.61699	8.96039	R48h_peak_488	intergenic	Smechr0200157:E02:12153387-12155474:-:6569	Smechr0200157(Smechr0200157)	3;GO:0004672,molecular_function protein kinase activity;GO:0005524,molecular_function ATP binding;GO:0006468,biological_process protein phosphorylation	NA	NA	PREDICTED: probable LRR receptor-like serine/threonine-protein kinase At4g20940 [Solanum tuberosum]	NA
E02	12444615	12444853	239	12444738	200	20.7673	2.09848	17.088	R48h_peak_489	intergenic	Smechr0200169:E02:12454547-12454726:-:9992	Smechr0200169(Smechr0200169)	5;GO:0005506,molecular_function iron ion binding;GO:0009055,molecular_function electron transfer activity;GO:0015979,biological_process photosynthesis;GO:0020037,molecular_function heme binding;GO:0031361,cellular_component integral component of thylakoid membrane	petA; apocytochrome f; K02634	map00195	Cytochrome f [Capsicum annuum]	NA
E02	12498727	12499008	282	12498955	16	6.24157	3.54068	3.3571	R48h_peak_490	intergenic	Smechr0200169:E02:12454547-12454726:-:-44141	Smechr0200169(Smechr0200169)	5;GO:0005506,molecular_function iron ion binding;GO:0009055,molecular_function electron transfer activity;GO:0015979,biological_process photosynthesis;GO:0020037,molecular_function heme binding;GO:0031361,cellular_component integral component of thylakoid membrane	petA; apocytochrome f; K02634	map00195	Cytochrome f [Capsicum annuum]	NA
E02	12599791	12600003	213	12599947	17	6.98963	3.78068	4.02306	R48h_peak_491	intergenic	Smechr0200170:E02:12537992-12546265:-:-53631	Smechr0200170(Smechr0200170)	NA	E3.2.1.67; galacturan 1,4-alpha-galacturonidase [EC:3.2.1.67]; K01213	map00040	PREDICTED: uncharacterized protein LOC109236841 [Nicotiana attenuata]	NA
E02	13136673	13136898	226	13136773	54	8.60016	2.38957	5.48909	R48h_peak_492	intergenic	Smechr0200174:E02:13146216-13146564:+:-9431	Smechr0200174(Smechr0200174)	1;GO:0019915,biological_process lipid storage	NA	NA	seipin-2 [Solanum pennellii]	NA
E02	13349135	13349534	400	13349287	164	18.6588	2.17088	15.0424	R48h_peak_493	intergenic	Smechr0200177:E02:13299541-13300166:+:49793	Smechr0200177(Smechr0200177)	NA	NA	NA	hypothetical protein CQW23_06822 [Capsicum baccatum]	NA
E02	13371519	13371712	194	13371638	30	5.51394	2.39544	2.72186	R48h_peak_494	intergenic	Smechr0200177:E02:13299541-13300166:+:72074	Smechr0200177(Smechr0200177)	NA	NA	NA	hypothetical protein CQW23_06822 [Capsicum baccatum]	NA
E02	13638950	13639221	272	13639017	51	8.89472	2.50269	5.76029	R48h_peak_495	intergenic	Smechr0200178:E02:13504857-13505168:+:134228	Smechr0200178(Smechr0200178)	1;GO:0009055,molecular_function electron transfer activity	NA	NA	hypothetical protein T459_02895 [Capsicum annuum]	NA
E02	13872335	13873001	667	13872569	109	15.807	2.40281	12.2923	R48h_peak_496	intergenic	Smechr0200178:E02:13504857-13505168:+:367810	Smechr0200178(Smechr0200178)	1;GO:0009055,molecular_function electron transfer activity	NA	NA	hypothetical protein T459_02895 [Capsicum annuum]	NA
E02	13874197	13874537	341	13874437	50	9.57897	2.64454	6.39247	R48h_peak_497	intergenic	Smechr0200178:E02:13504857-13505168:+:369509	Smechr0200178(Smechr0200178)	1;GO:0009055,molecular_function electron transfer activity	NA	NA	hypothetical protein T459_02895 [Capsicum annuum]	NA
E02	13925649	13925876	228	13925809	49	8.31023	2.45044	5.22233	R48h_peak_498	intergenic	Smechr0200178:E02:13504857-13505168:+:420905	Smechr0200178(Smechr0200178)	1;GO:0009055,molecular_function electron transfer activity	NA	NA	hypothetical protein T459_02895 [Capsicum annuum]	NA
E02	13981820	13982019	200	13981878	91	18.8568	2.94624	15.2335	R48h_peak_499	intergenic	Smechr0200178:E02:13504857-13505168:+:477062	Smechr0200178(Smechr0200178)	1;GO:0009055,molecular_function electron transfer activity	NA	NA	hypothetical protein T459_02895 [Capsicum annuum]	NA
E02	14009193	14009407	215	14009198	40	3.72139	1.78132	1.31612	R48h_peak_500	intergenic	Smechr0200178:E02:13504857-13505168:+:504442	Smechr0200178(Smechr0200178)	1;GO:0009055,molecular_function electron transfer activity	NA	NA	hypothetical protein T459_02895 [Capsicum annuum]	NA
E02	14074848	14075071	224	14074938	112	25.2002	3.16489	21.4109	R48h_peak_501	intergenic	Smechr0200179:E02:14582943-14583897:+:-507984	Smechr0200179(Smechr0200179)	NA	NA	NA	PREDICTED: pentatricopeptide repeat-containing protein At1g04840 [Nicotiana attenuata]	NA
E02	14075339	14075661	323	14075515	138	29.4574	3.0866	25.5802	R48h_peak_502	intergenic	Smechr0200179:E02:14582943-14583897:+:-507443	Smechr0200179(Smechr0200179)	NA	NA	NA	PREDICTED: pentatricopeptide repeat-containing protein At1g04840 [Nicotiana attenuata]	NA
E02	14078754	14079008	255	14078844	154	24.9118	2.60125	21.1287	R48h_peak_503	intergenic	Smechr0200179:E02:14582943-14583897:+:-504062	Smechr0200179(Smechr0200179)	NA	NA	NA	PREDICTED: pentatricopeptide repeat-containing protein At1g04840 [Nicotiana attenuata]	NA
E02	14237236	14237508	273	14237432	80	15.8472	2.83077	12.331	R48h_peak_504	intergenic	Smechr0200179:E02:14582943-14583897:+:-345571	Smechr0200179(Smechr0200179)	NA	NA	NA	PREDICTED: pentatricopeptide repeat-containing protein At1g04840 [Nicotiana attenuata]	NA
E02	14275252	14275505	254	14275340	69	5.93465	1.82689	3.08271	R48h_peak_505	intergenic	Smechr0200179:E02:14582943-14583897:+:-307565	Smechr0200179(Smechr0200179)	NA	NA	NA	PREDICTED: pentatricopeptide repeat-containing protein At1g04840 [Nicotiana attenuata]	NA
E02	14280544	14280827	284	14280739	95	15.0911	2.50546	11.6057	R48h_peak_506	intergenic	Smechr0200179:E02:14582943-14583897:+:-302258	Smechr0200179(Smechr0200179)	NA	NA	NA	PREDICTED: pentatricopeptide repeat-containing protein At1g04840 [Nicotiana attenuata]	NA
E02	14284755	14285043	289	14284875	294	43.9845	2.54454	39.8828	R48h_peak_507	intergenic	Smechr0200179:E02:14582943-14583897:+:-298044	Smechr0200179(Smechr0200179)	NA	NA	NA	PREDICTED: pentatricopeptide repeat-containing protein At1g04840 [Nicotiana attenuata]	NA
E02	14291680	14291889	210	14291778	61	17.6069	3.63721	14.026	R48h_peak_508	intergenic	Smechr0200179:E02:14582943-14583897:+:-291159	Smechr0200179(Smechr0200179)	NA	NA	NA	PREDICTED: pentatricopeptide repeat-containing protein At1g04840 [Nicotiana attenuata]	NA
E02	14312501	14312764	264	14312672	280	45.4953	2.66386	41.3755	R48h_peak_509	intergenic	Smechr0200179:E02:14582943-14583897:+:-270311	Smechr0200179(Smechr0200179)	NA	NA	NA	PREDICTED: pentatricopeptide repeat-containing protein At1g04840 [Nicotiana attenuata]	NA
E02	14315716	14315942	227	14315816	128	38.694	4.03471	34.6639	R48h_peak_510	intergenic	Smechr0200179:E02:14582943-14583897:+:-267114	Smechr0200179(Smechr0200179)	NA	NA	NA	PREDICTED: pentatricopeptide repeat-containing protein At1g04840 [Nicotiana attenuata]	NA
E02	14356477	14356817	341	14356700	22	3.95024	2.22672	1.45149	R48h_peak_511	intergenic	Smechr0200179:E02:14582943-14583897:+:-226296	Smechr0200179(Smechr0200179)	NA	NA	NA	PREDICTED: pentatricopeptide repeat-containing protein At1g04840 [Nicotiana attenuata]	NA
E02	14422983	14423210	228	14423149	23	5.93248	2.83578	3.08078	R48h_peak_512	intergenic	Smechr0200179:E02:14582943-14583897:+:-159847	Smechr0200179(Smechr0200179)	NA	NA	NA	PREDICTED: pentatricopeptide repeat-containing protein At1g04840 [Nicotiana attenuata]	NA
E02	14467171	14467427	257	14467271	15	4.71815	2.92079	2.05287	R48h_peak_513	intergenic	Smechr0200179:E02:14582943-14583897:+:-115644	Smechr0200179(Smechr0200179)	NA	NA	NA	PREDICTED: pentatricopeptide repeat-containing protein At1g04840 [Nicotiana attenuata]	NA
E02	14516548	14516794	247	14516667	91	14.4596	2.49839	11.0013	R48h_peak_514	intergenic	Smechr0200179:E02:14582943-14583897:+:-66272	Smechr0200179(Smechr0200179)	NA	NA	NA	PREDICTED: pentatricopeptide repeat-containing protein At1g04840 [Nicotiana attenuata]	NA
E02	14527010	14527273	264	14527079	38	9.71977	3.1031	6.5237	R48h_peak_515	intergenic	Smechr0200179:E02:14582943-14583897:+:-55802	Smechr0200179(Smechr0200179)	NA	NA	NA	PREDICTED: pentatricopeptide repeat-containing protein At1g04840 [Nicotiana attenuata]	NA
E02	15019745	15020005	261	15019865	12	3.81632	2.73049	1.33923	R48h_peak_516	intergenic	Smechr0200188:E02:15029070-15097246:+:-9195	Smechr0200188(Smechr0200188)	3;GO:0003678,molecular_function DNA helicase activity;GO:0005524,molecular_function ATP binding;GO:0006260,biological_process DNA replication	NA	NA	twinkle homolog protein, chloroplastic/mitochondrial isoform X2 [Solanum pennellii]	NA
E02	15024777	15025045	269	15024859	17	6.86334	3.7209	3.91118	R48h_peak_517	intergenic	Smechr0200188:E02:15029070-15097246:+:-4159	Smechr0200188(Smechr0200188)	3;GO:0003678,molecular_function DNA helicase activity;GO:0005524,molecular_function ATP binding;GO:0006260,biological_process DNA replication	NA	NA	twinkle homolog protein, chloroplastic/mitochondrial isoform X2 [Solanum pennellii]	NA
E02	15351021	15351315	295	15351270	17	5.91685	3.28589	3.0664	R48h_peak_518	intergenic	Smechr0200193:E02:15292428-15295474:-:-55693	Smechr0200193(Smechr0200193)	NA	NA	NA	PREDICTED: UDP-glycosyltransferase 71K1-like [Solanum tuberosum]	NA
E02	15648972	15649188	217	15649128	16	6.30392	3.57064	3.40841	R48h_peak_519	intergenic	Smechr0200194:E02:15636706-15638056:+:12373	Smechr0200194(Smechr0200194)	NA	NA	NA	PREDICTED: uncharacterized protein LOC102584369 [Solanum tuberosum]	NA
E02	15792982	15793192	211	15793106	141	22.8669	2.59429	19.1331	R48h_peak_520	intergenic	Smechr0200195:E02:15752900-15753602:-:-39484	Smechr0200195(Smechr0200195)	NA	NA	NA	NA	NA
E02	15872239	15872648	410	15872323	28	5.74938	2.53306	2.92014	R48h_peak_521	intergenic	Smechr0200196:E02:15957379-15959537:+:-84936	Smechr0200196(Smechr0200196)	NA	NA	NA	resistance protein PSH-RGH6 [Solanum tuberosum]	NA
E02	15873896	15874114	219	15874011	27	13.1263	5.11139	9.73025	R48h_peak_522	intergenic	Smechr0200196:E02:15957379-15959537:+:-83374	Smechr0200196(Smechr0200196)	NA	NA	NA	resistance protein PSH-RGH6 [Solanum tuberosum]	NA
E02	15929420	15929632	213	15929502	100	20.9135	2.98477	17.23	R48h_peak_523	intergenic	Smechr0200196:E02:15957379-15959537:+:-27853	Smechr0200196(Smechr0200196)	NA	NA	NA	resistance protein PSH-RGH6 [Solanum tuberosum]	NA
E02	16251293	16251529	237	16251453	14	5.00613	3.15056	2.28223	R48h_peak_524	intergenic	Smechr0200198:E02:16193731-16224659:+:57679	Smechr0200198(Smechr0200198)	2;GO:0006480,biological_process N-terminal protein amino acid methylation;GO:0008168,molecular_function methyltransferase activity	NA	NA	alpha N-terminal protein methyltransferase 1 [Solanum lycopersicum]	NA
E02	16329847	16330085	239	16329935	17	6.88701	3.73207	3.931	R48h_peak_525	intergenic	Smechr0200198:E02:16193731-16224659:+:136234	Smechr0200198(Smechr0200198)	2;GO:0006480,biological_process N-terminal protein amino acid methylation;GO:0008168,molecular_function methyltransferase activity	NA	NA	alpha N-terminal protein methyltransferase 1 [Solanum lycopersicum]	NA
E02	16396314	16396542	229	16396382	17	3.94758	2.45105	1.44976	R48h_peak_526	intergenic	Smechr0200198:E02:16193731-16224659:+:202696	Smechr0200198(Smechr0200198)	2;GO:0006480,biological_process N-terminal protein amino acid methylation;GO:0008168,molecular_function methyltransferase activity	NA	NA	alpha N-terminal protein methyltransferase 1 [Solanum lycopersicum]	NA
E02	16636194	16636440	247	16636315	119	19.4022	2.5792	15.7624	R48h_peak_527	intergenic	Smechr0200199:E02:16623163-16626525:+:13153	Smechr0200199(Smechr0200199)	3;GO:0003700,molecular_function DNA-binding transcription factor activity;GO:0006355,biological_process regulation of transcription, DNA-templated;GO:0043565,molecular_function sequence-specific DNA binding	WRKY22; WRKY transcription factor 22; K13425	map04016,map04626	PREDICTED: probable WRKY transcription factor 14 [Solanum tuberosum]	WRKY
E02	16689829	16690141	313	16689904	14	5.00613	3.15056	2.28223	R48h_peak_528	intergenic	Smechr0200199:E02:16623163-16626525:+:66821	Smechr0200199(Smechr0200199)	3;GO:0003700,molecular_function DNA-binding transcription factor activity;GO:0006355,biological_process regulation of transcription, DNA-templated;GO:0043565,molecular_function sequence-specific DNA binding	WRKY22; WRKY transcription factor 22; K13425	map04016,map04626	PREDICTED: probable WRKY transcription factor 14 [Solanum tuberosum]	WRKY
E02	16777542	16777738	197	16777620	106	12.1245	2.12903	8.78013	R48h_peak_529	intergenic	Smechr0200200:E02:16798255-16831972:+:-20615	Smechr0200200(Smechr0200200)	2;GO:0003676,molecular_function nucleic acid binding;GO:0005634,cellular_component nucleus	DDB1; DNA damage-binding protein 1; K10610	map03420,map04120	DNA damage-binding protein 1 isoform X1 [Solanum pennellii]	NA
E02	17753801	17754036	236	17753916	32	6.11152	2.47852	3.24036	R48h_peak_530	intergenic	Smechr0200209:E02:17560721-17564015:-:-189903	Smechr0200209(Smechr0200209)	NA	psaB; photosystem I P700 chlorophyll a apoprotein A2; K02690	map00195	putative photosystem I PsaA/PsaB [Helianthus annuus]	NA
E02	17756778	17756984	207	17756907	56	8.67306	2.3616	5.55541	R48h_peak_531	intergenic	Smechr0200209:E02:17560721-17564015:-:-192865	Smechr0200209(Smechr0200209)	NA	psaB; photosystem I P700 chlorophyll a apoprotein A2; K02690	map00195	putative photosystem I PsaA/PsaB [Helianthus annuus]	NA
E02	18002457	18002714	258	18002546	49	9.12903	2.59268	5.97676	R48h_peak_532	intergenic	Smechr0200210:E02:18093432-18095389:+:-90847	Smechr0200210(Smechr0200210)	1;GO:0005515,molecular_function protein binding	NA	NA	PREDICTED: F-box/kelch-repeat protein At1g30090 [Solanum tuberosum]	NA
E02	18363926	18364133	208	18364026	82	13.2953	2.50815	9.8907	R48h_peak_533	intergenic	Smechr0200211:E02:18127436-18129641:-:-234388	Smechr0200211(Smechr0200211)	NA	NA	NA	hypothetical protein EJD97_024004 [Solanum chilense]	NA
E02	18426490	18426757	268	18426664	58	15.0117	3.31603	11.5298	R48h_peak_534	intergenic	Smechr0200212:E02:18634103-18634795:-:208172	Smechr0200212(Smechr0200212)	NA	NA	NA	NA	NA
E02	18434928	18435130	203	18435051	173	30.712	2.76431	26.8123	R48h_peak_535	intergenic	Smechr0200212:E02:18634103-18634795:-:199766	Smechr0200212(Smechr0200212)	NA	NA	NA	NA	NA
E02	18436986	18437312	327	18437144	574	101.831	2.84989	97.1859	R48h_peak_536	intergenic	Smechr0200212:E02:18634103-18634795:-:197646	Smechr0200212(Smechr0200212)	NA	NA	NA	NA	NA
E02	18476979	18477197	219	18477076	93	17.2732	2.74761	13.7038	R48h_peak_537	intergenic	Smechr0200212:E02:18634103-18634795:-:157707	Smechr0200212(Smechr0200212)	NA	NA	NA	NA	NA
E02	18895434	18895675	242	18895499	13	4.3969	2.94053	1.78178	R48h_peak_538	intergenic	Smechr0200215:E02:19042948-19044219:+:-147394	Smechr0200215(Smechr0200215)	3;GO:0005524,molecular_function ATP binding;GO:0006457,biological_process protein folding;GO:0051082,molecular_function unfolded protein binding	HSP90A, htpG; molecular chaperone HtpG; K04079	map04141,map04626	Heat shock protein Hsp90 [Corchorus olitorius]	NA
E02	19073130	19073374	245	19073255	55	6.03351	1.98294	3.17244	R48h_peak_539	intergenic	Smechr0200216:E02:19045296-19048006:-:-25245	Smechr0200216(Smechr0200216)	3;GO:0004672,molecular_function protein kinase activity;GO:0005524,molecular_function ATP binding;GO:0006468,biological_process protein phosphorylation	NA	NA	protein MALE DISCOVERER 2-like isoform X2 [Coffea arabica]	NA
E02	19082039	19082584	546	19082191	38	7.08125	2.50749	4.10444	R48h_peak_540	intergenic	Smechr0200216:E02:19045296-19048006:-:-34305	Smechr0200216(Smechr0200216)	3;GO:0004672,molecular_function protein kinase activity;GO:0005524,molecular_function ATP binding;GO:0006468,biological_process protein phosphorylation	NA	NA	protein MALE DISCOVERER 2-like isoform X2 [Coffea arabica]	NA
E02	19379246	19379447	202	19379385	52	11.4845	2.91761	8.17651	R48h_peak_541	Smechr0200220:exon	Smechr0200220:E02:19379303-19379558:-:212	Smechr0200220(Smechr0200220)	NA	NA	NA	PREDICTED: uncharacterized protein LOC109206925 [Nicotiana attenuata]	NA
E02	19608085	19608300	216	19608177	95	19.808	2.96793	16.156	R48h_peak_542	intergenic	Smechr0200222:E02:19413444-19436000:+:194748	Smechr0200222(Smechr0200222)	3;GO:0003723,molecular_function RNA binding;GO:0003743,molecular_function translation initiation factor activity;GO:0006413,biological_process translational initiation	EIF4E; translation initiation factor 4E; K03259	map03013	hypothetical protein EJD97_016834 [Solanum chilense]	NA
E02	19630837	19631105	269	19630996	85	13.5118	2.48665	10.0967	R48h_peak_543	intergenic	Smechr0200222:E02:19413444-19436000:+:217526	Smechr0200222(Smechr0200222)	3;GO:0003723,molecular_function RNA binding;GO:0003743,molecular_function translation initiation factor activity;GO:0006413,biological_process translational initiation	EIF4E; translation initiation factor 4E; K03259	map03013	hypothetical protein EJD97_016834 [Solanum chilense]	NA
E02	19694227	19694446	220	19694359	49	5.68272	2.00945	2.86222	R48h_peak_544	intergenic	Smechr0200222:E02:19413444-19436000:+:280892	Smechr0200222(Smechr0200222)	3;GO:0003723,molecular_function RNA binding;GO:0003743,molecular_function translation initiation factor activity;GO:0006413,biological_process translational initiation	EIF4E; translation initiation factor 4E; K03259	map03013	hypothetical protein EJD97_016834 [Solanum chilense]	NA
E02	19695781	19695976	196	19695872	40	9.64166	2.99542	6.451	R48h_peak_545	intergenic	Smechr0200222:E02:19413444-19436000:+:282434	Smechr0200222(Smechr0200222)	3;GO:0003723,molecular_function RNA binding;GO:0003743,molecular_function translation initiation factor activity;GO:0006413,biological_process translational initiation	EIF4E; translation initiation factor 4E; K03259	map03013	hypothetical protein EJD97_016834 [Solanum chilense]	NA
E02	19697757	19697962	206	19697854	92	20.7542	3.12777	17.0754	R48h_peak_546	intergenic	Smechr0200223:E02:19947988-19980366:-:282507	Smechr0200223(Smechr0200223)	2;GO:0006511,biological_process ubiquitin-dependent protein catabolic process;GO:0031625,molecular_function ubiquitin protein ligase binding	CUL4; cullin 4; K10609	map03420,map04120	cullin-4-like [Solanum pennellii]	NA
E02	19714703	19714925	223	19714815	54	12.8619	3.09121	9.47927	R48h_peak_547	intergenic	Smechr0200223:E02:19947988-19980366:-:265552	Smechr0200223(Smechr0200223)	2;GO:0006511,biological_process ubiquitin-dependent protein catabolic process;GO:0031625,molecular_function ubiquitin protein ligase binding	CUL4; cullin 4; K10609	map03420,map04120	cullin-4-like [Solanum pennellii]	NA
E02	19816086	19816393	308	19816315	52	7.71609	2.28879	4.68006	R48h_peak_548	intergenic	Smechr0200223:E02:19947988-19980366:-:164127	Smechr0200223(Smechr0200223)	2;GO:0006511,biological_process ubiquitin-dependent protein catabolic process;GO:0031625,molecular_function ubiquitin protein ligase binding	CUL4; cullin 4; K10609	map03420,map04120	cullin-4-like [Solanum pennellii]	NA
E02	19930579	19930838	260	19930588	15	5.17289	3.1343	2.42436	R48h_peak_549	intergenic	Smechr0200223:E02:19947988-19980366:-:49658	Smechr0200223(Smechr0200223)	2;GO:0006511,biological_process ubiquitin-dependent protein catabolic process;GO:0031625,molecular_function ubiquitin protein ligase binding	CUL4; cullin 4; K10609	map03420,map04120	cullin-4-like [Solanum pennellii]	NA
E02	19985346	19985583	238	19985490	73	9.74403	2.23618	6.54619	R48h_peak_550	intergenic	Smechr0200223:E02:19947988-19980366:-:-5098	Smechr0200223(Smechr0200223)	2;GO:0006511,biological_process ubiquitin-dependent protein catabolic process;GO:0031625,molecular_function ubiquitin protein ligase binding	CUL4; cullin 4; K10609	map03420,map04120	cullin-4-like [Solanum pennellii]	NA
E02	19991771	19992023	253	19991872	247	42.5827	2.74987	38.4988	R48h_peak_551	intergenic	Smechr0200223:E02:19947988-19980366:-:-11530	Smechr0200223(Smechr0200223)	2;GO:0006511,biological_process ubiquitin-dependent protein catabolic process;GO:0031625,molecular_function ubiquitin protein ligase binding	CUL4; cullin 4; K10609	map03420,map04120	cullin-4-like [Solanum pennellii]	NA
E02	19998682	19998879	198	19998779	56	17.5009	3.84951	13.9239	R48h_peak_552	intergenic	Smechr0200223:E02:19947988-19980366:-:-18414	Smechr0200223(Smechr0200223)	2;GO:0006511,biological_process ubiquitin-dependent protein catabolic process;GO:0031625,molecular_function ubiquitin protein ligase binding	CUL4; cullin 4; K10609	map03420,map04120	cullin-4-like [Solanum pennellii]	NA
E02	20062301	20062525	225	20062438	137	37.3328	3.70999	33.323	R48h_peak_553	intergenic	Smechr0200225:E02:20027073-20047440:-:-14972	Smechr0200225(Smechr0200225)	NA	NA	NA	chromodomain-helicase-DNA-binding protein 3 isoform X2 [Solanum lycopersicum]	NA
E02	20627846	20628057	212	20628027	15	5.238	3.16533	2.48366	R48h_peak_554	intergenic	Smechr0200228:E02:20705963-20712309:+:-78012	Smechr0200228(Smechr0200228)	NA	NA	NA	PREDICTED: uncharacterized protein LOC107858463 isoform X1 [Capsicum annuum]	NA
E02	20643643	20644010	368	20643785	16	6.17525	3.50893	3.29712	R48h_peak_555	intergenic	Smechr0200228:E02:20705963-20712309:+:-62137	Smechr0200228(Smechr0200228)	NA	NA	NA	PREDICTED: uncharacterized protein LOC107858463 isoform X1 [Capsicum annuum]	NA
E02	20733447	20734026	580	20733942	99	4.48907	1.51675	1.85938	R48h_peak_556	intergenic	Smechr0200228:E02:20705963-20712309:+:27773	Smechr0200228(Smechr0200228)	NA	NA	NA	PREDICTED: uncharacterized protein LOC107858463 isoform X1 [Capsicum annuum]	NA
E02	20896375	20896592	218	20896541	16	3.78174	2.43881	1.33923	R48h_peak_557	intergenic	Smechr0200229:E02:21053479-21053894:-:157411	Smechr0200229(Smechr0200229)	NA	NA	NA	Polyprotein, putative [Solanum demissum]	NA
E02	21525202	21525424	223	21525352	13	4.3969	2.94053	1.78178	R48h_peak_558	intergenic	Smechr0200234:E02:21586071-21588961:-:63648	Smechr0200234(Smechr0200234)	4;GO:0005506,molecular_function iron ion binding;GO:0016705,molecular_function oxidoreductase activity, acting on paired donors, with incorporation or reduction of molecular oxygen;GO:0020037,molecular_function heme binding;GO:0055114,biological_process oxidation-reduction process	CYP86B1; fatty acid omega-hydroxylase [EC:1.14.-.-]; K15402	map00073	Cytochrome 86B1 [Capsicum baccatum]	NA
E02	21654954	21655156	203	21655021	75	10.2721	2.27101	7.03765	R48h_peak_559	intergenic	Smechr0200235:E02:21635940-21636132:-:-18922	Smechr0200235(Smechr0200235)	NA	NA	NA	uncharacterized protein LOC107027685 [Solanum pennellii]	NA
E02	21657322	21657559	238	21657424	72	13.3665	2.69159	9.95827	R48h_peak_560	intergenic	Smechr0200235:E02:21635940-21636132:-:-21308	Smechr0200235(Smechr0200235)	NA	NA	NA	uncharacterized protein LOC107027685 [Solanum pennellii]	NA
E02	21671450	21671643	194	21671540	219	31.0425	2.44953	27.1369	R48h_peak_561	intergenic	Smechr0200235:E02:21635940-21636132:-:-35414	Smechr0200235(Smechr0200235)	NA	NA	NA	uncharacterized protein LOC107027685 [Solanum pennellii]	NA
E02	22093835	22094078	244	22093949	191	33.5298	2.75616	29.5815	R48h_peak_562	intergenic	Smechr0200239:E02:22084505-22086645:+:9451	Smechr0200239(Smechr0200239)	NA	NA	NA	PREDICTED: pentatricopeptide repeat-containing protein At5g27110 [Solanum tuberosum]	NA
E02	22176449	22176665	217	22176519	17	6.86334	3.7209	3.91118	R48h_peak_563	intergenic	Smechr0200239:E02:22084505-22086645:+:92051	Smechr0200239(Smechr0200239)	NA	NA	NA	PREDICTED: pentatricopeptide repeat-containing protein At5g27110 [Solanum tuberosum]	NA
E02	22598122	22598368	247	22598203	49	4.67408	1.84356	2.01627	R48h_peak_564	intergenic	Smechr0200240:E02:22284558-22289767:-:-308477	Smechr0200240(Smechr0200240)	NA	NA	NA	PREDICTED: transmembrane protein 53 [Capsicum annuum]	NA
E02	22634239	22634448	210	22634418	14	3.78313	2.56361	1.33923	R48h_peak_565	intergenic	Smechr0200240:E02:22284558-22289767:-:-344576	Smechr0200240(Smechr0200240)	NA	NA	NA	PREDICTED: transmembrane protein 53 [Capsicum annuum]	NA
E02	22710494	22710748	255	22710630	85	27.391	4.13906	23.5549	R48h_peak_566	intergenic	Smechr0200240:E02:22284558-22289767:-:-420853	Smechr0200240(Smechr0200240)	NA	NA	NA	PREDICTED: transmembrane protein 53 [Capsicum annuum]	NA
E02	22730885	22731116	232	22730998	203	76.7438	5.12446	72.309	R48h_peak_567	intergenic	Smechr0200240:E02:22284558-22289767:-:-441233	Smechr0200240(Smechr0200240)	NA	NA	NA	PREDICTED: transmembrane protein 53 [Capsicum annuum]	NA
E02	22734788	22735086	299	22734891	80	10.6103	2.24517	7.3548	R48h_peak_568	intergenic	Smechr0200240:E02:22284558-22289767:-:-445169	Smechr0200240(Smechr0200240)	NA	NA	NA	PREDICTED: transmembrane protein 53 [Capsicum annuum]	NA
E02	22738708	22738953	246	22738851	158	15.561	2.03208	12.0565	R48h_peak_569	intergenic	Smechr0200240:E02:22284558-22289767:-:-449063	Smechr0200240(Smechr0200240)	NA	NA	NA	PREDICTED: transmembrane protein 53 [Capsicum annuum]	NA
E02	22741156	22741547	392	22741287	171	25.5103	2.4958	21.7141	R48h_peak_570	intergenic	Smechr0200240:E02:22284558-22289767:-:-451584	Smechr0200240(Smechr0200240)	NA	NA	NA	PREDICTED: transmembrane protein 53 [Capsicum annuum]	NA
E02	22764740	22765049	310	22764850	17	6.98963	3.78068	4.02306	R48h_peak_571	intergenic	Smechr0200240:E02:22284558-22289767:-:-475127	Smechr0200240(Smechr0200240)	NA	NA	NA	PREDICTED: transmembrane protein 53 [Capsicum annuum]	NA
E02	22775228	22775519	292	22775397	142	21.2181	2.47744	17.5265	R48h_peak_572	intergenic	Smechr0200240:E02:22284558-22289767:-:-485606	Smechr0200240(Smechr0200240)	NA	NA	NA	PREDICTED: transmembrane protein 53 [Capsicum annuum]	NA
E02	22818203	22818452	250	22818336	125	26.098	3.02341	22.2889	R48h_peak_573	intergenic	Smechr0200241:E02:23253649-23283285:-:464958	Smechr0200241(Smechr0200241)	4;GO:0003774,molecular_function motor activity;GO:0005515,molecular_function protein binding;GO:0005524,molecular_function ATP binding;GO:0016459,cellular_component myosin complex	NA	NA	PREDICTED: myosin-1 [Solanum tuberosum]	NA
E02	22835455	22835716	262	22835627	14	3.78313	2.56361	1.33923	R48h_peak_574	intergenic	Smechr0200241:E02:23253649-23283285:-:447700	Smechr0200241(Smechr0200241)	4;GO:0003774,molecular_function motor activity;GO:0005515,molecular_function protein binding;GO:0005524,molecular_function ATP binding;GO:0016459,cellular_component myosin complex	NA	NA	PREDICTED: myosin-1 [Solanum tuberosum]	NA
E02	23150806	23151016	211	23150892	28	8.75008	3.42657	5.62706	R48h_peak_575	intergenic	Smechr0200241:E02:23253649-23283285:-:132374	Smechr0200241(Smechr0200241)	4;GO:0003774,molecular_function motor activity;GO:0005515,molecular_function protein binding;GO:0005524,molecular_function ATP binding;GO:0016459,cellular_component myosin complex	NA	NA	PREDICTED: myosin-1 [Solanum tuberosum]	NA
E02	23197884	23198079	196	23198026	53	11.3034	2.85535	8.00561	R48h_peak_576	intergenic	Smechr0200241:E02:23253649-23283285:-:85304	Smechr0200241(Smechr0200241)	4;GO:0003774,molecular_function motor activity;GO:0005515,molecular_function protein binding;GO:0005524,molecular_function ATP binding;GO:0016459,cellular_component myosin complex	NA	NA	PREDICTED: myosin-1 [Solanum tuberosum]	NA
E02	23202571	23202798	228	23202696	41	4.49836	1.91806	1.86797	R48h_peak_577	intergenic	Smechr0200241:E02:23253649-23283285:-:80601	Smechr0200241(Smechr0200241)	4;GO:0003774,molecular_function motor activity;GO:0005515,molecular_function protein binding;GO:0005524,molecular_function ATP binding;GO:0016459,cellular_component myosin complex	NA	NA	PREDICTED: myosin-1 [Solanum tuberosum]	NA
E02	23210171	23210400	230	23210234	62	8.257	2.20171	5.17484	R48h_peak_578	intergenic	Smechr0200241:E02:23253649-23283285:-:73000	Smechr0200241(Smechr0200241)	4;GO:0003774,molecular_function motor activity;GO:0005515,molecular_function protein binding;GO:0005524,molecular_function ATP binding;GO:0016459,cellular_component myosin complex	NA	NA	PREDICTED: myosin-1 [Solanum tuberosum]	NA
E02	23242134	23242334	201	23242188	17	6.98963	3.78068	4.02306	R48h_peak_579	intergenic	Smechr0200241:E02:23253649-23283285:-:41051	Smechr0200241(Smechr0200241)	4;GO:0003774,molecular_function motor activity;GO:0005515,molecular_function protein binding;GO:0005524,molecular_function ATP binding;GO:0016459,cellular_component myosin complex	NA	NA	PREDICTED: myosin-1 [Solanum tuberosum]	NA
E02	23448470	23448711	242	23448551	15	5.6423	3.3606	2.82574	R48h_peak_580	intergenic	Smechr0200242:E02:23448908-23450956:-:2366	Smechr0200242(Smechr0200242)	NA	NA	NA	NA	NA
E02	23842123	23842333	211	23842163	14	5.00613	3.15056	2.28223	R48h_peak_581	intergenic	Smechr0200255:E02:23729958-23782976:+:112269	Smechr0200255(Smechr0200255)	NA	E1.11.1.11; L-ascorbate peroxidase [EC:1.11.1.11]; K00434	map00053,map00480	PREDICTED: uncharacterized protein LOC102581063 isoform X1 [Solanum tuberosum]	NA
E02	23844885	23845089	205	23845029	15	5.59482	3.33744	2.79215	R48h_peak_582	intergenic	Smechr0200255:E02:23729958-23782976:+:115028	Smechr0200255(Smechr0200255)	NA	E1.11.1.11; L-ascorbate peroxidase [EC:1.11.1.11]; K00434	map00053,map00480	PREDICTED: uncharacterized protein LOC102581063 isoform X1 [Solanum tuberosum]	NA
E02	23860838	23861184	347	23860972	17	6.45552	3.53065	3.54325	R48h_peak_583	intergenic	Smechr0200256:E02:23980469-23980802:-:119791	Smechr0200256(Smechr0200256)	NA	NA	NA	uncharacterized protein LOC107027691 [Solanum pennellii]	NA
E02	23880653	23880941	289	23880776	16	6.18623	3.51418	3.30727	R48h_peak_584	intergenic	Smechr0200256:E02:23980469-23980802:-:100005	Smechr0200256(Smechr0200256)	NA	NA	NA	uncharacterized protein LOC107027691 [Solanum pennellii]	NA
E02	24280946	24281177	232	24281021	23	7.16612	3.26807	4.1822	R48h_peak_585	intergenic	Smechr0200259:E02:24293354-24296149:-:15088	Smechr0200259(Smechr0200259)	NA	NA	NA	NA	NA
E02	24287348	24287609	262	24287514	179	26.7625	2.50344	22.9392	R48h_peak_586	intergenic	Smechr0200259:E02:24293354-24296149:-:8671	Smechr0200259(Smechr0200259)	NA	NA	NA	NA	NA
E02	24524356	24524573	218	24524448	118	23.3594	2.90751	19.6133	R48h_peak_587	intergenic	Smechr0200266:E02:24506964-24507489:+:17500	Smechr0200266(Smechr0200266)	NA	NA	NA	PREDICTED: uncharacterized protein LOC104233317 [Nicotiana sylvestris]	NA
E02	24786460	24786657	198	24786527	70	9.06937	2.19503	5.92198	R48h_peak_588	intergenic	Smechr0200271:E02:24834093-24866315:+:-47535	Smechr0200271(Smechr0200271)	NA	NA	NA	putative pentatricopeptide repeat-containing protein At2g02150 [Solanum lycopersicum]	NA
E02	24956292	24956579	288	24956461	287	76.8145	3.77067	72.3789	R48h_peak_589	intergenic	Smechr0200272:E02:24969859-24970387:+:-13424	Smechr0200272(Smechr0200272)	NA	NA	NA	NA	NA
E02	24986198	24986414	217	24986227	21	4.67977	2.51501	2.02164	R48h_peak_590	intergenic	Smechr0200273:E02:24986264-24988129:-:1823	Smechr0200273(Smechr0200273)	2;GO:0006629,biological_process lipid metabolic process;GO:0008081,molecular_function phosphoric diester hydrolase activity	E3.1.4.46, glpQ, ugpQ; glycerophosphoryl diester phosphodiesterase [EC:3.1.4.46]; K01126	map00564	PREDICTED: glycerophosphodiester phosphodiesterase GDPDL7-like isoform X1 [Capsicum annuum]	NA
E02	24987960	24988165	206	24988013	23	4.93462	2.5045	2.23668	R48h_peak_591	Smechr0200273:exon	Smechr0200273:E02:24986264-24988129:-:67	Smechr0200273(Smechr0200273)	2;GO:0006629,biological_process lipid metabolic process;GO:0008081,molecular_function phosphoric diester hydrolase activity	E3.1.4.46, glpQ, ugpQ; glycerophosphoryl diester phosphodiesterase [EC:3.1.4.46]; K01126	map00564	PREDICTED: glycerophosphodiester phosphodiesterase GDPDL7-like isoform X1 [Capsicum annuum]	NA
E02	25191122	25191376	255	25191297	13	4.33944	2.91146	1.76429	R48h_peak_592	intergenic	Smechr0200275:E02:25216381-25216786:+:-25132	Smechr0200275(Smechr0200275)	NA	NA	NA	hypothetical protein T459_33074 [Capsicum annuum]	NA
E02	25222108	25222376	269	25222231	15	5.17289	3.1343	2.42436	R48h_peak_593	intergenic	Smechr0200275:E02:25216381-25216786:+:5860	Smechr0200275(Smechr0200275)	NA	NA	NA	hypothetical protein T459_33074 [Capsicum annuum]	NA
E02	25273750	25274002	253	25273853	45	14.2302	3.77206	10.7817	R48h_peak_594	intergenic	Smechr0200277:E02:25242479-25244936:-:-28939	Smechr0200277(Smechr0200277)	2;GO:0004252,molecular_function serine-type endopeptidase activity;GO:0006508,biological_process proteolysis	NA	NA	PREDICTED: subtilisin-like protease SBT1.7 [Solanum tuberosum]	NA
E02	25289496	25289751	256	25289614	89	32.4273	4.66683	28.4974	R48h_peak_595	intergenic	Smechr0200277:E02:25242479-25244936:-:-44687	Smechr0200277(Smechr0200277)	2;GO:0004252,molecular_function serine-type endopeptidase activity;GO:0006508,biological_process proteolysis	NA	NA	PREDICTED: subtilisin-like protease SBT1.7 [Solanum tuberosum]	NA
E02	25729565	25729791	227	25729596	14	5.00613	3.15056	2.28223	R48h_peak_596	intergenic	Smechr0200282:E02:25678796-25682782:+:50881	Smechr0200282(Smechr0200282)	NA	NA	NA	uncharacterized protein LOC104647749 [Solanum lycopersicum]	NA
E02	26173861	26174055	195	26173945	48	10.8301	2.93199	7.56088	R48h_peak_597	intergenic	Smechr0200284:E02:26183479-26184075:+:-9521	Smechr0200284(Smechr0200284)	3;GO:0016702,molecular_function oxidoreductase activity, acting on single donors with incorporation of molecular oxygen, incorporation of two atoms of oxygen;GO:0046872,molecular_function metal ion binding;GO:0055114,biological_process oxidation-reduction process	LOX1_5; linoleate 9S-lipoxygenase [EC:1.13.11.58]; K15718	map00591	RecName: Full=Probable linoleate 9S-lipoxygenase 8 []	NA
E02	26174362	26174558	197	26174455	133	28.3512	3.07758	24.4955	R48h_peak_598	intergenic	Smechr0200284:E02:26183479-26184075:+:-9019	Smechr0200284(Smechr0200284)	3;GO:0016702,molecular_function oxidoreductase activity, acting on single donors with incorporation of molecular oxygen, incorporation of two atoms of oxygen;GO:0046872,molecular_function metal ion binding;GO:0055114,biological_process oxidation-reduction process	LOX1_5; linoleate 9S-lipoxygenase [EC:1.13.11.58]; K15718	map00591	RecName: Full=Probable linoleate 9S-lipoxygenase 8 []	NA
E02	26296779	26297132	354	26296956	13	4.2792	2.88109	1.71614	R48h_peak_599	intergenic	Smechr0200284:E02:26183479-26184075:+:113476	Smechr0200284(Smechr0200284)	3;GO:0016702,molecular_function oxidoreductase activity, acting on single donors with incorporation of molecular oxygen, incorporation of two atoms of oxygen;GO:0046872,molecular_function metal ion binding;GO:0055114,biological_process oxidation-reduction process	LOX1_5; linoleate 9S-lipoxygenase [EC:1.13.11.58]; K15718	map00591	RecName: Full=Probable linoleate 9S-lipoxygenase 8 []	NA
E02	26439237	26439510	274	26439376	81	25.9131	4.09358	22.1081	R48h_peak_600	intergenic	Smechr0200285:E02:26578596-26580012:+:-139223	Smechr0200285(Smechr0200285)	NA	NA	NA	uncharacterized protein LOC107010703 [Solanum pennellii]	NA
E02	26498854	26499090	237	26498981	134	32.633	3.39119	28.6999	R48h_peak_601	intergenic	Smechr0200285:E02:26578596-26580012:+:-79624	Smechr0200285(Smechr0200285)	NA	NA	NA	uncharacterized protein LOC107010703 [Solanum pennellii]	NA
E02	26500253	26500544	292	26500367	45	6.92865	2.2964	3.96838	R48h_peak_602	intergenic	Smechr0200285:E02:26578596-26580012:+:-78198	Smechr0200285(Smechr0200285)	NA	NA	NA	uncharacterized protein LOC107010703 [Solanum pennellii]	NA
E02	26630144	26630357	214	26630237	98	11.5078	2.14505	8.19843	R48h_peak_603	intergenic	Smechr0200285:E02:26578596-26580012:+:51654	Smechr0200285(Smechr0200285)	NA	NA	NA	uncharacterized protein LOC107010703 [Solanum pennellii]	NA
E02	26648202	26648546	345	26648376	85	14.5732	2.59881	11.1106	R48h_peak_604	intergenic	Smechr0200285:E02:26578596-26580012:+:69777	Smechr0200285(Smechr0200285)	NA	NA	NA	uncharacterized protein LOC107010703 [Solanum pennellii]	NA
E02	26676692	26676949	258	26676821	118	16.2761	2.35035	12.7431	R48h_peak_605	intergenic	Smechr0200285:E02:26578596-26580012:+:98224	Smechr0200285(Smechr0200285)	NA	NA	NA	uncharacterized protein LOC107010703 [Solanum pennellii]	NA
E02	26680731	26680944	214	26680791	34	8.00089	2.87005	4.93928	R48h_peak_606	intergenic	Smechr0200285:E02:26578596-26580012:+:102241	Smechr0200285(Smechr0200285)	NA	NA	NA	uncharacterized protein LOC107010703 [Solanum pennellii]	NA
E02	26768991	26769213	223	26769048	14	5.00613	3.15056	2.28223	R48h_peak_607	intergenic	Smechr0200286:E02:26864458-26882040:+:-95356	Smechr0200286(Smechr0200286)	NA	NA	NA	NA	NA
E02	26848836	26849449	614	26849320	243	51.2429	3.13336	47.0568	R48h_peak_608	intergenic	Smechr0200286:E02:26864458-26882040:+:-15316	Smechr0200286(Smechr0200286)	NA	NA	NA	NA	NA
E02	26852660	26853047	388	26852889	64	11.8064	2.65205	8.47951	R48h_peak_609	intergenic	Smechr0200286:E02:26864458-26882040:+:-11605	Smechr0200286(Smechr0200286)	NA	NA	NA	NA	NA
E02	26997891	26998099	209	26997994	40	20.2343	5.88183	16.5705	R48h_peak_610	intergenic	Smechr0200287:E02:27126284-27128377:+:-128289	Smechr0200287(Smechr0200287)	3;GO:0004857,molecular_function enzyme inhibitor activity;GO:0030599,molecular_function pectinesterase activity;GO:0042545,biological_process cell wall modification	E3.1.1.11; pectinesterase [EC:3.1.1.11]; K01051	map00040	PREDICTED: probable pectinesterase/pectinesterase inhibitor 46 [Solanum tuberosum]	NA
E02	27023108	27023303	196	27023206	47	11.0702	3.01383	7.7863	R48h_peak_611	intergenic	Smechr0200287:E02:27126284-27128377:+:-103079	Smechr0200287(Smechr0200287)	3;GO:0004857,molecular_function enzyme inhibitor activity;GO:0030599,molecular_function pectinesterase activity;GO:0042545,biological_process cell wall modification	E3.1.1.11; pectinesterase [EC:3.1.1.11]; K01051	map00040	PREDICTED: probable pectinesterase/pectinesterase inhibitor 46 [Solanum tuberosum]	NA
E02	27200651	27200856	206	27200731	61	11.9262	2.73809	8.59309	R48h_peak_612	intergenic	Smechr0200288:E02:27217566-27218031:-:17278	Smechr0200288(Smechr0200288)	NA	NA	NA	PREDICTED: E3 ubiquitin ligase BIG BROTHER-related-like [Solanum tuberosum]	NA
E02	27201419	27201612	194	27201505	61	15.438	3.27837	11.9381	R48h_peak_613	intergenic	Smechr0200288:E02:27217566-27218031:-:16516	Smechr0200288(Smechr0200288)	NA	NA	NA	PREDICTED: E3 ubiquitin ligase BIG BROTHER-related-like [Solanum tuberosum]	NA
E02	27826023	27826323	301	27826188	14	5.00613	3.15056	2.28223	R48h_peak_614	intergenic	Smechr0200304:E02:27842179-27850397:+:-16006	Smechr0200304(Smechr0200304)	NA	NA	NA	NA	NA
E02	28202610	28202890	281	28202632	15	4.54271	2.83989	1.90791	R48h_peak_615	intergenic	Smechr0200308:E02:28304573-28306401:-:103651	Smechr0200308(Smechr0200308)	2;GO:0004190,molecular_function aspartic-type endopeptidase activity;GO:0006508,biological_process proteolysis	NA	NA	Protein ASPARTIC PROTEASE IN GUARD CELL 2 [Capsicum chinense]	NA
E02	28321354	28321548	195	28321531	14	4.57386	2.93841	1.93137	R48h_peak_616	intergenic	Smechr0200308:E02:28304573-28306401:-:-15049	Smechr0200308(Smechr0200308)	2;GO:0004190,molecular_function aspartic-type endopeptidase activity;GO:0006508,biological_process proteolysis	NA	NA	Protein ASPARTIC PROTEASE IN GUARD CELL 2 [Capsicum chinense]	NA
E02	28854719	28855077	359	28854856	136	12.2698	1.94579	8.91791	R48h_peak_617	intergenic	Smechr0200310:E02:28928532-28928750:+:-73634	Smechr0200310(Smechr0200310)	NA	NA	NA	hypothetical protein BC332_01002 [Capsicum chinense]	NA
E02	28863538	28864032	495	28863641	308	32.1579	2.13043	28.2329	R48h_peak_618	intergenic	Smechr0200310:E02:28928532-28928750:+:-64747	Smechr0200310(Smechr0200310)	NA	NA	NA	hypothetical protein BC332_01002 [Capsicum chinense]	NA
E02	28892842	28893129	288	28892976	215	26.7884	2.29078	22.9645	R48h_peak_619	intergenic	Smechr0200310:E02:28928532-28928750:+:-35547	Smechr0200310(Smechr0200310)	NA	NA	NA	hypothetical protein BC332_01002 [Capsicum chinense]	NA
E02	28894389	28894632	244	28894500	77	19.74	3.38885	16.0904	R48h_peak_620	intergenic	Smechr0200310:E02:28928532-28928750:+:-34022	Smechr0200310(Smechr0200310)	NA	NA	NA	hypothetical protein BC332_01002 [Capsicum chinense]	NA
E02	29186019	29186602	584	29186242	111	9.89343	1.9156	6.68574	R48h_peak_621	intergenic	Smechr0200316:E02:29114267-29115244:+:72043	Smechr0200316(Smechr0200316)	NA	ATPF1B, atpD; F-type H+/Na+-transporting ATPase subunit beta [EC:7.1.2.2 7.2.2.1]; K02112	map00190,map00195	PREDICTED: uncharacterized protein LOC107058883 [Solanum tuberosum]	NA
E02	29462665	29463099	435	29462936	234	31.9511	2.40657	28.0296	R48h_peak_622	intergenic	Smechr0200317:E02:29631579-29646628:+:-168697	Smechr0200317(Smechr0200317)	2;GO:0016021,cellular_component integral component of membrane;GO:0016192,biological_process vesicle-mediated transport	NA	NA	PREDICTED: vesicle-associated membrane protein 721-like [Nicotiana tomentosiformis]	NA
E02	29466745	29467624	880	29467139	255	23.4426	2.0078	19.6944	R48h_peak_623	intergenic	Smechr0200317:E02:29631579-29646628:+:-164395	Smechr0200317(Smechr0200317)	2;GO:0016021,cellular_component integral component of membrane;GO:0016192,biological_process vesicle-mediated transport	NA	NA	PREDICTED: vesicle-associated membrane protein 721-like [Nicotiana tomentosiformis]	NA
E02	29474411	29474630	220	29474524	52	11.1472	2.85888	7.85862	R48h_peak_624	intergenic	Smechr0200317:E02:29631579-29646628:+:-157059	Smechr0200317(Smechr0200317)	2;GO:0016021,cellular_component integral component of membrane;GO:0016192,biological_process vesicle-mediated transport	NA	NA	PREDICTED: vesicle-associated membrane protein 721-like [Nicotiana tomentosiformis]	NA
E02	29560202	29560407	206	29560331	155	27.0159	2.72025	23.1873	R48h_peak_625	intergenic	Smechr0200317:E02:29631579-29646628:+:-71275	Smechr0200317(Smechr0200317)	2;GO:0016021,cellular_component integral component of membrane;GO:0016192,biological_process vesicle-mediated transport	NA	NA	PREDICTED: vesicle-associated membrane protein 721-like [Nicotiana tomentosiformis]	NA
E02	29560873	29561118	246	29560985	440	71.3569	2.68783	66.9729	R48h_peak_626	intergenic	Smechr0200317:E02:29631579-29646628:+:-70584	Smechr0200317(Smechr0200317)	2;GO:0016021,cellular_component integral component of membrane;GO:0016192,biological_process vesicle-mediated transport	NA	NA	PREDICTED: vesicle-associated membrane protein 721-like [Nicotiana tomentosiformis]	NA
E02	29593729	29594043	315	29593961	27	5.89183	2.61627	3.04653	R48h_peak_627	intergenic	Smechr0200317:E02:29631579-29646628:+:-37693	Smechr0200317(Smechr0200317)	2;GO:0016021,cellular_component integral component of membrane;GO:0016192,biological_process vesicle-mediated transport	NA	NA	PREDICTED: vesicle-associated membrane protein 721-like [Nicotiana tomentosiformis]	NA
E02	29757350	29757610	261	29757410	15	5.6423	3.3606	2.82574	R48h_peak_628	intergenic	Smechr0200318:E02:29719287-29719718:+:38192	Smechr0200318(Smechr0200318)	2;GO:0015031,biological_process protein transport;GO:0016020,cellular_component membrane	SEC61A; protein transport protein SEC61 subunit alpha; K10956	map03060,map04141,map04145	PREDICTED: protein transport protein Sec61 subunit alpha [Nicotiana tomentosiformis]	NA
E02	29775690	29775902	213	29775850	16	4.86504	2.90542	2.17659	R48h_peak_629	intergenic	Smechr0200318:E02:29719287-29719718:+:56508	Smechr0200318(Smechr0200318)	2;GO:0015031,biological_process protein transport;GO:0016020,cellular_component membrane	SEC61A; protein transport protein SEC61 subunit alpha; K10956	map03060,map04141,map04145	PREDICTED: protein transport protein Sec61 subunit alpha [Nicotiana tomentosiformis]	NA
E02	30164665	30164874	210	30164720	16	4.86504	2.90542	2.17659	R48h_peak_630	intergenic	Smechr0200328:E02:30121193-30124132:-:-40637	Smechr0200328(Smechr0200328)	1;GO:0055114,biological_process oxidation-reduction process	CAD; cinnamyl-alcohol dehydrogenase [EC:1.1.1.195]; K00083	map00940	hypothetical protein CRG98_004497 [Punica granatum]	NA
E02	30738648	30738902	255	30738771	243	41.3811	2.72809	37.3133	R48h_peak_631	intergenic	Smechr0200332:E02:30715316-30717350:+:23458	Smechr0200332(Smechr0200332)	NA	NA	NA	PREDICTED: trihelix transcription factor ASR3-like [Solanum tuberosum]	NA
E02	30861226	30861503	278	30861358	237	30.5943	2.33897	26.6965	R48h_peak_632	intergenic	Smechr0200333:E02:30797530-30846718:-:-14646	Smechr0200333(Smechr0200333)	1;GO:0005524,molecular_function ATP binding	NA	NA	helicase-like transcription factor CHR28 isoform X2 [Solanum pennellii]	SNF2
E02	30867158	30867403	246	30867297	23	8.72824	3.85586	5.60695	R48h_peak_633	intergenic	Smechr0200333:E02:30797530-30846718:-:-20562	Smechr0200333(Smechr0200333)	1;GO:0005524,molecular_function ATP binding	NA	NA	helicase-like transcription factor CHR28 isoform X2 [Solanum pennellii]	SNF2
E02	30956602	30956795	194	30956706	56	10.2465	2.60308	7.01448	R48h_peak_634	intergenic	Smechr0200333:E02:30797530-30846718:-:-109980	Smechr0200333(Smechr0200333)	1;GO:0005524,molecular_function ATP binding	NA	NA	helicase-like transcription factor CHR28 isoform X2 [Solanum pennellii]	SNF2
E02	31494974	31495285	312	31495079	215	36.9974	2.73448	32.9925	R48h_peak_635	intergenic	Smechr0200338:E02:31543438-31592770:-:97641	Smechr0200338(Smechr0200338)	4;GO:0004252,molecular_function serine-type endopeptidase activity;GO:0006508,biological_process proteolysis;GO:0008236,molecular_function serine-type peptidase activity;GO:0070008,molecular_function serine-type exopeptidase activity	NA	NA	PREDICTED: protease 2 [Solanum tuberosum]	NA
E02	31586982	31587191	210	31587111	24	7.58307	3.33884	4.55967	R48h_peak_636	Smechr0200338:intron	Smechr0200338:E02:31543438-31592770:-:5684	Smechr0200338(Smechr0200338)	4;GO:0004252,molecular_function serine-type endopeptidase activity;GO:0006508,biological_process proteolysis;GO:0008236,molecular_function serine-type peptidase activity;GO:0070008,molecular_function serine-type exopeptidase activity	NA	NA	PREDICTED: protease 2 [Solanum tuberosum]	NA
E02	31814398	31814771	374	31814755	14	4.90558	3.10075	2.21277	R48h_peak_637	intergenic	Smechr0200344:E02:31814842-31829366:-:14782	Smechr0200344(Smechr0200344)	1;GO:0005515,molecular_function protein binding	NA	NA	PREDICTED: N-lysine methyltransferase setd6 isoform X1 [Solanum tuberosum]	SET
E02	32005457	32005691	235	32005629	15	5.6423	3.3606	2.82574	R48h_peak_638	intergenic	Smechr0200346:E02:32115749-32117548:+:-110175	Smechr0200346(Smechr0200346)	NA	NA	NA	MuDR family transposase containing protein [Solanum demissum]	NA
E02	32098679	32099065	387	32098913	60	16.1303	3.42844	12.6032	R48h_peak_639	intergenic	Smechr0200346:E02:32115749-32117548:+:-16877	Smechr0200346(Smechr0200346)	NA	NA	NA	MuDR family transposase containing protein [Solanum demissum]	NA
E02	32099310	32099599	290	32099436	59	15.1532	3.30296	11.6651	R48h_peak_640	intergenic	Smechr0200346:E02:32115749-32117548:+:-16295	Smechr0200346(Smechr0200346)	NA	NA	NA	MuDR family transposase containing protein [Solanum demissum]	NA
E02	32100677	32100886	210	32100820	61	9.71188	2.41915	6.51707	R48h_peak_641	intergenic	Smechr0200346:E02:32115749-32117548:+:-14968	Smechr0200346(Smechr0200346)	NA	NA	NA	MuDR family transposase containing protein [Solanum demissum]	NA
E02	32104358	32104587	230	32104508	58	6.47609	2.00951	3.56153	R48h_peak_642	intergenic	Smechr0200346:E02:32115749-32117548:+:-11277	Smechr0200346(Smechr0200346)	NA	NA	NA	MuDR family transposase containing protein [Solanum demissum]	NA
E02	33266382	33266711	330	33266444	15	5.47246	3.27803	2.68547	R48h_peak_643	intergenic	Smechr0200367:E02:33216598-33223728:+:49948	Smechr0200367(Smechr0200367)	2;GO:0006807,biological_process nitrogen compound metabolic process;GO:0016151,molecular_function nickel cation binding	NA	NA	PREDICTED: urease accessory protein D isoform X1 [Solanum tuberosum]	NA
E02	33571173	33571415	243	33571293	14	5.00613	3.15056	2.28223	R48h_peak_644	intergenic	Smechr0200372:E02:33530637-33541067:-:-30226	Smechr0200372(Smechr0200372)	NA	NA	NA	NA	NA
E02	33708334	33708544	211	33708472	62	9.38176	2.35529	6.21036	R48h_peak_645	intergenic	Smechr0200374:E02:33655751-33657745:+:52687	Smechr0200374(Smechr0200374)	4;GO:0016020,cellular_component membrane;GO:0030001,biological_process metal ion transport;GO:0046873,molecular_function metal ion transmembrane transporter activity;GO:0055085,biological_process transmembrane transport	NA	NA	Zinc transporter 5 [Capsicum chinense]	NA
E02	33852066	33852290	225	33852163	231	50.1692	3.19351	45.9955	R48h_peak_646	intergenic	Smechr0200376:E02:33815087-33819382:-:-32795	Smechr0200376(Smechr0200376)	3;GO:0005515,molecular_function protein binding;GO:0007165,biological_process signal transduction;GO:0043531,molecular_function ADP binding	NA	NA	PREDICTED: TMV resistance protein N-like isoform X2 [Solanum tuberosum]	NA
E02	34000226	34000420	195	34000294	14	5.00613	3.15056	2.28223	R48h_peak_647	intergenic	Smechr0200381:E02:33976038-33976636:+:24284	Smechr0200381(Smechr0200381)	NA	NA	NA	NA	NA
E02	34036272	34036509	238	34036384	223	55.678	3.53768	51.4453	R48h_peak_648	intergenic	Smechr0200382:E02:34073745-34078559:+:-37355	Smechr0200382(Smechr0200382)	NA	NA	NA	uncharacterized protein LOC101258527 isoform X2 [Solanum lycopersicum]	NA
E02	34037012	34037210	199	34037124	166	29.0307	2.73415	25.1615	R48h_peak_649	intergenic	Smechr0200382:E02:34073745-34078559:+:-36634	Smechr0200382(Smechr0200382)	NA	NA	NA	uncharacterized protein LOC101258527 isoform X2 [Solanum lycopersicum]	NA
E02	34380559	34380753	195	34380661	41	10.9577	3.24544	7.68094	R48h_peak_650	intergenic	Smechr0200385:E02:34345584-34345817:-:-34838	Smechr0200385(Smechr0200385)	NA	NA	NA	uncharacterized protein LOC114073897 [Solanum pennellii]	NA
E02	34763809	34764264	456	34764155	19	6.17225	3.21322	3.29418	R48h_peak_651	intergenic	Smechr0200390:E02:34770740-34770988:-:6952	Smechr0200390(Smechr0200390)	NA	NA	NA	NA	NA
E02	35089732	35090027	296	35089904	99	17.922	2.71564	14.33	R48h_peak_652	intergenic	Smechr0200392:E02:35012713-35015662:-:-74217	Smechr0200392(Smechr0200392)	NA	NA	NA	SPX and EXS domain-containing protein 5-like [Ziziphus jujuba]	NA
E02	35091101	35091308	208	35091200	34	9.55247	3.27034	6.36905	R48h_peak_653	intergenic	Smechr0200392:E02:35012713-35015662:-:-75542	Smechr0200392(Smechr0200392)	NA	NA	NA	SPX and EXS domain-containing protein 5-like [Ziziphus jujuba]	NA
E02	35117013	35117245	233	35117105	187	52.8554	3.88496	48.6514	R48h_peak_654	intergenic	Smechr0200392:E02:35012713-35015662:-:-101466	Smechr0200392(Smechr0200392)	NA	NA	NA	SPX and EXS domain-containing protein 5-like [Ziziphus jujuba]	NA
E02	35151138	35151384	247	35151328	22	4.47917	2.40014	1.85067	R48h_peak_655	intergenic	Smechr0200393:E02:35250507-35251229:+:-99246	Smechr0200393(Smechr0200393)	NA	NA	NA	uncharacterized protein LOC111944179 [Cyanistes caeruleus]	NA
E02	35154290	35154511	222	35154377	72	16.665	3.12101	13.1174	R48h_peak_656	intergenic	Smechr0200393:E02:35250507-35251229:+:-96107	Smechr0200393(Smechr0200393)	NA	NA	NA	uncharacterized protein LOC111944179 [Cyanistes caeruleus]	NA
E02	35412404	35412706	303	35412504	61	9.22391	2.3507	6.06467	R48h_peak_657	intergenic	Smechr0200398:E02:35453339-35455434:+:-40784	Smechr0200398(Smechr0200398)	NA	NA	NA	hypothetical protein CBR_g81587, partial [Chara braunii]	NA
E02	35749377	35749584	208	35749502	166	36.8831	3.20393	32.8804	R48h_peak_658	intergenic	Smechr0200403:E02:35752118-35752481:-:3001	Smechr0200403(Smechr0200403)	NA	NA	NA	uncharacterized protein LOC114077224 [Solanum pennellii]	NA
E02	36330873	36331112	240	36330942	112	9.41905	1.87294	6.24445	R48h_peak_659	intergenic	Smechr0200428:E02:36313894-36314521:-:-16471	Smechr0200428(Smechr0200428)	3;GO:0003899,molecular_function DNA-directed 5'-3' RNA polymerase activity;GO:0006351,biological_process transcription, DNA-templated;GO:0046983,molecular_function protein dimerization activity	rpoA; DNA-directed RNA polymerase subunit alpha [EC:2.7.7.6]; K03040	map03020	RpoA (plastid) [Solanum melongena]	NA
E02	36411434	36411725	292	36411546	193	31.0384	2.61667	27.1328	R48h_peak_660	intergenic	Smechr0200433:E02:36400804-36403167:-:-8412	Smechr0200433(Smechr0200433)	NA	NA	NA	uncharacterized protein LOC107028221 [Solanum pennellii]	NA
E02	36522643	36522848	206	36522751	66	8.45527	2.17158	5.35507	R48h_peak_661	intergenic	Smechr0200434:E02:36537123-36539347:-:16602	Smechr0200434(Smechr0200434)	3;GO:0003700,molecular_function DNA-binding transcription factor activity;GO:0006355,biological_process regulation of transcription, DNA-templated;GO:0043565,molecular_function sequence-specific DNA binding	HARS, hisS; histidyl-tRNA synthetase [EC:6.1.1.21]; K01892	map00970	PREDICTED: WRKY transcription factor 6-like [Solanum tuberosum]	WRKY
E02	36531712	36532058	347	36531905	594	68.679	2.25949	64.3198	R48h_peak_662	intergenic	Smechr0200434:E02:36537123-36539347:-:7462	Smechr0200434(Smechr0200434)	3;GO:0003700,molecular_function DNA-binding transcription factor activity;GO:0006355,biological_process regulation of transcription, DNA-templated;GO:0043565,molecular_function sequence-specific DNA binding	HARS, hisS; histidyl-tRNA synthetase [EC:6.1.1.21]; K01892	map00970	PREDICTED: WRKY transcription factor 6-like [Solanum tuberosum]	WRKY
E02	36612164	36612414	251	36612269	123	25.1161	2.97542	21.3285	R48h_peak_663	intergenic	Smechr0200435:E02:36605702-36608263:+:6586	Smechr0200435(Smechr0200435)	NA	NA	NA	PREDICTED: NAC domain-containing protein 19-like [Solanum tuberosum]	NA
E02	36729874	36730069	196	36729925	14	4.57386	2.93841	1.93137	R48h_peak_664	intergenic	Smechr0200438:E02:36634813-36698677:+:95158	Smechr0200438(Smechr0200438)	3;GO:0004222,molecular_function metalloendopeptidase activity;GO:0005524,molecular_function ATP binding;GO:0006508,biological_process proteolysis	NA	NA	PREDICTED: probable inactive ATP-dependent zinc metalloprotease FTSHI 5, chloroplastic isoform X2 [Solanum tuberosum]	NA
E02	36826641	36826876	236	36826752	239	74.3631	4.26832	69.9511	R48h_peak_665	intergenic	Smechr0200439:E02:36857242-36857632:-:30874	Smechr0200439(Smechr0200439)	NA	NA	NA	hypothetical protein A4A49_61324 [Nicotiana attenuata]	NA
E02	36856155	36856364	210	36856188	15	5.5332	3.30746	2.73936	R48h_peak_666	intergenic	Smechr0200439:E02:36857242-36857632:-:1373	Smechr0200439(Smechr0200439)	NA	NA	NA	hypothetical protein A4A49_61324 [Nicotiana attenuata]	NA
E02	36949279	36949477	199	36949378	15	5.6423	3.3606	2.82574	R48h_peak_667	intergenic	Smechr0200441:E02:36923900-36924422:-:-24955	Smechr0200441(Smechr0200441)	NA	NA	NA	PREDICTED: uncharacterized protein LOC107867908 [Capsicum annuum]	NA
E02	37311912	37312159	248	37312071	15	5.6423	3.3606	2.82574	R48h_peak_668	intergenic	Smechr0200449:E02:37316879-37317422:+:-4844	Smechr0200449(Smechr0200449)	NA	NA	NA	hypothetical protein EJD97_003786 [Solanum chilense]	NA
E02	39388542	39388767	226	39388641	215	44.2326	3.06781	40.128	R48h_peak_669	intergenic	Smechr0200500:E02:39430575-39430736:-:42082	Smechr0200500(Smechr0200500)	NA	NA	NA	NA	NA
E02	39623666	39623888	223	39623755	59	13.2562	2.9953	9.85308	R48h_peak_670	intergenic	Smechr0200502:E02:39513109-39523303:+:110667	Smechr0200502(Smechr0200502)	4;GO:0003677,molecular_function DNA binding;GO:0005634,cellular_component nucleus;GO:0006355,biological_process regulation of transcription, DNA-templated;GO:0009725,biological_process response to hormone	K14486, ARF; auxin response factor; K14486	map04075	PREDICTED: auxin response factor 8-like isoform X2 [Solanum tuberosum]	B3-ARF
E02	39650270	39650484	215	39650433	23	5.57706	2.71603	2.77822	R48h_peak_671	intergenic	Smechr0200503:E02:39756062-39785344:+:-105685	Smechr0200503(Smechr0200503)	4;GO:0003677,molecular_function DNA binding;GO:0005634,cellular_component nucleus;GO:0006355,biological_process regulation of transcription, DNA-templated;GO:0009725,biological_process response to hormone	K14486, ARF; auxin response factor; K14486	map04075	PREDICTED: auxin response factor 8-like isoform X2 [Solanum tuberosum]	B3-ARF
E02	40229481	40229693	213	40229622	62	14.8038	3.14507	11.3304	R48h_peak_672	intergenic	Smechr0200511:E02:40173986-40183354:-:-46232	Smechr0200511(Smechr0200511)	NA	MFP2; enoyl-CoA hydratase/3-hydroxyacyl-CoA dehydrogenase [EC:4.2.1.17 1.1.1.35 1.1.1.211]; K10527	map00071,map00592	uncharacterized protein LOC107013353 [Solanum pennellii]	NA
E02	40242120	40242386	267	40242203	45	8.78096	2.64076	5.65458	R48h_peak_673	intergenic	Smechr0200512:E02:40281902-40285014:-:42761	Smechr0200512(Smechr0200512)	4;GO:0004420,molecular_function hydroxymethylglutaryl-CoA reductase (NADPH) activity;GO:0015936,biological_process coenzyme A metabolic process;GO:0050662,molecular_function coenzyme binding;GO:0055114,biological_process oxidation-reduction process	HMGCR; hydroxymethylglutaryl-CoA reductase (NADPH) [EC:1.1.1.34]; K00021	map00900	hypothetical protein EJD97_016312 [Solanum chilense]	NA
E02	40588420	40588614	195	40588579	12	3.77996	2.71167	1.33923	R48h_peak_674	intergenic	Smechr0200520:E02:40592579-40594664:+:-4062	Smechr0200520(Smechr0200520)	NA	NA	NA	hypothetical protein T459_04931, partial [Capsicum annuum]	NA
E02	41344822	41345028	207	41344950	24	11.567	4.89735	8.25369	R48h_peak_675	intergenic	Smechr0200540:E02:41327868-41328552:+:17056	Smechr0200540(Smechr0200540)	NA	NA	NA	PREDICTED: uncharacterized protein LOC107060260 [Solanum tuberosum]	NA
E02	42051446	42051741	296	42051585	114	28.6104	3.4364	24.7497	R48h_peak_676	intergenic	Smechr0200556:E02:42039018-42039501:-:-12092	Smechr0200556(Smechr0200556)	2;GO:0006355,biological_process regulation of transcription, DNA-templated;GO:0008270,molecular_function zinc ion binding	NA	NA	PREDICTED: putative protein FAR1-RELATED SEQUENCE 10 [Solanum tuberosum]	NA
E02	42248033	42248228	196	42248123	91	22.9329	3.39215	19.1975	R48h_peak_677	intergenic	Smechr0200567:E02:42228963-42231331:-:-16799	Smechr0200567(Smechr0200567)	NA	NA	NA	potato resistance-like protein I2GA-SH194-2 [Solanum tuberosum]	NA
E02	42255486	42255754	269	42255622	339	91.1261	3.80144	86.565	R48h_peak_678	intergenic	Smechr0200567:E02:42228963-42231331:-:-24288	Smechr0200567(Smechr0200567)	NA	NA	NA	potato resistance-like protein I2GA-SH194-2 [Solanum tuberosum]	NA
E02	42519774	42520003	230	42519910	116	24.0424	2.99518	20.2797	R48h_peak_679	intergenic	Smechr0200571:E02:42604999-42605275:-:85387	Smechr0200571(Smechr0200571)	NA	NA	NA	PREDICTED: uncharacterized protein LOC104109537 [Nicotiana tomentosiformis]	NA
E02	42525543	42525951	409	42525623	57	4.2111	1.69533	1.66065	R48h_peak_680	intergenic	Smechr0200571:E02:42604999-42605275:-:79528	Smechr0200571(Smechr0200571)	NA	NA	NA	PREDICTED: uncharacterized protein LOC104109537 [Nicotiana tomentosiformis]	NA
E02	43025061	43025254	194	43025112	13	4.3969	2.94053	1.78178	R48h_peak_681	Smechr0200584:intron	Smechr0200583:E02:42996127-42997382:-:-27775	Smechr0200583(Smechr0200583)	NA	LUP4; beta-amyrin synthase [EC:5.4.99.39]; K15813	map00909	PREDICTED: beta-amyrin synthase-like isoform X1 [Nicotiana attenuata]	NA
E02	43238273	43238489	217	43238321	13	4.3969	2.94053	1.78178	R48h_peak_682	intergenic	Smechr0200586:E02:43270314-43270746:-:32365	Smechr0200586(Smechr0200586)	NA	NA	NA	hypothetical protein EJD97_020368 [Solanum chilense]	NA
E02	43298253	43298523	271	43298368	18	7.51307	3.90424	4.49611	R48h_peak_683	intergenic	Smechr0200587:E02:43314402-43324380:+:-16014	Smechr0200587(Smechr0200587)	NA	NA	NA	hypothetical protein BC332_18897 [Capsicum chinense]	NA
E02	44164739	44164996	258	44164876	67	15.5485	3.10542	12.0443	R48h_peak_684	intergenic	Smechr0200627:E02:44168892-44172203:-:7336	Smechr0200627(Smechr0200627)	NA	NA	NA	NEP1-interacting protein-like 1 [Solanum lycopersicum]	NA
E02	44196945	44197155	211	44197056	93	11.1489	2.1589	7.85999	R48h_peak_685	intergenic	Smechr0200630:E02:44183565-44184507:+:13484	Smechr0200630(Smechr0200630)	2;GO:0003677,molecular_function DNA binding;GO:0006355,biological_process regulation of transcription, DNA-templated	PLRG1, PRL1, PRP46; pleiotropic regulator 1; K12862	map03040	uncharacterized protein LOC107009957 [Solanum pennellii]	NAC
E02	44309007	44309245	239	44309151	49	15.7015	3.86362	12.1911	R48h_peak_686	intergenic	Smechr0200635:E02:44301624-44303291:-:-5834	Smechr0200635(Smechr0200635)	1;GO:0008270,molecular_function zinc ion binding	E4.1.1.15, gadB, gadA, GAD; glutamate decarboxylase [EC:4.1.1.15]; K01580	map00250,map00410,map00430,map00650	uncharacterized protein LOC101244949 [Solanum lycopersicum]	NA
E02	44885139	44885358	220	44885305	106	8.90053	1.86581	5.76582	R48h_peak_687	intergenic	Smechr0200654:E02:44780739-44782020:+:104509	Smechr0200654(Smechr0200654)	NA	NA	NA	uncharacterized protein LOC114077212 [Solanum pennellii]	NA
E02	45320829	45321042	214	45320919	94	27.8347	3.87608	23.9895	R48h_peak_688	intergenic	Smechr0200662:E02:45317429-45317983:-:-2952	Smechr0200662(Smechr0200662)	1;GO:0016846,molecular_function carbon-sulfur lyase activity	UTP4, CIRH1A; U3 small nucleolar RNA-associated protein 4; K14548	map03008	PREDICTED: tryptophan aminotransferase-related protein 4-like [Solanum tuberosum]	NA
E02	45322057	45322322	266	45322204	106	16.066	2.45747	12.5409	R48h_peak_689	intergenic	Smechr0200662:E02:45317429-45317983:-:-4206	Smechr0200662(Smechr0200662)	1;GO:0016846,molecular_function carbon-sulfur lyase activity	UTP4, CIRH1A; U3 small nucleolar RNA-associated protein 4; K14548	map03008	PREDICTED: tryptophan aminotransferase-related protein 4-like [Solanum tuberosum]	NA
E02	45724177	45724469	293	45724332	14	4.15596	2.73824	1.61236	R48h_peak_690	intergenic	Smechr0200674:E02:45714063-45714560:+:10259	Smechr0200674(Smechr0200674)	NA	NA	NA	PREDICTED: WD repeat and HMG-box DNA-binding protein 1 [Capsicum annuum]	NA
E02	46158451	46158664	214	46158545	20	6.30603	3.18304	3.40963	R48h_peak_691	intergenic	Smechr0200692:E02:46199640-46199839:+:-41083	Smechr0200692(Smechr0200692)	NA	NA	NA	PREDICTED: uncharacterized protein LOC104239484 [Nicotiana sylvestris]	NA
E02	46188498	46188870	373	46188676	273	22.4274	1.92376	18.7045	R48h_peak_692	intergenic	Smechr0200692:E02:46199640-46199839:+:-10956	Smechr0200692(Smechr0200692)	NA	NA	NA	PREDICTED: uncharacterized protein LOC104239484 [Nicotiana sylvestris]	NA
E02	46404565	46404758	194	46404693	21	9.95048	4.62083	6.73849	R48h_peak_693	intergenic	Smechr0200698:E02:46339898-46344168:+:64763	Smechr0200698(Smechr0200698)	2;GO:0003714,molecular_function transcription corepressor activity;GO:0006355,biological_process regulation of transcription, DNA-templated	NA	NA	unnamed protein product [Coffea canephora]	Others
E02	46466301	46466517	217	46466386	70	13.0499	2.69193	9.65789	R48h_peak_694	intergenic	Smechr0200699:E02:46475900-46477472:+:-9491	Smechr0200699(Smechr0200699)	1;GO:0006355,biological_process regulation of transcription, DNA-templated	NA	NA	PREDICTED: paired amphipathic helix protein Sin3-like 2 isoform X2 [Theobroma cacao]	Others
E02	46470113	46470327	215	46470195	62	7.64283	2.11881	4.61553	R48h_peak_695	intergenic	Smechr0200699:E02:46475900-46477472:+:-5680	Smechr0200699(Smechr0200699)	1;GO:0006355,biological_process regulation of transcription, DNA-templated	NA	NA	PREDICTED: paired amphipathic helix protein Sin3-like 2 isoform X2 [Theobroma cacao]	Others
E02	46552632	46552903	272	46552788	173	31.9126	2.83145	27.992	R48h_peak_696	intergenic	Smechr0200700:E02:46537391-46537828:-:-14939	Smechr0200700(Smechr0200700)	2;GO:0003714,molecular_function transcription corepressor activity;GO:0006355,biological_process regulation of transcription, DNA-templated	NA	NA	PREDICTED: paired amphipathic helix protein Sin3-like 1 [Solanum tuberosum]	Others
E02	46625295	46625685	391	46625557	54	6.62422	2.0853	3.69464	R48h_peak_697	intergenic	Smechr0200701:E02:46576606-46610609:-:-14880	Smechr0200701(Smechr0200701)	4;GO:0001522,biological_process pseudouridine synthesis;GO:0003723,molecular_function RNA binding;GO:0009451,biological_process RNA modification;GO:0009982,molecular_function pseudouridine synthase activity	NA	NA	PREDICTED: RNA pseudouridine synthase 5 isoform X4 [Solanum tuberosum]	NA
E02	47469796	47470020	225	47469828	13	4.3969	2.94053	1.78178	R48h_peak_698	intergenic	Smechr0200741:E02:47448340-47449594:+:21567	Smechr0200741(Smechr0200741)	3;GO:0006355,biological_process regulation of transcription, DNA-templated;GO:0008270,molecular_function zinc ion binding;GO:0043565,molecular_function sequence-specific DNA binding	NA	NA	GATA transcription factor 18-like [Solanum pennellii]	C2C2-GATA
E02	48387170	48387487	318	48387353	23	4.93462	2.5045	2.23668	R48h_peak_699	intergenic	Smechr0200779:E02:48407063-48407453:+:-19735	Smechr0200779(Smechr0200779)	NA	NA	NA	hypothetical protein CQW23_09681 [Capsicum baccatum]	NA
E02	48879981	48880269	289	48880160	15	5.6423	3.3606	2.82574	R48h_peak_700	intergenic	Smechr0200801:E02:48891086-48892097:+:-10961	Smechr0200801(Smechr0200801)	NA	rbcS, cbbS; ribulose-bisphosphate carboxylase small chain [EC:4.1.1.39]; K01602	map00630,map00710	Ribulose bisphosphate carboxylase small chain 3, chloroplastic [Capsicum chinense]	NA
E02	49415889	49416101	213	49415946	15	5.6423	3.3606	2.82574	R48h_peak_701	intergenic	Smechr0200828:E02:49417245-49417728:-:1733	Smechr0200828(Smechr0200828)	1;GO:0003676,molecular_function nucleic acid binding	NA	NA	hypothetical protein EJD97_009144 [Solanum chilense]	NA
E02	50006283	50006489	207	50006375	77	11.5059	2.38394	8.19669	R48h_peak_702	intergenic	Smechr0200852:E02:50015532-50015934:-:9548	Smechr0200852(Smechr0200852)	NA	NA	NA	PREDICTED: uncharacterized protein LOC107879368 [Capsicum annuum]	NA
E02	51196648	51196847	200	51196765	56	11.1359	2.74333	7.84817	R48h_peak_703	intergenic	Smechr0200900:E02:51250928-51251093:-:54346	Smechr0200900(Smechr0200900)	NA	CYCD3; cyclin D3, plant; K14505	map04075	PREDICTED: cyclin-D3-2-like [Solanum tuberosum]	NA
E02	51409698	51409955	258	51409826	135	35.2868	3.5843	31.3096	R48h_peak_704	intergenic	Smechr0200909:E02:51441006-51441833:-:32007	Smechr0200909(Smechr0200909)	1;GO:0005634,cellular_component nucleus	CYCD3; cyclin D3, plant; K14505	map04075	cyclin-D3-2 [Solanum pennellii]	NA
E02	51694063	51694327	265	51694198	151	34.6811	3.26699	30.7135	R48h_peak_705	intergenic	Smechr0200921:E02:51688313-51691358:-:-2836	Smechr0200921(Smechr0200921)	1;GO:0005759,cellular_component mitochondrial matrix	NA	NA	PREDICTED: uncharacterized protein LOC102603641 [Solanum tuberosum]	NA
E02	51824720	51825084	365	51825014	30	4.12437	2.04213	1.59063	R48h_peak_706	intergenic	Smechr0200925:E02:51870330-51875751:+:-45428	Smechr0200925(Smechr0200925)	NA	NA	NA	hypothetical protein BC332_11732 [Capsicum chinense]	NA
E02	51848816	51849052	237	51849014	13	4.00165	2.74252	1.48681	R48h_peak_707	intergenic	Smechr0200925:E02:51870330-51875751:+:-21396	Smechr0200925(Smechr0200925)	NA	NA	NA	hypothetical protein BC332_11732 [Capsicum chinense]	NA
E02	51960447	51960738	292	51960486	88	8.26239	1.92838	5.17986	R48h_peak_708	intergenic	Smechr0200928:E02:51948517-51948802:+:12075	Smechr0200928(Smechr0200928)	NA	NA	NA	NA	NA
E02	52486834	52487064	231	52486966	57	24.4766	5.23682	20.7033	R48h_peak_709	intergenic	Smechr0200948:E02:52463488-52465029:+:23460	Smechr0200948(Smechr0200948)	4;GO:0005506,molecular_function iron ion binding;GO:0016705,molecular_function oxidoreductase activity, acting on paired donors, with incorporation or reduction of molecular oxygen;GO:0020037,molecular_function heme binding;GO:0055114,biological_process oxidation-reduction process	NA	NA	PREDICTED: geraniol 8-hydroxylase-like [Solanum tuberosum]	NA
E02	52601466	52601751	286	52601548	13	4.3969	2.94053	1.78178	R48h_peak_710	intergenic	Smechr0200952:E02:52610413-52614546:+:-8805	Smechr0200952(Smechr0200952)	6;GO:0000166,molecular_function nucleotide binding;GO:0004812,molecular_function aminoacyl-tRNA ligase activity;GO:0004823,molecular_function leucine-tRNA ligase activity;GO:0005524,molecular_function ATP binding;GO:0006418,biological_process tRNA aminoacylation for protein translation;GO:0006429,biological_process leucyl-tRNA aminoacylation	LARS, leuS; leucyl-tRNA synthetase [EC:6.1.1.4]; K01869	map00970	leucine--tRNA ligase, cytoplasmic-like [Solanum pennellii]	NA
E02	52796477	52796746	270	52796584	13	4.3969	2.94053	1.78178	R48h_peak_711	intergenic	Smechr0200968:E02:52792733-52793391:-:-3220	Smechr0200968(Smechr0200968)	NA	NA	NA	PREDICTED: uncharacterized protein LOC102583012 [Solanum tuberosum]	NA
E02	52841005	52841202	198	52841140	40	10.0165	3.07937	6.8001	R48h_peak_712	intergenic	Smechr0200969:E02:52847196-52850500:+:-6093	Smechr0200969(Smechr0200969)	1;GO:0003677,molecular_function DNA binding	NA	NA	PREDICTED: B3 domain-containing transcription factor VRN1-like [Solanum tuberosum]	B3
E02	52842910	52843387	478	52843027	20	7.88274	3.83354	4.83137	R48h_peak_713	intergenic	Smechr0200969:E02:52847196-52850500:+:-4048	Smechr0200969(Smechr0200969)	1;GO:0003677,molecular_function DNA binding	NA	NA	PREDICTED: B3 domain-containing transcription factor VRN1-like [Solanum tuberosum]	B3
E02	54068224	54068450	227	54068411	37	5.6579	2.22926	2.83928	R48h_peak_714	Smechr0201033:exon	Smechr0201033:E02:54064908-54068622:+:3428	Smechr0201033(Smechr0201033)	NA	NA	NA	hypothetical protein EKK34_28295 [Mycobacterium sp.]	NA
E02	54233842	54234082	241	54233999	36	9.42568	3.12982	6.25018	R48h_peak_715	intergenic	Smechr0201043:E02:54245517-54250758:+:-11555	Smechr0201043(Smechr0201043)	NA	NA	NA	PREDICTED: uncharacterized protein LOC102605832 [Solanum tuberosum]	NA
E02	55413190	55413384	195	55413232	54	7.88764	2.27874	4.83542	R48h_peak_716	Smechr0201126:intron	Smechr0201126:E02:55403074-55414918:-:1631	Smechr0201126(Smechr0201126)	NA	FLS2; LRR receptor-like serine/threonine-protein kinase FLS2 [EC:2.7.11.1]; K13420	map04016,map04626	PREDICTED: receptor kinase-like protein Xa21 [Nicotiana attenuata]	NA
E02	55467916	55468140	225	55467999	12	3.81632	2.73049	1.33923	R48h_peak_717	intergenic	Smechr0201128:E02:55441330-55446346:-:-21681	Smechr0201128(Smechr0201128)	1;GO:0008168,molecular_function methyltransferase activity	NA	NA	PREDICTED: probable methyltransferase PMT9 isoform X1 [Solanum tuberosum]	NA
E02	55824259	55824452	194	55824291	64	40.0207	8.42302	35.9718	R48h_peak_718	Smechr0201158:intron	Smechr0201158:E02:55821216-55826231:-:1876	Smechr0201158(Smechr0201158)	NA	RP-S9, MRPS9, rpsI; small subunit ribosomal protein S9; K02996	map03010	B2 protein [Capsicum baccatum]	NA
E02	56149279	56149678	400	56149385	13	4.37434	2.9291	1.78178	R48h_peak_719	intergenic	Smechr0201188:E02:56138920-56141399:+:10558	Smechr0201188(Smechr0201188)	NA	PSMD11, RPN6; 26S proteasome regulatory subunit N6; K03036	map03050	PREDICTED: major pollen allergen Lig v 1-like [Solanum tuberosum]	NA
E02	57256014	57256276	263	57256100	15	5.14412	3.12063	2.40198	R48h_peak_720	Smechr0201275:intron	Smechr0201275:E02:57244527-57281781:+:11617	Smechr0201275(Smechr0201275)	4;GO:0004672,molecular_function protein kinase activity;GO:0005515,molecular_function protein binding;GO:0005524,molecular_function ATP binding;GO:0006468,biological_process protein phosphorylation	NA	NA	putative LRR receptor-like serine/threonine-protein kinase [Capsicum baccatum]	NA
E02	59094371	59094752	382	59094391	45	5.08779	1.96667	2.35439	R48h_peak_721	intergenic	Smechr0201431:E02:59131234-59138222:-:43661	Smechr0201431(Smechr0201431)	2;GO:0003676,molecular_function nucleic acid binding;GO:0005524,molecular_function ATP binding	NA	NA	PREDICTED: DEAD-box ATP-dependent RNA helicase 16 [Solanum tuberosum]	NA
E02	59507195	59507552	358	59507444	15	5.52301	3.30252	2.7305	R48h_peak_722	Smechr0201469:Promoter;Smechr0201468:Promoter;Smechr0201470:exon	Smechr0201470:E02:59507396-59507837:+:-23	Smechr0201470(Smechr0201470)	NA	NA	NA	PREDICTED: uncharacterized protein LOC102604173 isoform X2 [Solanum tuberosum]	NA
E02	60694385	60694590	206	60694510	48	15.5947	3.89877	12.0884	R48h_peak_723	intergenic	Smechr0201579:E02:60697117-60699996:+:-2630	Smechr0201579(Smechr0201579)	NA	NA	NA	hypothetical protein T459_04931, partial [Capsicum annuum]	NA
E02	61513007	61513211	205	61513127	45	12.7988	3.4549	9.41887	R48h_peak_724	intergenic	Smechr0201647:E02:61469099-61473872:-:-39236	Smechr0201647(Smechr0201647)	NA	NA	NA	PREDICTED: 28 kDa heat- and acid-stable phosphoprotein [Capsicum annuum]	NA
E02	62641843	62642183	341	62641878	33	5.48986	2.2962	2.7009	R48h_peak_725	intergenic	Smechr0201755:E02:62644245-62654768:+:-2232	Smechr0201755(Smechr0201755)	1;GO:0005634,cellular_component nucleus	SF3B2, SAP145, CUS1; splicing factor 3B subunit 2; K12829	map03040	hypothetical protein EJD97_022252 [Solanum chilense]	NA
E02	63414149	63414376	228	63414260	16	6.08828	3.46747	3.21931	R48h_peak_726	Smechr0201831:Promoter	Smechr0201831:E02:63413325-63413668:-:-594	Smechr0201831(Smechr0201831)	NA	NA	NA	PREDICTED: 25S rRNA (cytosine-C(5))-methyltransferase nop2-like [Nicotiana attenuata]	NA
E02	63556372	63556616	245	63556472	24	12.3739	5.25094	9.01628	R48h_peak_727	Smechr0201849:intron	Smechr0201849:E02:63552843-63559272:+:3650	Smechr0201849(Smechr0201849)	5;GO:0004672,molecular_function protein kinase activity;GO:0004674,molecular_function protein serine/threonine kinase activity;GO:0005524,molecular_function ATP binding;GO:0006468,biological_process protein phosphorylation;GO:0048544,biological_process recognition of pollen	NA	NA	receptor-like serine/threonine-protein kinase SD1-8 [Solanum lycopersicum]	NA
E02	65173649	65173984	336	65173747	17	5.44233	3.07633	2.65866	R48h_peak_728	Smechr0202011:intron	Smechr0202011:E02:65168451-65179173:-:5357	Smechr0202011(Smechr0202011)	3;GO:0006302,biological_process double-strand break repair;GO:0007095,biological_process mitotic G2 DNA damage checkpoint;GO:0030870,cellular_component Mre11 complex	NBN, NBS1; nibrin; K10867	map03440	PREDICTED: nijmegen breakage syndrome 1 protein [Solanum tuberosum]	NA
E02	66138390	66138744	355	66138624	213	16.9966	1.88842	13.4367	R48h_peak_729	intergenic	Smechr0202121:E02:66131794-66134509:-:-4057	Smechr0202121(Smechr0202121)	1;GO:0003677,molecular_function DNA binding	NA	NA	hypothetical protein EJD97_017843 [Solanum chilense]	HB-WOX
E02	67845218	67845580	363	67845397	32	18.3586	6.4363	14.7521	R48h_peak_730	intergenic	Smechr0202332:E02:67841243-67842883:-:-2515	Smechr0202332(Smechr0202332)	3;GO:0006012,biological_process galactose metabolic process;GO:0016757,molecular_function transferase activity, transferring glycosyl groups;GO:0047216,molecular_function inositol 3-alpha-galactosyltransferase activity	GOLS; inositol 3-alpha-galactosyltransferase [EC:2.4.1.123]; K18819	map00052	Galactinol synthase 2 [Capsicum baccatum]	NA
E02	68096533	68096765	233	68096589	26	8.50277	3.49879	5.39937	R48h_peak_731	intergenic	Smechr0202360:E02:68089946-68092090:-:-4558	Smechr0202360(Smechr0202360)	NA	NA	NA	PREDICTED: uncharacterized serine-rich protein C215.13-like [Solanum tuberosum]	NA
E02	69348678	69348888	211	69348789	61	11.6242	2.6937	8.30722	R48h_peak_732	intergenic	Smechr0202514:E02:69339154-69342861:-:-5921	Smechr0202514(Smechr0202514)	1;GO:0016301,molecular_function kinase activity	E2.7.1.4, scrK; fructokinase [EC:2.7.1.4]; K00847	map00051,map00500,map00520	probable fructokinase-6, chloroplastic [Solanum pennellii]	NA
E02	71048074	71048296	223	71048157	22	9.29359	4.19864	6.12758	R48h_peak_733	Smechr0202692:Promoter;Smechr0202693:Promoter	Smechr0202693:E02:71048204-71049851:+:-19	Smechr0202693(Smechr0202693)	NA	NA	NA	PREDICTED: uncharacterized protein LOC102593621 [Solanum tuberosum]	NA
E03	1078816	1079026	211	1078917	17	6.98963	3.78068	4.02306	R48h_peak_734	Smechr0300103:Promoter	Smechr0300103:E03:1079708-1080450:+:-787	Smechr0300103(Smechr0300103)	NA	NA	NA	uncharacterized protein LOC107014012 [Solanum pennellii]	NA
E03	1895765	1896000	236	1895849	14	5.00613	3.15056	2.28223	R48h_peak_735	intergenic	Smechr0300166:E03:1851428-1870212:+:44454	Smechr0300166(Smechr0300166)	6;GO:0004672,molecular_function protein kinase activity;GO:0004674,molecular_function protein serine/threonine kinase activity;GO:0005524,molecular_function ATP binding;GO:0006468,biological_process protein phosphorylation;GO:0043531,molecular_function ADP binding;GO:0048544,biological_process recognition of pollen	NA	NA	receptor-like serine/threonine-protein kinase SD1-8 [Solanum lycopersicum]	NA
E03	1966281	1966588	308	1966566	17	4.93969	2.86036	2.24159	R48h_peak_736	intergenic	Smechr0300167:E03:1980702-1981008:+:-14268	Smechr0300167(Smechr0300167)	3;GO:0004672,molecular_function protein kinase activity;GO:0005524,molecular_function ATP binding;GO:0006468,biological_process protein phosphorylation	NA	NA	PREDICTED: G-type lectin S-receptor-like serine/threonine-protein kinase At1g11410 [Solanum tuberosum]	NA
E03	2326156	2326401	246	2326271	16	6.30392	3.57064	3.40841	R48h_peak_737	intergenic	Smechr0300191:E03:2332144-2335962:-:9684	Smechr0300191(Smechr0300191)	1;GO:0016226,biological_process iron-sulfur cluster assembly	NA	NA	UPF0051 protein ABCI8, chloroplastic [Sesamum indicum]	NA
E03	2642340	2642533	194	2642402	118	18.9792	2.55771	15.3522	R48h_peak_738	intergenic	Smechr0300220:E03:2649192-2655656:+:-6756	Smechr0300220(Smechr0300220)	4;GO:0016020,cellular_component membrane;GO:0016021,cellular_component integral component of membrane;GO:0022857,molecular_function transmembrane transporter activity;GO:0055085,biological_process transmembrane transport	NA	NA	monosaccharide-sensing protein 2-like [Solanum pennellii]	NA
E03	2992767	2993069	303	2992962	56	8.67306	2.3616	5.55541	R48h_peak_739	intergenic	Smechr0300259:E03:2998985-3004303:+:-6067	Smechr0300259(Smechr0300259)	1;GO:0055085,biological_process transmembrane transport	MDH1; malate dehydrogenase [EC:1.1.1.37]; K00025	map00020,map00270,map00620,map00630,map00710	PREDICTED: oligopeptide transporter 7-like isoform X1 [Nicotiana sylvestris]	NA
E03	2996774	2997020	247	2996866	61	24.5119	4.93313	20.7379	R48h_peak_740	intergenic	Smechr0300259:E03:2998985-3004303:+:-2088	Smechr0300259(Smechr0300259)	1;GO:0055085,biological_process transmembrane transport	MDH1; malate dehydrogenase [EC:1.1.1.37]; K00025	map00020,map00270,map00620,map00630,map00710	PREDICTED: oligopeptide transporter 7-like isoform X1 [Nicotiana sylvestris]	NA
E03	3231634	3231858	225	3231742	163	26.3266	2.60544	22.5125	R48h_peak_741	intergenic	Smechr0300283:E03:3237103-3250992:+:-5357	Smechr0300283(Smechr0300283)	NA	NA	NA	PREDICTED: transmembrane and coiled-coil domain-containing protein 4-like isoform X1 [Solanum tuberosum]	NA
E03	3233545	3233763	219	3233719	181	14.905	1.90012	11.4274	R48h_peak_742	intergenic	Smechr0300283:E03:3237103-3250992:+:-3449	Smechr0300283(Smechr0300283)	NA	NA	NA	PREDICTED: transmembrane and coiled-coil domain-containing protein 4-like isoform X1 [Solanum tuberosum]	NA
E03	3597722	3597938	217	3597908	31	18.5913	6.7212	14.9768	R48h_peak_743	intergenic	Smechr0300308:E03:3600657-3600945:-:3115	Smechr0300308(Smechr0300308)	NA	NA	NA	zinc finger MYM-type protein 1-like [Solanum pennellii]	NA
E03	5204659	5204864	206	5204738	47	35.0778	10.0818	31.1037	R48h_peak_744	Smechr0300387:Promoter	Smechr0300387:E03:5202561-5202801:-:-1960	Smechr0300387(Smechr0300387)	NA	NA	NA	NA	NA
E03	5252168	5252654	487	5252298	102	6.7539	1.70719	3.81192	R48h_peak_745	intergenic	Smechr0300388:E03:5259995-5260991:+:-7584	Smechr0300388(Smechr0300388)	2;GO:0003677,molecular_function DNA binding;GO:0046983,molecular_function protein dimerization activity	NA	NA	hypothetical protein T459_01814 [Capsicum annuum]	MADS-M-type
E03	5283600	5283810	211	5283682	14	5.00613	3.15056	2.28223	R48h_peak_746	intergenic	Smechr0300390:E03:5291505-5296891:+:-7800	Smechr0300390(Smechr0300390)	NA	NA	NA	DEAD-box ATP-dependent RNA helicase 16 isoform X4 [Durio zibethinus]	NA
E03	5524798	5525110	313	5524921	98	11.3131	2.12784	8.01459	R48h_peak_747	intergenic	Smechr0300403:E03:5496409-5500108:+:28544	Smechr0300403(Smechr0300403)	4;GO:0004672,molecular_function protein kinase activity;GO:0005515,molecular_function protein binding;GO:0005524,molecular_function ATP binding;GO:0006468,biological_process protein phosphorylation	NA	NA	PREDICTED: leucine-rich repeat receptor-like serine/threonine-protein kinase BAM1 [Solanum tuberosum]	NA
E03	5525944	5526435	492	5526078	59	10.7245	2.60681	7.46148	R48h_peak_748	intergenic	Smechr0300403:E03:5496409-5500108:+:29780	Smechr0300403(Smechr0300403)	4;GO:0004672,molecular_function protein kinase activity;GO:0005515,molecular_function protein binding;GO:0005524,molecular_function ATP binding;GO:0006468,biological_process protein phosphorylation	NA	NA	PREDICTED: leucine-rich repeat receptor-like serine/threonine-protein kinase BAM1 [Solanum tuberosum]	NA
E03	5529286	5529494	209	5529314	39	4.04221	1.85839	1.5222	R48h_peak_749	intergenic	Smechr0300404:E03:5556769-5558192:+:-27379	Smechr0300404(Smechr0300404)	NA	NA	NA	NA	NA
E03	5650145	5650380	236	5650292	16	6.30392	3.57064	3.40841	R48h_peak_750	intergenic	Smechr0300407:E03:5625935-5641336:+:24327	Smechr0300407(Smechr0300407)	NA	NA	NA	PREDICTED: protein EI24 homolog [Solanum tuberosum]	NA
E03	5749005	5749238	234	5749096	115	19.8694	2.66418	16.2159	R48h_peak_751	intergenic	Smechr0300410:E03:5702104-5733118:-:-16003	Smechr0300410(Smechr0300410)	1;GO:0005515,molecular_function protein binding	NA	NA	PREDICTED: RNA polymerase II-associated protein 3 isoform X1 [Solanum tuberosum]	NA
E03	5750555	5751085	531	5750651	107	8.31379	1.81248	5.22524	R48h_peak_752	intergenic	Smechr0300410:E03:5702104-5733118:-:-17701	Smechr0300410(Smechr0300410)	1;GO:0005515,molecular_function protein binding	NA	NA	PREDICTED: RNA polymerase II-associated protein 3 isoform X1 [Solanum tuberosum]	NA
E03	6487113	6487382	270	6487322	13	4.3969	2.94053	1.78178	R48h_peak_753	intergenic	Smechr0300456:E03:6480243-6481165:+:7004	Smechr0300456(Smechr0300456)	NA	PSMD7, RPN8; 26S proteasome regulatory subunit N8; K03038	map03050	uncharacterized protein LOC107014099 [Solanum pennellii]	NA
E03	7033189	7033424	236	7033225	13	4.3969	2.94053	1.78178	R48h_peak_754	intergenic	Smechr0300480:E03:7026303-7026803:-:-6503	Smechr0300480(Smechr0300480)	1;GO:0008270,molecular_function zinc ion binding	NA	NA	uncharacterized protein LOC107027573 [Solanum pennellii]	NA
E03	7177172	7177384	213	7177251	69	16.9863	3.25218	13.4267	R48h_peak_755	intergenic	Smechr0300481:E03:7141711-7146733:-:-30544	Smechr0300481(Smechr0300481)	2;GO:0003700,molecular_function DNA-binding transcription factor activity;GO:0006355,biological_process regulation of transcription, DNA-templated	NA	NA	PREDICTED: AP2-like ethylene-responsive transcription factor TOE3 [Solanum tuberosum]	AP2/ERF-AP2
E03	7347601	7347869	269	7347768	16	6.30392	3.57064	3.40841	R48h_peak_756	intergenic	Smechr0300485:E03:7320140-7331529:+:27594	Smechr0300485(Smechr0300485)	2;GO:0005515,molecular_function protein binding;GO:0031519,cellular_component PcG protein complex	EZH2; [histone H3]-lysine27 N-trimethyltransferase EZH2 [EC:2.1.1.356]; K11430	map00310	PREDICTED: histone-lysine N-methyltransferase CLF-like isoform X1 [Solanum tuberosum]	SET
E03	7460215	7460476	262	7460426	17	6.98963	3.78068	4.02306	R48h_peak_757	intergenic	Smechr0300488:E03:7464858-7465426:-:5081	Smechr0300488(Smechr0300488)	NA	NA	NA	NA	NA
E03	7814590	7814835	246	7814707	155	26.4454	2.6853	22.629	R48h_peak_758	intergenic	Smechr0300500:E03:7826047-7830875:+:-11335	Smechr0300500(Smechr0300500)	1;GO:0008146,molecular_function sulfotransferase activity	NA	NA	uncharacterized protein LOC107012808 [Solanum pennellii]	NA
E03	9088650	9088909	260	9088705	15	5.6423	3.3606	2.82574	R48h_peak_759	intergenic	Smechr0300538:E03:9087438-9087883:+:1341	Smechr0300538(Smechr0300538)	1;GO:0005515,molecular_function protein binding	NA	NA	ankyrin-1-like [Solanum pennellii]	NA
E03	9331536	9331753	218	9331677	16	5.30555	3.10334	2.53963	R48h_peak_760	intergenic	Smechr0300542:E03:9247681-9249327:-:-82317	Smechr0300542(Smechr0300542)	NA	GULO; L-gulonolactone oxidase [EC:1.1.3.8]; K00103	map00053	L-gulonolactone oxidase 3 [Solanum lycopersicum]	NA
E03	9929950	9930159	210	9929963	12	3.81632	2.73049	1.33923	R48h_peak_761	intergenic	Smechr0300554:E03:9892088-9897408:+:37966	Smechr0300554(Smechr0300554)	1;GO:0016021,cellular_component integral component of membrane	NA	NA	PREDICTED: transmembrane protein 33 homolog [Capsicum annuum]	NA
E03	9983772	9984039	268	9984006	13	4.2792	2.88109	1.71614	R48h_peak_762	intergenic	Smechr0300555:E03:10013530-10017851:+:-29625	Smechr0300555(Smechr0300555)	NA	NA	NA	PREDICTED: protein GAMETE EXPRESSED 3 [Solanum tuberosum]	NA
E03	10220033	10220253	221	10220034	29	3.77446	1.97626	1.33923	R48h_peak_763	intergenic	Smechr0300558:E03:10198799-10209390:-:-10752	Smechr0300558(Smechr0300558)	2;GO:0005634,cellular_component nucleus;GO:0006997,biological_process nucleus organization	NA	NA	PREDICTED: protein CROWDED NUCLEI 1-like isoform X1 [Solanum tuberosum]	NA
E03	10364985	10365228	244	10365110	211	34.6802	2.65872	30.7126	R48h_peak_764	intergenic	Smechr0300561:E03:10399503-10401022:+:-34397	Smechr0300561(Smechr0300561)	1;GO:0046983,molecular_function protein dimerization activity	STAMBP, AMSH; STAM-binding protein [EC:3.4.19.12]; K11866	map04144	PREDICTED: zinc finger BED domain-containing protein RICESLEEPER 2-like [Nicotiana tabacum]	NA
E03	10385011	10385209	199	10385101	69	17.3852	3.30956	13.8122	R48h_peak_765	intergenic	Smechr0300561:E03:10399503-10401022:+:-14393	Smechr0300561(Smechr0300561)	1;GO:0046983,molecular_function protein dimerization activity	STAMBP, AMSH; STAM-binding protein [EC:3.4.19.12]; K11866	map04144	PREDICTED: zinc finger BED domain-containing protein RICESLEEPER 2-like [Nicotiana tabacum]	NA
E03	10540849	10541093	245	10540976	14	5.00613	3.15056	2.28223	R48h_peak_766	intergenic	Smechr0300565:E03:10553688-10554714:-:13743	Smechr0300565(Smechr0300565)	NA	NA	NA	uncharacterized protein LOC101245090 [Solanum lycopersicum]	NA
E03	10674671	10674869	199	10674777	112	14.6777	2.28231	11.2099	R48h_peak_767	intergenic	Smechr0300566:E03:10628369-10629593:-:-45176	Smechr0300566(Smechr0300566)	4;GO:0006520,biological_process cellular amino acid metabolic process;GO:0016831,molecular_function carboxy-lyase activity;GO:0019752,biological_process carboxylic acid metabolic process;GO:0030170,molecular_function pyridoxal phosphate binding	PAAS; phenylacetaldehyde synthase [EC:4.1.1.109]; K22328	map00360	tyrosine decarboxylase 1-like [Solanum pennellii]	NA
E03	10692795	10693039	245	10693002	92	5.88455	1.67622	3.04114	R48h_peak_768	intergenic	Smechr0300566:E03:10628369-10629593:-:-63323	Smechr0300566(Smechr0300566)	4;GO:0006520,biological_process cellular amino acid metabolic process;GO:0016831,molecular_function carboxy-lyase activity;GO:0019752,biological_process carboxylic acid metabolic process;GO:0030170,molecular_function pyridoxal phosphate binding	PAAS; phenylacetaldehyde synthase [EC:4.1.1.109]; K22328	map00360	tyrosine decarboxylase 1-like [Solanum pennellii]	NA
E03	10693878	10694097	220	10693977	164	13.3468	1.88412	9.9399	R48h_peak_769	intergenic	Smechr0300566:E03:10628369-10629593:-:-64394	Smechr0300566(Smechr0300566)	4;GO:0006520,biological_process cellular amino acid metabolic process;GO:0016831,molecular_function carboxy-lyase activity;GO:0019752,biological_process carboxylic acid metabolic process;GO:0030170,molecular_function pyridoxal phosphate binding	PAAS; phenylacetaldehyde synthase [EC:4.1.1.109]; K22328	map00360	tyrosine decarboxylase 1-like [Solanum pennellii]	NA
E03	10704805	10705138	334	10704955	62	10.3836	2.49449	7.14247	R48h_peak_770	intergenic	Smechr0300567:E03:10761681-10762121:-:57150	Smechr0300567(Smechr0300567)	NA	NA	NA	NA	NA
E03	11762623	11762826	204	11762792	17	5.71233	3.19488	2.89002	R48h_peak_771	intergenic	Smechr0300580:E03:11770858-11771070:+:-8134	Smechr0300580(Smechr0300580)	NA	NA	NA	Polyprotein, putative [Solanum demissum]	NA
E03	12025459	12025700	242	12025561	71	10.562	2.36221	7.30922	R48h_peak_772	intergenic	Smechr0300588:E03:12019200-12020986:+:6379	Smechr0300588(Smechr0300588)	NA	NA	NA	NA	NA
E03	12031654	12031858	205	12031772	66	12.7163	2.73365	9.34073	R48h_peak_773	intergenic	Smechr0300588:E03:12019200-12020986:+:12555	Smechr0300588(Smechr0300588)	NA	NA	NA	NA	NA
E03	12405223	12405513	291	12405342	1905	169.359	2.03519	164.209	R48h_peak_774	Smechr0300595:exon	Smechr0300595:E03:12392741-12406280:-:912	Smechr0300595(Smechr0300595)	NA	NA	NA	uncharacterized protein LOC109121249 [Solanum lycopersicum]	NA
E03	12405720	12406023	304	12405886	1947	191.319	2.12146	186.038	R48h_peak_775	Smechr0300595:exon	Smechr0300595:E03:12392741-12406280:-:409	Smechr0300595(Smechr0300595)	NA	NA	NA	uncharacterized protein LOC109121249 [Solanum lycopersicum]	NA
E03	12406743	12406985	243	12406855	866	102.24	2.29202	97.5919	R48h_peak_776	Smechr0300595:Promoter	Smechr0300595:E03:12392741-12406280:-:-583	Smechr0300595(Smechr0300595)	NA	NA	NA	uncharacterized protein LOC109121249 [Solanum lycopersicum]	NA
E03	12591582	12591778	197	12591658	14	5.00613	3.15056	2.28223	R48h_peak_777	intergenic	Smechr0300600:E03:12607938-12608692:-:17012	Smechr0300600(Smechr0300600)	NA	NA	NA	hypothetical protein EJD97_014615 [Solanum chilense]	NA
E03	12676531	12676731	201	12676644	14	5.00613	3.15056	2.28223	R48h_peak_778	intergenic	Smechr0300600:E03:12607938-12608692:-:-67938	Smechr0300600(Smechr0300600)	NA	NA	NA	hypothetical protein EJD97_014615 [Solanum chilense]	NA
E03	12968349	12968572	224	12968444	110	9.75462	1.91069	6.55582	R48h_peak_779	intergenic	Smechr0300604:E03:12957036-12958005:+:11424	Smechr0300604(Smechr0300604)	1;GO:0005515,molecular_function protein binding	FLS2; LRR receptor-like serine/threonine-protein kinase FLS2 [EC:2.7.11.1]; K13420	map04016,map04626	PREDICTED: LRR receptor-like serine/threonine-protein kinase RCH1 [Solanum tuberosum]	NA
E03	13005738	13005941	204	13005762	57	6.32828	2.00088	3.4293	R48h_peak_780	intergenic	Smechr0300606:E03:12992149-12993266:+:13690	Smechr0300606(Smechr0300606)	3;GO:0004672,molecular_function protein kinase activity;GO:0005524,molecular_function ATP binding;GO:0006468,biological_process protein phosphorylation	FLS2; LRR receptor-like serine/threonine-protein kinase FLS2 [EC:2.7.11.1]; K13420	map04016,map04626	putative receptor-like protein kinase At3g47110 isoform X2 [Solanum pennellii]	NA
E03	13021780	13021998	219	13021861	80	17.1654	2.98656	13.5996	R48h_peak_781	intergenic	Smechr0300606:E03:12992149-12993266:+:29739	Smechr0300606(Smechr0300606)	3;GO:0004672,molecular_function protein kinase activity;GO:0005524,molecular_function ATP binding;GO:0006468,biological_process protein phosphorylation	FLS2; LRR receptor-like serine/threonine-protein kinase FLS2 [EC:2.7.11.1]; K13420	map04016,map04626	putative receptor-like protein kinase At3g47110 isoform X2 [Solanum pennellii]	NA
E03	13028345	13028590	246	13028468	207	20.8824	2.07457	17.1998	R48h_peak_782	intergenic	Smechr0300606:E03:12992149-12993266:+:36318	Smechr0300606(Smechr0300606)	3;GO:0004672,molecular_function protein kinase activity;GO:0005524,molecular_function ATP binding;GO:0006468,biological_process protein phosphorylation	FLS2; LRR receptor-like serine/threonine-protein kinase FLS2 [EC:2.7.11.1]; K13420	map04016,map04626	putative receptor-like protein kinase At3g47110 isoform X2 [Solanum pennellii]	NA
E03	13245052	13245274	223	13245172	108	16.6304	2.48213	13.0843	R48h_peak_783	intergenic	Smechr0300611:E03:13255741-13256205:-:11042	Smechr0300611(Smechr0300611)	NA	NA	NA	uncharacterized protein LOC104646330 [Solanum lycopersicum]	NA
E03	13251071	13251361	291	13251214	444	102.733	3.40055	98.0821	R48h_peak_784	intergenic	Smechr0300611:E03:13255741-13256205:-:4989	Smechr0300611(Smechr0300611)	NA	NA	NA	uncharacterized protein LOC104646330 [Solanum lycopersicum]	NA
E03	13251738	13252132	395	13251811	101	9.14575	1.91711	5.99196	R48h_peak_785	intergenic	Smechr0300611:E03:13255741-13256205:-:4270	Smechr0300611(Smechr0300611)	NA	NA	NA	uncharacterized protein LOC104646330 [Solanum lycopersicum]	NA
E03	13320686	13320883	198	13320767	16	6.30392	3.57064	3.40841	R48h_peak_786	intergenic	Smechr0300611:E03:13255741-13256205:-:-64579	Smechr0300611(Smechr0300611)	NA	NA	NA	uncharacterized protein LOC104646330 [Solanum lycopersicum]	NA
E03	13467268	13467517	250	13467437	68	4.97935	1.71718	2.27555	R48h_peak_787	intergenic	Smechr0300615:E03:13429965-13431388:-:-36004	Smechr0300615(Smechr0300615)	NA	NA	NA	NA	NA
E03	14286609	14286857	249	14286734	13	4.3969	2.94053	1.78178	R48h_peak_788	intergenic	Smechr0300628:E03:14268818-14270109:-:-16623	Smechr0300628(Smechr0300628)	NA	NA	NA	Putative mandelonitrile lyase, related [Solanum demissum]	NA
E03	15432337	15432702	366	15432445	13	4.3969	2.94053	1.78178	R48h_peak_789	intergenic	Smechr0300655:E03:15445853-15451898:+:-13334	Smechr0300655(Smechr0300655)	2;GO:0003677,molecular_function DNA binding;GO:0005634,cellular_component nucleus	BRI1; protein brassinosteroid insensitive 1 [EC:2.7.10.1 2.7.11.1]; K13415	map04075	PREDICTED: squamosa promoter-binding-like protein 12 [Solanum tuberosum]	SBP
E03	16150930	16151307	378	16151122	127	11.8144	1.96367	8.48727	R48h_peak_790	intergenic	Smechr0300663:E03:16316864-16321811:+:-165746	Smechr0300663(Smechr0300663)	NA	NA	NA	E3 ubiquitin-protein ligase ORTHRUS 2 [Capsicum chinense]	NA
E03	16301902	16302164	263	16302080	68	5.3763	1.76639	2.60274	R48h_peak_791	intergenic	Smechr0300663:E03:16316864-16321811:+:-14831	Smechr0300663(Smechr0300663)	NA	NA	NA	E3 ubiquitin-protein ligase ORTHRUS 2 [Capsicum chinense]	NA
E03	16351928	16352125	198	16352038	17	5.01397	2.89189	2.28765	R48h_peak_792	intergenic	Smechr0300663:E03:16316864-16321811:+:35162	Smechr0300663(Smechr0300663)	NA	NA	NA	E3 ubiquitin-protein ligase ORTHRUS 2 [Capsicum chinense]	NA
E03	16922384	16922577	194	16922500	38	4.58323	1.98391	1.93987	R48h_peak_793	intergenic	Smechr0300675:E03:16942488-16943254:+:-20008	Smechr0300675(Smechr0300675)	NA	NA	NA	NA	NA
E03	16963046	16963265	220	16963224	16	6.30392	3.57064	3.40841	R48h_peak_794	intergenic	Smechr0300676:E03:16983552-17032799:+:-20397	Smechr0300676(Smechr0300676)	2;GO:0004325,molecular_function ferrochelatase activity;GO:0006783,biological_process heme biosynthetic process	hemH, FECH; protoporphyrin/coproporphyrin ferrochelatase [EC:4.99.1.1 4.99.1.9]; K01772	map00860	PREDICTED: ferrochelatase-2, chloroplastic-like isoform X1 [Solanum tuberosum]	NA
E03	16989630	16989936	307	16989844	58	6.84494	2.06192	3.89522	R48h_peak_795	Smechr0300676:intron	Smechr0300676:E03:16983552-17032799:+:6230	Smechr0300676(Smechr0300676)	2;GO:0004325,molecular_function ferrochelatase activity;GO:0006783,biological_process heme biosynthetic process	hemH, FECH; protoporphyrin/coproporphyrin ferrochelatase [EC:4.99.1.1 4.99.1.9]; K01772	map00860	PREDICTED: ferrochelatase-2, chloroplastic-like isoform X1 [Solanum tuberosum]	NA
E03	17064809	17065123	315	17065007	13	4.33077	2.90708	1.7564	R48h_peak_796	intergenic	Smechr0300677:E03:17124979-17126784:+:-60013	Smechr0300677(Smechr0300677)	NA	NA	NA	PREDICTED: uncharacterized protein LOC107843201 isoform X1 [Capsicum annuum]	NA
E03	17089025	17089473	449	17089320	270	30.9665	2.21626	27.0623	R48h_peak_797	intergenic	Smechr0300677:E03:17124979-17126784:+:-35730	Smechr0300677(Smechr0300677)	NA	NA	NA	PREDICTED: uncharacterized protein LOC107843201 isoform X1 [Capsicum annuum]	NA
E03	17964070	17964283	214	17964151	91	20.9745	3.17381	17.2895	R48h_peak_798	intergenic	Smechr0300687:E03:17969646-17974840:+:-5470	Smechr0300687(Smechr0300687)	5;GO:0005515,molecular_function protein binding;GO:0016491,molecular_function oxidoreductase activity;GO:0016702,molecular_function oxidoreductase activity, acting on single donors with incorporation of molecular oxygen, incorporation of two atoms of oxygen;GO:0046872,molecular_function metal ion binding;GO:0055114,biological_process oxidation-reduction process	LOX2S; lipoxygenase [EC:1.13.11.12]; K00454	map00591,map00592	PREDICTED: LOW QUALITY PROTEIN: lipoxygenase 6, chloroplastic-like [Solanum tuberosum]	NA
E03	18069430	18069667	238	18069572	18	7.45094	3.87541	4.43983	R48h_peak_799	intergenic	Smechr0300687:E03:17969646-17974840:+:99902	Smechr0300687(Smechr0300687)	5;GO:0005515,molecular_function protein binding;GO:0016491,molecular_function oxidoreductase activity;GO:0016702,molecular_function oxidoreductase activity, acting on single donors with incorporation of molecular oxygen, incorporation of two atoms of oxygen;GO:0046872,molecular_function metal ion binding;GO:0055114,biological_process oxidation-reduction process	LOX2S; lipoxygenase [EC:1.13.11.12]; K00454	map00591,map00592	PREDICTED: LOW QUALITY PROTEIN: lipoxygenase 6, chloroplastic-like [Solanum tuberosum]	NA
E03	18314196	18314398	203	18314330	14	5.00613	3.15056	2.28223	R48h_peak_800	intergenic	Smechr0300690:E03:18382287-18465813:+:-67990	Smechr0300690(Smechr0300690)	7;GO:0003676,molecular_function nucleic acid binding;GO:0003677,molecular_function DNA binding;GO:0003916,molecular_function DNA topoisomerase activity;GO:0003917,molecular_function DNA topoisomerase type I activity;GO:0005694,cellular_component chromosome;GO:0006265,biological_process DNA topological change;GO:0008270,molecular_function zinc ion binding	TOP3; DNA topoisomerase III [EC:5.6.2.1]; K03165	map03440	PREDICTED: DNA topoisomerase 3-alpha [Solanum tuberosum]	NA
E03	19290037	19290233	197	19290123	16	6.30392	3.57064	3.40841	R48h_peak_801	intergenic	Smechr0300706:E03:19262273-19264420:+:27861	Smechr0300706(Smechr0300706)	NA	NA	NA	PREDICTED: uncharacterized protein LOC102591027 [Solanum tuberosum]	NA
E03	19332207	19332434	228	19332319	109	25.8947	3.28699	22.0901	R48h_peak_802	intergenic	Smechr0300707:E03:19349688-19352528:+:-17368	Smechr0300707(Smechr0300707)	NA	NA	NA	PREDICTED: anthocyanidin 3-O-glucosyltransferase 2-like [Capsicum annuum]	NA
E03	19406647	19406851	205	19406776	14	5.00613	3.15056	2.28223	R48h_peak_803	intergenic	Smechr0300710:E03:19411488-19415743:-:8994	Smechr0300710(Smechr0300710)	1;GO:0005515,molecular_function protein binding	NA	NA	PREDICTED: putative ankyrin repeat protein RF_0381 [Solanum tuberosum]	NA
E03	19446112	19446428	317	19446281	15	5.238	3.16533	2.48366	R48h_peak_804	intergenic	Smechr0300711:E03:19460993-19463192:-:16922	Smechr0300711(Smechr0300711)	1;GO:0008270,molecular_function zinc ion binding	NA	NA	uncharacterized protein LOC107027451 [Solanum pennellii]	NA
E03	19506572	19506799	228	19506720	223	34.682	2.57982	30.7145	R48h_peak_805	intergenic	Smechr0300714:E03:19498004-19500688:-:-5997	Smechr0300714(Smechr0300714)	2;GO:0016620,molecular_function oxidoreductase activity, acting on the aldehyde or oxo group of donors, NAD or NADP as acceptor;GO:0055114,biological_process oxidation-reduction process	GAPDH, gapA; glyceraldehyde 3-phosphate dehydrogenase [EC:1.2.1.12]; K00134	map00010,map00710	PREDICTED: glyceraldehyde-3-phosphate dehydrogenase, cytosolic [Nicotiana attenuata]	NA
E03	19508596	19508800	205	19508737	42	10.3155	3.05816	7.07906	R48h_peak_806	intergenic	Smechr0300714:E03:19498004-19500688:-:-8009	Smechr0300714(Smechr0300714)	2;GO:0016620,molecular_function oxidoreductase activity, acting on the aldehyde or oxo group of donors, NAD or NADP as acceptor;GO:0055114,biological_process oxidation-reduction process	GAPDH, gapA; glyceraldehyde 3-phosphate dehydrogenase [EC:1.2.1.12]; K00134	map00010,map00710	PREDICTED: glyceraldehyde-3-phosphate dehydrogenase, cytosolic [Nicotiana attenuata]	NA
E03	19512944	19513324	381	19513214	75	9.02156	2.1286	5.87676	R48h_peak_807	intergenic	Smechr0300714:E03:19498004-19500688:-:-12445	Smechr0300714(Smechr0300714)	2;GO:0016620,molecular_function oxidoreductase activity, acting on the aldehyde or oxo group of donors, NAD or NADP as acceptor;GO:0055114,biological_process oxidation-reduction process	GAPDH, gapA; glyceraldehyde 3-phosphate dehydrogenase [EC:1.2.1.12]; K00134	map00010,map00710	PREDICTED: glyceraldehyde-3-phosphate dehydrogenase, cytosolic [Nicotiana attenuata]	NA
E03	19667238	19667452	215	19667367	20	7.88274	3.83354	4.83137	R48h_peak_808	intergenic	Smechr0300716:E03:19597326-19599262:-:-68082	Smechr0300716(Smechr0300716)	NA	KCS; 3-ketoacyl-CoA synthase [EC:2.3.1.199]; K15397	map00062,map04626	hypothetical protein EJD97_024305 [Solanum chilense]	MYB-related
E03	19714497	19714718	222	19714592	65	10.8607	2.50236	7.58911	R48h_peak_809	intergenic	Smechr0300716:E03:19597326-19599262:-:-115345	Smechr0300716(Smechr0300716)	NA	KCS; 3-ketoacyl-CoA synthase [EC:2.3.1.199]; K15397	map00062,map04626	hypothetical protein EJD97_024305 [Solanum chilense]	MYB-related
E03	19734359	19734644	286	19734539	54	3.95493	1.68098	1.45541	R48h_peak_810	intergenic	Smechr0300716:E03:19597326-19599262:-:-135239	Smechr0300716(Smechr0300716)	NA	KCS; 3-ketoacyl-CoA synthase [EC:2.3.1.199]; K15397	map00062,map04626	hypothetical protein EJD97_024305 [Solanum chilense]	MYB-related
E03	19858359	19858622	264	19858561	19	7.9842	3.99674	4.92395	R48h_peak_811	intergenic	Smechr0300717:E03:19933960-19934116:-:75626	Smechr0300717(Smechr0300717)	NA	RFA1, RPA1, rpa; replication factor A1; K07466	map03030,map03420,map03430,map03440	replication protein a 70 kda dna-binding subunit b [Nicotiana attenuata]	NA
E03	20186275	20186615	341	20186475	62	10.1239	2.45817	6.89982	R48h_peak_812	intergenic	Smechr0300723:E03:20230814-20254149:+:-44369	Smechr0300723(Smechr0300723)	5;GO:0006807,biological_process nitrogen compound metabolic process;GO:0009039,molecular_function urease activity;GO:0016151,molecular_function nickel cation binding;GO:0016787,molecular_function hydrolase activity;GO:0043419,biological_process urea catabolic process	URE; urease [EC:3.5.1.5]; K01427	map00220,map00230	urease [Solanum tuberosum]	NA
E03	20200631	20200913	283	20200661	14	4.8589	3.07771	2.17389	R48h_peak_813	intergenic	Smechr0300723:E03:20230814-20254149:+:-30042	Smechr0300723(Smechr0300723)	5;GO:0006807,biological_process nitrogen compound metabolic process;GO:0009039,molecular_function urease activity;GO:0016151,molecular_function nickel cation binding;GO:0016787,molecular_function hydrolase activity;GO:0043419,biological_process urea catabolic process	URE; urease [EC:3.5.1.5]; K01427	map00220,map00230	urease [Solanum tuberosum]	NA
E03	20720544	20720752	209	20720621	130	25.8645	2.93326	22.0606	R48h_peak_814	intergenic	Smechr0300740:E03:20732104-20732416:+:-11456	Smechr0300740(Smechr0300740)	NA	CNGC; cyclic nucleotide gated channel, plant; K05391	map04626	PREDICTED: uncharacterized protein LOC107057783 [Solanum tuberosum]	NA
E03	20749351	20749550	200	20749526	23	5.93248	2.83578	3.08078	R48h_peak_815	Smechr0300742:Promoter	Smechr0300742:E03:20751038-20751812:+:-1588	Smechr0300742(Smechr0300742)	NA	NA	NA	hypothetical protein CQW23_00092 [Capsicum baccatum]	NA
E03	21221553	21221771	219	21221623	131	17.1667	2.30175	13.6008	R48h_peak_816	intergenic	Smechr0300750:E03:21192496-21192925:-:-28736	Smechr0300750(Smechr0300750)	NA	NA	NA	PREDICTED: uncharacterized protein LOC102585332 [Solanum tuberosum]	NA
E03	21245429	21245875	447	21245784	28	9.76672	3.75796	6.56744	R48h_peak_817	intergenic	Smechr0300751:E03:21291426-21295494:+:-45774	Smechr0300751(Smechr0300751)	5;GO:0004345,molecular_function glucose-6-phosphate dehydrogenase activity;GO:0006006,biological_process glucose metabolic process;GO:0016614,molecular_function oxidoreductase activity, acting on CH-OH group of donors;GO:0050661,molecular_function NADP binding;GO:0055114,biological_process oxidation-reduction process	G6PD, zwf; glucose-6-phosphate 1-dehydrogenase [EC:1.1.1.49 1.1.1.363]; K00036	map00030,map00480	glucose-6-phosphate 1-dehydrogenase [Solanum tuberosum]	NA
E03	21441441	21441686	246	21441446	14	4.57386	2.93841	1.93137	R48h_peak_818	intergenic	Smechr0300753:E03:21374760-21375629:+:66803	Smechr0300753(Smechr0300753)	NA	NA	NA	PREDICTED: uncharacterized protein LOC109207610 [Nicotiana attenuata]	NA
E03	21482656	21482855	200	21482812	15	5.6423	3.3606	2.82574	R48h_peak_819	intergenic	Smechr0300753:E03:21374760-21375629:+:107995	Smechr0300753(Smechr0300753)	NA	NA	NA	PREDICTED: uncharacterized protein LOC109207610 [Nicotiana attenuata]	NA
E03	21945377	21945615	239	21945492	141	36.5196	3.56703	32.5223	R48h_peak_820	intergenic	Smechr0300758:E03:21863220-21863430:-:-82065	Smechr0300758(Smechr0300758)	NA	NA	NA	NA	NA
E03	22428610	22428808	199	22428614	15	5.37315	3.23011	2.60008	R48h_peak_821	intergenic	Smechr0300760:E03:22374043-22374444:-:-54264	Smechr0300760(Smechr0300760)	NA	NA	NA	NA	NA
E03	22636008	22636223	216	22636188	15	5.6423	3.3606	2.82574	R48h_peak_822	intergenic	Smechr0300767:E03:22630721-22632907:+:5394	Smechr0300767(Smechr0300767)	NA	NA	NA	PREDICTED: uncharacterized protein LOC107059544 [Solanum tuberosum]	NA
E03	22702258	22702470	213	22702412	14	4.81278	3.05502	2.13212	R48h_peak_823	intergenic	Smechr0300767:E03:22630721-22632907:+:71642	Smechr0300767(Smechr0300767)	NA	NA	NA	PREDICTED: uncharacterized protein LOC107059544 [Solanum tuberosum]	NA
E03	23183309	23183543	235	23183340	15	5.63641	3.35772	2.82574	R48h_peak_824	intergenic	Smechr0300769:E03:23242546-23242850:+:-59120	Smechr0300769(Smechr0300769)	NA	NA	NA	PREDICTED: uncharacterized protein LOC104229988 [Nicotiana sylvestris]	NA
E03	23463737	23463992	256	23463777	18	7.69821	3.99071	4.66284	R48h_peak_825	intergenic	Smechr0300771:E03:23557348-23558776:-:94912	Smechr0300771(Smechr0300771)	NA	NA	NA	NA	NA
E03	23546415	23546634	220	23546554	68	19.418	3.6485	15.7776	R48h_peak_826	intergenic	Smechr0300771:E03:23557348-23558776:-:12252	Smechr0300771(Smechr0300771)	NA	NA	NA	NA	NA
E03	23586389	23586943	555	23586815	121	18.4227	2.4828	14.8138	R48h_peak_827	intergenic	Smechr0300771:E03:23557348-23558776:-:-27889	Smechr0300771(Smechr0300771)	NA	NA	NA	NA	NA
E03	23770947	23771144	198	23771041	65	19.532	3.78892	15.8881	R48h_peak_828	intergenic	Smechr0300774:E03:23662161-23662410:-:-108635	Smechr0300774(Smechr0300774)	1;GO:0003677,molecular_function DNA binding	NA	NA	PREDICTED: homeobox-leucine zipper protein HAT5-like [Nicotiana sylvestris]	HB-other
E03	23794539	23794759	221	23794668	75	11.9304	2.46329	8.59663	R48h_peak_829	intergenic	Smechr0300774:E03:23662161-23662410:-:-132238	Smechr0300774(Smechr0300774)	1;GO:0003677,molecular_function DNA binding	NA	NA	PREDICTED: homeobox-leucine zipper protein HAT5-like [Nicotiana sylvestris]	HB-other
E03	23902500	23902978	479	23902818	280	30.6836	2.17209	26.7843	R48h_peak_830	intergenic	Smechr0300775:E03:23927373-23927541:-:24802	Smechr0300775(Smechr0300775)	NA	NA	NA	scarecrow-like protein 22 [Solanum pennellii]	NA
E03	23908330	23908635	306	23908568	54	4.08162	1.70038	1.55677	R48h_peak_831	intergenic	Smechr0300775:E03:23927373-23927541:-:19059	Smechr0300775(Smechr0300775)	NA	NA	NA	scarecrow-like protein 22 [Solanum pennellii]	NA
E03	24033891	24034179	289	24034000	38	10.1186	3.19805	6.89487	R48h_peak_832	intergenic	Smechr0300777:E03:24074126-24074277:+:-40091	Smechr0300777(Smechr0300777)	NA	NA	NA	uncharacterized protein LOC107019523 [Solanum pennellii]	NA
E03	24263134	24263694	561	24263524	194	23.5903	2.25552	19.8387	R48h_peak_833	intergenic	Smechr0300785:E03:24250830-24255895:-:-7518	Smechr0300785(Smechr0300785)	NA	NA	NA	PREDICTED: uncharacterized protein LOC107780968 [Nicotiana tabacum]	NA
E03	24298461	24298707	247	24298589	105	11.7843	2.10913	8.45869	R48h_peak_834	intergenic	Smechr0300786:E03:24315754-24317600:+:-17170	Smechr0300786(Smechr0300786)	NA	NA	NA	hypothetical protein BC332_18897 [Capsicum chinense]	NA
E03	24353709	24353977	269	24353736	15	5.17289	3.1343	2.42436	R48h_peak_835	intergenic	Smechr0300791:E03:24348112-24348950:-:-4892	Smechr0300791(Smechr0300791)	NA	NA	NA	NA	NA
E03	24414032	24414270	239	24414150	197	41.8649	3.12706	37.7903	R48h_peak_836	intergenic	Smechr0300792:E03:24458353-24460233:-:46082	Smechr0300792(Smechr0300792)	NA	NA	NA	hypothetical protein A4A49_62406, partial [Nicotiana attenuata]	NA
E03	24575997	24576336	340	24576137	189	26.3766	2.41675	22.5616	R48h_peak_837	intergenic	Smechr0300794:E03:24544457-24549828:+:31709	Smechr0300794(Smechr0300794)	NA	NA	NA	NA	NA
E03	24872440	24872770	331	24872738	25	4.19747	2.19934	1.64913	R48h_peak_838	intergenic	Smechr0300800:E03:24808726-24808945:-:-63659	Smechr0300800(Smechr0300800)	NA	NA	NA	PREDICTED: uncharacterized protein LOC108943024, partial [Nicotiana tomentosiformis]	NA
E03	25324113	25324320	208	25324189	62	10.9224	2.57045	7.64723	R48h_peak_839	intergenic	Smechr0300804:E03:25252772-25253380:+:71444	Smechr0300804(Smechr0300804)	NA	RFA1, RPA1, rpa; replication factor A1; K07466	map03030,map03420,map03430,map03440	hypothetical protein A4A49_58359, partial [Nicotiana attenuata]	NA
E03	25328111	25328399	289	25328262	886	192.146	3.27551	186.861	R48h_peak_840	intergenic	Smechr0300804:E03:25252772-25253380:+:75482	Smechr0300804(Smechr0300804)	NA	RFA1, RPA1, rpa; replication factor A1; K07466	map03030,map03420,map03430,map03440	hypothetical protein A4A49_58359, partial [Nicotiana attenuata]	NA
E03	25348991	25349206	216	25349106	129	27.0503	3.03778	23.2212	R48h_peak_841	intergenic	Smechr0300805:E03:25427397-25428219:+:-78299	Smechr0300805(Smechr0300805)	NA	NA	NA	PREDICTED: uncharacterized protein LOC107063076 [Solanum tuberosum]	NA
E03	25349512	25349742	231	25349601	70	12.0836	2.56822	8.74178	R48h_peak_842	intergenic	Smechr0300805:E03:25427397-25428219:+:-77770	Smechr0300805(Smechr0300805)	NA	NA	NA	PREDICTED: uncharacterized protein LOC107063076 [Solanum tuberosum]	NA
E03	25647047	25647321	275	25647141	15	5.6423	3.3606	2.82574	R48h_peak_843	intergenic	Smechr0300809:E03:25620750-25625264:-:-21919	Smechr0300809(Smechr0300809)	NA	NA	NA	PREDICTED: uncharacterized protein LOC107865912 [Capsicum annuum]	NA
E03	25897101	25897304	204	25897206	133	19.8078	2.46494	16.1559	R48h_peak_844	intergenic	Smechr0300815:E03:25813750-25814643:-:-82559	Smechr0300815(Smechr0300815)	NA	NA	NA	NA	NA
E03	25912003	25912247	245	25912111	279	46.45	2.70218	42.3191	R48h_peak_845	intergenic	Smechr0300815:E03:25813750-25814643:-:-97481	Smechr0300815(Smechr0300815)	NA	NA	NA	NA	NA
E03	25917086	25917316	231	25917186	58	23.0224	4.83808	19.2847	R48h_peak_846	intergenic	Smechr0300815:E03:25813750-25814643:-:-102557	Smechr0300815(Smechr0300815)	NA	NA	NA	NA	NA
E03	25921536	25921776	241	25921651	67	10.1708	2.37645	6.94414	R48h_peak_847	intergenic	Smechr0300815:E03:25813750-25814643:-:-107012	Smechr0300815(Smechr0300815)	NA	NA	NA	NA	NA
E03	25983927	25984168	242	25984003	75	8.76912	2.10005	5.64371	R48h_peak_848	intergenic	Smechr0300816:E03:26031686-26032430:-:48383	Smechr0300816(Smechr0300816)	NA	RFA1, RPA1, rpa; replication factor A1; K07466	map03030,map03420,map03430,map03440	PREDICTED: uncharacterized protein LOC104210213 [Nicotiana sylvestris]	NA
E03	25987853	25988422	570	25988019	746	45.4511	1.7642	41.3318	R48h_peak_849	intergenic	Smechr0300816:E03:26031686-26032430:-:44293	Smechr0300816(Smechr0300816)	NA	RFA1, RPA1, rpa; replication factor A1; K07466	map03030,map03420,map03430,map03440	PREDICTED: uncharacterized protein LOC104210213 [Nicotiana sylvestris]	NA
E03	26037574	26037782	209	26037691	145	28.5065	2.92676	24.6478	R48h_peak_850	intergenic	Smechr0300817:E03:26035341-26035641:-:-2036	Smechr0300817(Smechr0300817)	NA	RFA1, RPA1, rpa; replication factor A1; K07466	map03030,map03420,map03430,map03440	hypothetical protein A4A49_65746, partial [Nicotiana attenuata]	NA
E03	26116916	26117142	227	26117139	31	3.71138	1.91928	1.30733	R48h_peak_851	intergenic	Smechr0300820:E03:26109748-26110552:+:7280	Smechr0300820(Smechr0300820)	NA	NA	NA	hypothetical protein EJD97_004967 [Solanum chilense]	C2H2
E03	26361836	26362035	200	26362003	14	4.15596	2.73824	1.61236	R48h_peak_852	intergenic	Smechr0300822:E03:26269828-26346079:+:92107	Smechr0300822(Smechr0300822)	3;GO:0000347,cellular_component THO complex;GO:0006397,biological_process mRNA processing;GO:0006406,biological_process mRNA export from nucleus	THOC2; THO complex subunit 2; K12879	map03013,map03040	PREDICTED: THO complex subunit 2 [Solanum tuberosum]	NA
E03	26393766	26394040	275	26393872	82	16.4783	2.86332	12.9374	R48h_peak_853	intergenic	Smechr0300823:E03:26478269-26480945:+:-84366	Smechr0300823(Smechr0300823)	1;GO:0008270,molecular_function zinc ion binding	NA	NA	PREDICTED: putative pentatricopeptide repeat-containing protein At5g13230, mitochondrial [Solanum tuberosum]	NA
E03	26484335	26484599	265	26484490	61	5.58183	1.85267	2.78137	R48h_peak_854	intergenic	Smechr0300824:E03:26482551-26482889:+:1915	Smechr0300824(Smechr0300824)	NA	NA	NA	NA	NA
E03	26718155	26718360	206	26718256	139	28.2399	2.98513	24.3864	R48h_peak_855	intergenic	Smechr0300831:E03:26710131-26711844:-:-6413	Smechr0300831(Smechr0300831)	NA	NA	NA	PREDICTED: uncharacterized protein LOC107060955 [Solanum tuberosum]	NA
E03	26886362	26886558	197	26886430	13	3.90044	2.69253	1.41021	R48h_peak_856	intergenic	Smechr0300832:E03:26823714-26824087:-:-62372	Smechr0300832(Smechr0300832)	NA	NA	NA	hypothetical protein L484_025836 [Morus notabilis]	NA
E03	26948930	26949132	203	26949076	28	9.76672	3.75796	6.56744	R48h_peak_857	intergenic	Smechr0300832:E03:26823714-26824087:-:-124943	Smechr0300832(Smechr0300832)	NA	NA	NA	hypothetical protein L484_025836 [Morus notabilis]	NA
E03	27352012	27352621	610	27352438	129	22.0746	2.66585	18.361	R48h_peak_858	intergenic	Smechr0300836:E03:27464360-27465491:+:-112044	Smechr0300836(Smechr0300836)	NA	NA	NA	uncharacterized protein LOC102577703 [Solanum tuberosum]	NA
E03	27362468	27362755	288	27362584	17	6.98281	3.77744	4.01902	R48h_peak_859	intergenic	Smechr0300836:E03:27464360-27465491:+:-101749	Smechr0300836(Smechr0300836)	NA	NA	NA	uncharacterized protein LOC102577703 [Solanum tuberosum]	NA
E03	27519885	27520113	229	27519908	14	5.00613	3.15056	2.28223	R48h_peak_860	intergenic	Smechr0300838:E03:27542092-27545424:+:-22093	Smechr0300838(Smechr0300838)	NA	NA	NA	PREDICTED: uncharacterized protein LOC107063223 [Solanum tuberosum]	NA
E03	27689092	27689334	243	27689203	116	17.6373	2.47502	14.0554	R48h_peak_861	intergenic	Smechr0300839:E03:27644238-27644702:-:-44510	Smechr0300839(Smechr0300839)	NA	NA	NA	hypothetical protein A4A49_05764 [Nicotiana attenuata]	NA
E03	27689637	27689876	240	27689769	73	5.1083	1.69956	2.37075	R48h_peak_862	intergenic	Smechr0300839:E03:27644238-27644702:-:-45054	Smechr0300839(Smechr0300839)	NA	NA	NA	hypothetical protein A4A49_05764 [Nicotiana attenuata]	NA
E03	27860946	27861143	198	27861028	19	6.17225	3.21322	3.29418	R48h_peak_863	intergenic	Smechr0300839:E03:27644238-27644702:-:-216342	Smechr0300839(Smechr0300839)	NA	NA	NA	hypothetical protein A4A49_05764 [Nicotiana attenuata]	NA
E03	28130779	28130977	199	28130874	38	10.1186	3.19805	6.89487	R48h_peak_864	intergenic	Smechr0300840:E03:28152488-28160011:+:-21610	Smechr0300840(Smechr0300840)	NA	NA	NA	uncharacterized protein LOC107009826 [Solanum pennellii]	NA
E03	28546829	28547631	803	28547170	126	9.84696	1.8329	6.64333	R48h_peak_865	intergenic	Smechr0300844:E03:28483209-28485553:+:64020	Smechr0300844(Smechr0300844)	NA	NA	NA	F-box protein At1g67340 [Solanum pennellii]	NA
E03	28595508	28595710	203	28595616	14	4.14411	2.73264	1.60643	R48h_peak_866	intergenic	Smechr0300844:E03:28483209-28485553:+:112399	Smechr0300844(Smechr0300844)	NA	NA	NA	F-box protein At1g67340 [Solanum pennellii]	NA
E03	28792142	28792622	481	28792303	787	99.9793	2.37352	95.3486	R48h_peak_867	intergenic	Smechr0300847:E03:28782638-28782872:-:-9509	Smechr0300847(Smechr0300847)	NA	NA	NA	uncharacterized protein LOC104647324 isoform X1 [Solanum lycopersicum]	NA
E03	28995963	28996159	197	28996067	43	9.40701	2.82897	6.2333	R48h_peak_868	intergenic	Smechr0300849:E03:29004023-29016341:+:-7962	Smechr0300849(Smechr0300849)	NA	PLD3_4; phospholipase D3/4 [EC:3.1.4.4]; K16860	map00564,map00565	PREDICTED: uncharacterized protein LOC107059761 [Solanum tuberosum]	NA
E03	29382958	29383190	233	29383049	89	23.9389	3.56356	20.1788	R48h_peak_869	intergenic	Smechr0300852:E03:29347204-29354173:+:35869	Smechr0300852(Smechr0300852)	1;GO:0003676,molecular_function nucleic acid binding	NA	NA	PREDICTED: protein MEI2-like 4 isoform X2 [Solanum tuberosum]	NA
E03	29383600	29383823	224	29383701	27	7.33569	3.04947	4.33487	R48h_peak_870	intergenic	Smechr0300852:E03:29347204-29354173:+:36507	Smechr0300852(Smechr0300852)	1;GO:0003676,molecular_function nucleic acid binding	NA	NA	PREDICTED: protein MEI2-like 4 isoform X2 [Solanum tuberosum]	NA
E03	29397520	29397726	207	29397587	201	31.2336	2.56938	27.3247	R48h_peak_871	intergenic	Smechr0300852:E03:29347204-29354173:+:50418	Smechr0300852(Smechr0300852)	1;GO:0003676,molecular_function nucleic acid binding	NA	NA	PREDICTED: protein MEI2-like 4 isoform X2 [Solanum tuberosum]	NA
E03	29427183	29427409	227	29427253	23	5.57706	2.71603	2.77822	R48h_peak_872	intergenic	Smechr0300853:E03:29499182-29501864:-:74568	Smechr0300853(Smechr0300853)	NA	NA	NA	NA	NA
E03	29442725	29443019	295	29442821	336	39.0656	2.2427	35.0302	R48h_peak_873	intergenic	Smechr0300853:E03:29499182-29501864:-:58992	Smechr0300853(Smechr0300853)	NA	NA	NA	NA	NA
E03	29444696	29444938	243	29444829	496	98.4267	3.05696	93.8071	R48h_peak_874	intergenic	Smechr0300853:E03:29499182-29501864:-:57047	Smechr0300853(Smechr0300853)	NA	NA	NA	NA	NA
E03	29494319	29494526	208	29494359	19	6.17225	3.21322	3.29418	R48h_peak_875	intergenic	Smechr0300853:E03:29499182-29501864:-:7442	Smechr0300853(Smechr0300853)	NA	NA	NA	NA	NA
E03	29575980	29576539	560	29576401	94	12.1242	2.23945	8.77983	R48h_peak_876	intergenic	Smechr0300854:E03:29553665-29559268:-:-16991	Smechr0300854(Smechr0300854)	1;GO:0005515,molecular_function protein binding	NA	NA	PREDICTED: uncharacterized protein LOC102592615 [Solanum tuberosum]	NA
E03	29662107	29662496	390	29662271	14	3.78313	2.56361	1.33923	R48h_peak_877	intergenic	Smechr0300857:E03:29679568-29684278:+:-17267	Smechr0300857(Smechr0300857)	NA	NA	NA	NA	NA
E03	29685554	29685757	204	29685748	15	4.31154	2.73451	1.74074	R48h_peak_878	intergenic	Smechr0300858:E03:29688808-29689033:+:-3153	Smechr0300858(Smechr0300858)	NA	NA	NA	uncharacterized protein LOC107019246 [Solanum pennellii]	NA
E03	29740202	29740441	240	29740318	112	24.8354	3.13216	21.0541	R48h_peak_879	intergenic	Smechr0300861:E03:29730211-29730691:+:10110	Smechr0300861(Smechr0300861)	NA	E3.5.1.4, amiE; amidase [EC:3.5.1.4]; K01426	map00330,map00360,map00380	probable amidase At4g34880 [Solanum pennellii]	NA
E03	29740682	29740876	195	29740769	72	18.3438	3.3516	14.7381	R48h_peak_880	intergenic	Smechr0300861:E03:29730211-29730691:+:10567	Smechr0300861(Smechr0300861)	NA	E3.5.1.4, amiE; amidase [EC:3.5.1.4]; K01426	map00330,map00360,map00380	probable amidase At4g34880 [Solanum pennellii]	NA
E03	29794886	29795079	194	29794978	67	17.1019	3.3326	13.5387	R48h_peak_881	intergenic	Smechr0300862:E03:29790600-29791035:-:-3947	Smechr0300862(Smechr0300862)	NA	NA	NA	PREDICTED: uncharacterized protein LOC104247534 [Nicotiana sylvestris]	NA
E03	29801028	29801273	246	29801131	180	51.5487	3.92175	47.359	R48h_peak_882	intergenic	Smechr0300862:E03:29790600-29791035:-:-10115	Smechr0300862(Smechr0300862)	NA	NA	NA	PREDICTED: uncharacterized protein LOC104247534 [Nicotiana sylvestris]	NA
E03	29864050	29864266	217	29864124	44	8.04622	2.52917	4.98041	R48h_peak_883	intergenic	Smechr0300862:E03:29790600-29791035:-:-73122	Smechr0300862(Smechr0300862)	NA	NA	NA	PREDICTED: uncharacterized protein LOC104247534 [Nicotiana sylvestris]	NA
E03	29932720	29933062	343	29932881	73	5.90071	1.79169	3.05402	R48h_peak_884	intergenic	Smechr0300862:E03:29790600-29791035:-:-141855	Smechr0300862(Smechr0300862)	NA	NA	NA	PREDICTED: uncharacterized protein LOC104247534 [Nicotiana sylvestris]	NA
E03	30043278	30043641	364	30043432	1191	92.2644	1.92465	87.694	R48h_peak_885	intergenic	Smechr0300863:E03:30283679-30284222:+:-240220	Smechr0300863(Smechr0300863)	NA	RFA1, RPA1, rpa; replication factor A1; K07466	map03030,map03420,map03430,map03440	PREDICTED: uncharacterized protein LOC109207180 [Nicotiana attenuata]	NA
E03	30183636	30183930	295	30183775	48	6.51098	2.16398	3.59405	R48h_peak_886	intergenic	Smechr0300863:E03:30283679-30284222:+:-99896	Smechr0300863(Smechr0300863)	NA	RFA1, RPA1, rpa; replication factor A1; K07466	map03030,map03420,map03430,map03440	PREDICTED: uncharacterized protein LOC109207180 [Nicotiana attenuata]	NA
E03	30191887	30192319	433	30191973	25	10.1325	4.18459	6.90771	R48h_peak_887	intergenic	Smechr0300863:E03:30283679-30284222:+:-91576	Smechr0300863(Smechr0300863)	NA	RFA1, RPA1, rpa; replication factor A1; K07466	map03030,map03420,map03430,map03440	PREDICTED: uncharacterized protein LOC109207180 [Nicotiana attenuata]	NA
E03	30193559	30193757	199	30193675	87	20.7669	3.24466	17.0876	R48h_peak_888	intergenic	Smechr0300863:E03:30283679-30284222:+:-90021	Smechr0300863(Smechr0300863)	NA	RFA1, RPA1, rpa; replication factor A1; K07466	map03030,map03420,map03430,map03440	PREDICTED: uncharacterized protein LOC109207180 [Nicotiana attenuata]	NA
E03	30202689	30202883	195	30202803	96	11.4035	2.15396	8.10002	R48h_peak_889	intergenic	Smechr0300863:E03:30283679-30284222:+:-80893	Smechr0300863(Smechr0300863)	NA	RFA1, RPA1, rpa; replication factor A1; K07466	map03030,map03420,map03430,map03440	PREDICTED: uncharacterized protein LOC109207180 [Nicotiana attenuata]	NA
E03	30222792	30223309	518	30223164	117	16.8195	2.40139	13.2663	R48h_peak_890	intergenic	Smechr0300863:E03:30283679-30284222:+:-60629	Smechr0300863(Smechr0300863)	NA	RFA1, RPA1, rpa; replication factor A1; K07466	map03030,map03420,map03430,map03440	PREDICTED: uncharacterized protein LOC109207180 [Nicotiana attenuata]	NA
E03	30224212	30224485	274	30224341	75	14.1375	2.72716	10.6933	R48h_peak_891	intergenic	Smechr0300863:E03:30283679-30284222:+:-59331	Smechr0300863(Smechr0300863)	NA	RFA1, RPA1, rpa; replication factor A1; K07466	map03030,map03420,map03430,map03440	PREDICTED: uncharacterized protein LOC109207180 [Nicotiana attenuata]	NA
E03	30234361	30234591	231	30234479	44	13.1302	3.5805	9.73387	R48h_peak_892	intergenic	Smechr0300863:E03:30283679-30284222:+:-49203	Smechr0300863(Smechr0300863)	NA	RFA1, RPA1, rpa; replication factor A1; K07466	map03030,map03420,map03430,map03440	PREDICTED: uncharacterized protein LOC109207180 [Nicotiana attenuata]	NA
E03	30236440	30236661	222	30236565	48	16.5601	4.11362	13.0162	R48h_peak_893	intergenic	Smechr0300863:E03:30283679-30284222:+:-47129	Smechr0300863(Smechr0300863)	NA	RFA1, RPA1, rpa; replication factor A1; K07466	map03030,map03420,map03430,map03440	PREDICTED: uncharacterized protein LOC109207180 [Nicotiana attenuata]	NA
E03	30239985	30240178	194	30240034	141	7.95805	1.6496	4.90109	R48h_peak_894	intergenic	Smechr0300863:E03:30283679-30284222:+:-43598	Smechr0300863(Smechr0300863)	NA	RFA1, RPA1, rpa; replication factor A1; K07466	map03030,map03420,map03430,map03440	PREDICTED: uncharacterized protein LOC109207180 [Nicotiana attenuata]	NA
E03	30487660	30487957	298	30487766	73	13.234	2.6554	9.83214	R48h_peak_895	intergenic	Smechr0300864:E03:30362378-30365268:+:125430	Smechr0300864(Smechr0300864)	NA	NA	NA	PREDICTED: uncharacterized protein LOC107843201 isoform X2 [Capsicum annuum]	NA
E03	30498941	30499200	260	30499097	50	11.5269	2.9919	8.21628	R48h_peak_896	intergenic	Smechr0300864:E03:30362378-30365268:+:136692	Smechr0300864(Smechr0300864)	NA	NA	NA	PREDICTED: uncharacterized protein LOC107843201 isoform X2 [Capsicum annuum]	NA
E03	30499551	30499842	292	30499705	61	7.68999	2.13887	4.65716	R48h_peak_897	intergenic	Smechr0300864:E03:30362378-30365268:+:137318	Smechr0300864(Smechr0300864)	NA	NA	NA	PREDICTED: uncharacterized protein LOC107843201 isoform X2 [Capsicum annuum]	NA
E03	30502332	30502531	200	30502378	74	6.6207	1.8665	3.69159	R48h_peak_898	intergenic	Smechr0300864:E03:30362378-30365268:+:140053	Smechr0300864(Smechr0300864)	NA	NA	NA	PREDICTED: uncharacterized protein LOC107843201 isoform X2 [Capsicum annuum]	NA
E03	30507017	30507232	216	30507105	36	13.9873	4.37183	10.55	R48h_peak_899	intergenic	Smechr0300864:E03:30362378-30365268:+:144746	Smechr0300864(Smechr0300864)	NA	NA	NA	PREDICTED: uncharacterized protein LOC107843201 isoform X2 [Capsicum annuum]	NA
E03	30517770	30518025	256	30517879	216	35.4645	2.6592	31.4845	R48h_peak_900	intergenic	Smechr0300864:E03:30362378-30365268:+:155519	Smechr0300864(Smechr0300864)	NA	NA	NA	PREDICTED: uncharacterized protein LOC107843201 isoform X2 [Capsicum annuum]	NA
E03	30522273	30522601	329	30522452	101	19.7584	2.8568	16.108	R48h_peak_901	intergenic	Smechr0300864:E03:30362378-30365268:+:160058	Smechr0300864(Smechr0300864)	NA	NA	NA	PREDICTED: uncharacterized protein LOC107843201 isoform X2 [Capsicum annuum]	NA
E03	30537468	30537964	497	30537894	20	6.30603	3.18304	3.40963	R48h_peak_902	intergenic	Smechr0300864:E03:30362378-30365268:+:175337	Smechr0300864(Smechr0300864)	NA	NA	NA	PREDICTED: uncharacterized protein LOC107843201 isoform X2 [Capsicum annuum]	NA
E03	30642599	30642959	361	30642641	18	6.55086	3.46844	3.6288	R48h_peak_903	intergenic	Smechr0300864:E03:30362378-30365268:+:280400	Smechr0300864(Smechr0300864)	NA	NA	NA	PREDICTED: uncharacterized protein LOC107843201 isoform X2 [Capsicum annuum]	NA
E03	30743308	30743573	266	30743459	183	53.3743	3.98676	49.1648	R48h_peak_904	intergenic	Smechr0300864:E03:30362378-30365268:+:381062	Smechr0300864(Smechr0300864)	NA	NA	NA	PREDICTED: uncharacterized protein LOC107843201 isoform X2 [Capsicum annuum]	NA
E03	30767372	30767584	213	30767468	19	6.66369	3.41814	3.73053	R48h_peak_905	intergenic	Smechr0300865:E03:31146084-31146580:-:379102	Smechr0300865(Smechr0300865)	NA	NA	NA	uncharacterized protein LOC107019727 [Solanum pennellii]	NA
E03	31144169	31144802	634	31144353	340	47.2052	2.45199	43.0654	R48h_peak_906	intergenic	Smechr0300865:E03:31146084-31146580:-:2095	Smechr0300865(Smechr0300865)	NA	NA	NA	uncharacterized protein LOC107019727 [Solanum pennellii]	NA
E03	31253428	31253656	229	31253441	12	3.81632	2.73049	1.33923	R48h_peak_907	intergenic	Smechr0300869:E03:31264345-31264723:-:11181	Smechr0300869(Smechr0300869)	3;GO:0004672,molecular_function protein kinase activity;GO:0005524,molecular_function ATP binding;GO:0006468,biological_process protein phosphorylation	NA	NA	PREDICTED: glycerophosphodiester phosphodiesterase protein kinase domain-containing GDPDL2-like, partial [Solanum tuberosum]	NA
E03	31651507	31651741	235	31651626	83	22.7078	3.5913	18.9778	R48h_peak_908	intergenic	Smechr0300883:E03:31550094-31550471:-:-101152	Smechr0300883(Smechr0300883)	NA	NA	NA	NA	NA
E03	31704967	31705177	211	31705070	53	6.66835	2.107	3.73445	R48h_peak_909	intergenic	Smechr0300884:E03:31855139-31857120:-:152048	Smechr0300884(Smechr0300884)	2;GO:0016021,cellular_component integral component of membrane;GO:0055085,biological_process transmembrane transport	NRT, narK, nrtP, nasA; MFS transporter, NNP family, nitrate/nitrite transporter; K02575	map00910	PREDICTED: high affinity nitrate transporter 2.5 [Capsicum annuum]	NA
E03	31705956	31706175	220	31706089	62	9.62321	2.38861	6.43387	R48h_peak_910	intergenic	Smechr0300884:E03:31855139-31857120:-:151055	Smechr0300884(Smechr0300884)	2;GO:0016021,cellular_component integral component of membrane;GO:0055085,biological_process transmembrane transport	NRT, narK, nrtP, nasA; MFS transporter, NNP family, nitrate/nitrite transporter; K02575	map00910	PREDICTED: high affinity nitrate transporter 2.5 [Capsicum annuum]	NA
E03	31725427	31725685	259	31725524	57	12.2596	2.89546	8.90834	R48h_peak_911	intergenic	Smechr0300884:E03:31855139-31857120:-:131564	Smechr0300884(Smechr0300884)	2;GO:0016021,cellular_component integral component of membrane;GO:0055085,biological_process transmembrane transport	NRT, narK, nrtP, nasA; MFS transporter, NNP family, nitrate/nitrite transporter; K02575	map00910	PREDICTED: high affinity nitrate transporter 2.5 [Capsicum annuum]	NA
E03	31727943	31728144	202	31728027	37	14.0486	4.30037	10.6085	R48h_peak_912	intergenic	Smechr0300884:E03:31855139-31857120:-:129077	Smechr0300884(Smechr0300884)	2;GO:0016021,cellular_component integral component of membrane;GO:0055085,biological_process transmembrane transport	NRT, narK, nrtP, nasA; MFS transporter, NNP family, nitrate/nitrite transporter; K02575	map00910	PREDICTED: high affinity nitrate transporter 2.5 [Capsicum annuum]	NA
E03	31743528	31743729	202	31743648	84	9.60189	2.0959	6.41403	R48h_peak_913	intergenic	Smechr0300884:E03:31855139-31857120:-:113492	Smechr0300884(Smechr0300884)	2;GO:0016021,cellular_component integral component of membrane;GO:0055085,biological_process transmembrane transport	NRT, narK, nrtP, nasA; MFS transporter, NNP family, nitrate/nitrite transporter; K02575	map00910	PREDICTED: high affinity nitrate transporter 2.5 [Capsicum annuum]	NA
E03	31764042	31764252	211	31764177	58	12.7543	2.94538	9.37725	R48h_peak_914	intergenic	Smechr0300884:E03:31855139-31857120:-:92973	Smechr0300884(Smechr0300884)	2;GO:0016021,cellular_component integral component of membrane;GO:0055085,biological_process transmembrane transport	NRT, narK, nrtP, nasA; MFS transporter, NNP family, nitrate/nitrite transporter; K02575	map00910	PREDICTED: high affinity nitrate transporter 2.5 [Capsicum annuum]	NA
E03	31772815	31773044	230	31772865	34	5.41094	2.25031	2.6335	R48h_peak_915	intergenic	Smechr0300884:E03:31855139-31857120:-:84191	Smechr0300884(Smechr0300884)	2;GO:0016021,cellular_component integral component of membrane;GO:0055085,biological_process transmembrane transport	NRT, narK, nrtP, nasA; MFS transporter, NNP family, nitrate/nitrite transporter; K02575	map00910	PREDICTED: high affinity nitrate transporter 2.5 [Capsicum annuum]	NA
E03	31779882	31780516	635	31779986	295	45.4319	2.58647	41.3129	R48h_peak_916	intergenic	Smechr0300884:E03:31855139-31857120:-:76921	Smechr0300884(Smechr0300884)	2;GO:0016021,cellular_component integral component of membrane;GO:0055085,biological_process transmembrane transport	NRT, narK, nrtP, nasA; MFS transporter, NNP family, nitrate/nitrite transporter; K02575	map00910	PREDICTED: high affinity nitrate transporter 2.5 [Capsicum annuum]	NA
E03	31978910	31979128	219	31978993	340	63.7289	2.9225	59.4182	R48h_peak_917	intergenic	Smechr0300884:E03:31855139-31857120:-:-121898	Smechr0300884(Smechr0300884)	2;GO:0016021,cellular_component integral component of membrane;GO:0055085,biological_process transmembrane transport	NRT, narK, nrtP, nasA; MFS transporter, NNP family, nitrate/nitrite transporter; K02575	map00910	PREDICTED: high affinity nitrate transporter 2.5 [Capsicum annuum]	NA
E03	32045460	32045740	281	32045609	27	10.2494	4.01686	7.01703	R48h_peak_918	intergenic	Smechr0300885:E03:32156136-32159100:+:-110536	Smechr0300885(Smechr0300885)	NA	NA	NA	NA	NA
E03	32111872	32112087	216	32111983	85	24.8221	3.798	21.041	R48h_peak_919	intergenic	Smechr0300885:E03:32156136-32159100:+:-44157	Smechr0300885(Smechr0300885)	NA	NA	NA	NA	NA
E03	32353227	32353480	254	32353365	124	13.6618	2.111	10.2398	R48h_peak_920	intergenic	Smechr0300892:E03:32330756-32331044:-:-22309	Smechr0300892(Smechr0300892)	NA	E1.11.1.7; peroxidase [EC:1.11.1.7]; K00430	map00940	uncharacterized protein LOC101264602 [Solanum lycopersicum]	NA
E03	32356556	32356822	267	32356664	132	13.0306	2.01728	9.63962	R48h_peak_921	intergenic	Smechr0300893:E03:32378456-32378819:-:22130	Smechr0300893(Smechr0300893)	NA	NA	NA	WPP domain-associated protein-like [Solanum pennellii]	NA
E03	32483634	32484048	415	32483926	13	4.3969	2.94053	1.78178	R48h_peak_922	intergenic	Smechr0300896:E03:32477161-32477467:+:6679	Smechr0300896(Smechr0300896)	NA	NA	NA	hypothetical protein CQW23_32398 [Capsicum baccatum]	NA
E03	32563624	32563846	223	32563738	15	5.6423	3.3606	2.82574	R48h_peak_923	intergenic	Smechr0300897:E03:32521440-32522529:+:42294	Smechr0300897(Smechr0300897)	NA	NA	NA	hypothetical protein BC332_04911 [Capsicum chinense]	NA
E03	32657548	32657839	292	32657663	51	10.6631	2.80494	7.40461	R48h_peak_924	intergenic	Smechr0300898:E03:32704920-32705325:+:-47227	Smechr0300898(Smechr0300898)	NA	NA	NA	PREDICTED: uncharacterized protein LOC102581414 isoform X1 [Solanum tuberosum]	NA
E03	32660163	32660816	654	32660316	246	35.2466	2.47276	31.2699	R48h_peak_925	intergenic	Smechr0300898:E03:32704920-32705325:+:-44431	Smechr0300898(Smechr0300898)	NA	NA	NA	PREDICTED: uncharacterized protein LOC102581414 isoform X1 [Solanum tuberosum]	NA
E03	32788390	32788601	212	32788443	15	5.17289	3.1343	2.42436	R48h_peak_926	intergenic	Smechr0300898:E03:32704920-32705325:+:83575	Smechr0300898(Smechr0300898)	NA	NA	NA	PREDICTED: uncharacterized protein LOC102581414 isoform X1 [Solanum tuberosum]	NA
E03	32847241	32847442	202	32847408	12	3.81632	2.73049	1.33923	R48h_peak_927	intergenic	Smechr0300898:E03:32704920-32705325:+:142421	Smechr0300898(Smechr0300898)	NA	NA	NA	PREDICTED: uncharacterized protein LOC102581414 isoform X1 [Solanum tuberosum]	NA
E03	32887172	32887403	232	32887260	159	25.4307	2.58792	21.6361	R48h_peak_928	intergenic	Smechr0300898:E03:32704920-32705325:+:182367	Smechr0300898(Smechr0300898)	NA	NA	NA	PREDICTED: uncharacterized protein LOC102581414 isoform X1 [Solanum tuberosum]	NA
E03	32976280	32976520	241	32976392	188	19.018	2.06997	15.3897	R48h_peak_929	intergenic	Smechr0300899:E03:33120291-33122042:+:-143891	Smechr0300899(Smechr0300899)	1;GO:0004857,molecular_function enzyme inhibitor activity	NA	NA	uncharacterized protein LOC107019934 [Solanum pennellii]	NA
E03	33006681	33006896	216	33006758	20	8.61448	4.1545	5.50183	R48h_peak_930	intergenic	Smechr0300899:E03:33120291-33122042:+:-113503	Smechr0300899(Smechr0300899)	1;GO:0004857,molecular_function enzyme inhibitor activity	NA	NA	uncharacterized protein LOC107019934 [Solanum pennellii]	NA
E03	33008055	33008410	356	33008105	40	5.9075	2.21159	3.05953	R48h_peak_931	intergenic	Smechr0300899:E03:33120291-33122042:+:-112059	Smechr0300899(Smechr0300899)	1;GO:0004857,molecular_function enzyme inhibitor activity	NA	NA	uncharacterized protein LOC107019934 [Solanum pennellii]	NA
E03	33054091	33054321	231	33054274	27	4.76677	2.29604	2.09473	R48h_peak_932	intergenic	Smechr0300899:E03:33120291-33122042:+:-66085	Smechr0300899(Smechr0300899)	1;GO:0004857,molecular_function enzyme inhibitor activity	NA	NA	uncharacterized protein LOC107019934 [Solanum pennellii]	NA
E03	33059177	33059371	195	33059241	31	8.70632	3.21416	5.58628	R48h_peak_933	intergenic	Smechr0300899:E03:33120291-33122042:+:-61017	Smechr0300899(Smechr0300899)	1;GO:0004857,molecular_function enzyme inhibitor activity	NA	NA	uncharacterized protein LOC107019934 [Solanum pennellii]	NA
E03	33082389	33082585	197	33082501	31	5.94932	2.47271	3.0959	R48h_peak_934	intergenic	Smechr0300899:E03:33120291-33122042:+:-37804	Smechr0300899(Smechr0300899)	1;GO:0004857,molecular_function enzyme inhibitor activity	NA	NA	uncharacterized protein LOC107019934 [Solanum pennellii]	NA
E03	33215823	33216023	201	33215919	28	13.9402	5.29394	10.5052	R48h_peak_935	intergenic	Smechr0300900:E03:33137193-33173369:-:-42553	Smechr0300900(Smechr0300900)	2;GO:0005524,molecular_function ATP binding;GO:0009507,cellular_component chloroplast	psaA; photosystem I P700 chlorophyll a apoprotein A1; K02689	map00195	Protein Ycf2 [Capsicum chinense]	NA
E03	33303004	33303215	212	33303119	87	18.5807	2.99723	14.9665	R48h_peak_936	intergenic	Smechr0300900:E03:33137193-33173369:-:-129740	Smechr0300900(Smechr0300900)	2;GO:0005524,molecular_function ATP binding;GO:0009507,cellular_component chloroplast	psaA; photosystem I P700 chlorophyll a apoprotein A1; K02689	map00195	Protein Ycf2 [Capsicum chinense]	NA
E03	33312736	33312948	213	33312826	80	12.9787	2.50419	9.59015	R48h_peak_937	intergenic	Smechr0300900:E03:33137193-33173369:-:-139472	Smechr0300900(Smechr0300900)	2;GO:0005524,molecular_function ATP binding;GO:0009507,cellular_component chloroplast	psaA; photosystem I P700 chlorophyll a apoprotein A1; K02689	map00195	Protein Ycf2 [Capsicum chinense]	NA
E03	33327734	33327997	264	33327868	216	44.0425	3.04969	39.9402	R48h_peak_938	intergenic	Smechr0300901:E03:33458554-33459149:-:131284	Smechr0300901(Smechr0300901)	NA	E4.1.1.15, gadB, gadA, GAD; glutamate decarboxylase [EC:4.1.1.15]; K01580	map00250,map00410,map00430,map00650	uncharacterized protein LOC107026482 [Solanum pennellii]	NA
E03	33350981	33351199	219	33351080	22	5.41788	2.71762	2.63856	R48h_peak_939	intergenic	Smechr0300901:E03:33458554-33459149:-:108059	Smechr0300901(Smechr0300901)	NA	E4.1.1.15, gadB, gadA, GAD; glutamate decarboxylase [EC:4.1.1.15]; K01580	map00250,map00410,map00430,map00650	uncharacterized protein LOC107026482 [Solanum pennellii]	NA
E03	33378216	33378435	220	33378338	40	10.8162	3.26223	7.54807	R48h_peak_940	intergenic	Smechr0300901:E03:33458554-33459149:-:80824	Smechr0300901(Smechr0300901)	NA	E4.1.1.15, gadB, gadA, GAD; glutamate decarboxylase [EC:4.1.1.15]; K01580	map00250,map00410,map00430,map00650	uncharacterized protein LOC107026482 [Solanum pennellii]	NA
E03	33385289	33385707	419	33385456	149	12.2081	1.88117	8.86016	R48h_peak_941	intergenic	Smechr0300901:E03:33458554-33459149:-:73651	Smechr0300901(Smechr0300901)	NA	E4.1.1.15, gadB, gadA, GAD; glutamate decarboxylase [EC:4.1.1.15]; K01580	map00250,map00410,map00430,map00650	uncharacterized protein LOC107026482 [Solanum pennellii]	NA
E03	33390939	33391197	259	33391097	212	43.7779	3.07408	39.6789	R48h_peak_942	intergenic	Smechr0300901:E03:33458554-33459149:-:68081	Smechr0300901(Smechr0300901)	NA	E4.1.1.15, gadB, gadA, GAD; glutamate decarboxylase [EC:4.1.1.15]; K01580	map00250,map00410,map00430,map00650	uncharacterized protein LOC107026482 [Solanum pennellii]	NA
E03	33391420	33391674	255	33391559	128	19.0243	2.4573	15.396	R48h_peak_943	intergenic	Smechr0300901:E03:33458554-33459149:-:67602	Smechr0300901(Smechr0300901)	NA	E4.1.1.15, gadB, gadA, GAD; glutamate decarboxylase [EC:4.1.1.15]; K01580	map00250,map00410,map00430,map00650	uncharacterized protein LOC107026482 [Solanum pennellii]	NA
E03	33396077	33396514	438	33396450	41	12.7651	3.66858	9.38723	R48h_peak_944	intergenic	Smechr0300901:E03:33458554-33459149:-:62854	Smechr0300901(Smechr0300901)	NA	E4.1.1.15, gadB, gadA, GAD; glutamate decarboxylase [EC:4.1.1.15]; K01580	map00250,map00410,map00430,map00650	uncharacterized protein LOC107026482 [Solanum pennellii]	NA
E03	33430360	33430572	213	33430471	42	9.25029	2.83263	6.08841	R48h_peak_945	intergenic	Smechr0300901:E03:33458554-33459149:-:28683	Smechr0300901(Smechr0300901)	NA	E4.1.1.15, gadB, gadA, GAD; glutamate decarboxylase [EC:4.1.1.15]; K01580	map00250,map00410,map00430,map00650	uncharacterized protein LOC107026482 [Solanum pennellii]	NA
E03	33491338	33491656	319	33491546	34	6.16243	2.42485	3.28663	R48h_peak_946	intergenic	Smechr0300902:E03:33459663-33459930:-:-31566	Smechr0300902(Smechr0300902)	NA	NA	NA	PREDICTED: uncharacterized protein LOC104099247 [Nicotiana tomentosiformis]	NA
E03	33493533	33493833	301	33493646	325	71.7579	3.26364	67.3701	R48h_peak_947	intergenic	Smechr0300902:E03:33459663-33459930:-:-33752	Smechr0300902(Smechr0300902)	NA	NA	NA	PREDICTED: uncharacterized protein LOC104099247 [Nicotiana tomentosiformis]	NA
E03	33803889	33804105	217	33804022	52	9.89776	2.64585	6.68959	R48h_peak_948	intergenic	Smechr0300905:E03:34048307-34049582:+:-244310	Smechr0300905(Smechr0300905)	NA	NA	NA	PREDICTED: uncharacterized protein LOC107843201 isoform X2 [Capsicum annuum]	NA
E03	33807275	33807492	218	33807389	155	32.7261	3.08113	28.7915	R48h_peak_949	intergenic	Smechr0300905:E03:34048307-34049582:+:-240924	Smechr0300905(Smechr0300905)	NA	NA	NA	PREDICTED: uncharacterized protein LOC107843201 isoform X2 [Capsicum annuum]	NA
E03	34009229	34009444	216	34009323	51	16.9759	4.01816	13.4168	R48h_peak_950	intergenic	Smechr0300905:E03:34048307-34049582:+:-38971	Smechr0300905(Smechr0300905)	NA	NA	NA	PREDICTED: uncharacterized protein LOC107843201 isoform X2 [Capsicum annuum]	NA
E03	34075744	34076099	356	34075934	18	7.69821	3.99071	4.66284	R48h_peak_951	intergenic	Smechr0300906:E03:34101276-34102545:+:-25355	Smechr0300906(Smechr0300906)	NA	NA	NA	PREDICTED: uncharacterized protein LOC107060955 [Solanum tuberosum]	NA
E03	34185802	34186001	200	34185910	15	5.6423	3.3606	2.82574	R48h_peak_952	intergenic	Smechr0300906:E03:34101276-34102545:+:84625	Smechr0300906(Smechr0300906)	NA	NA	NA	PREDICTED: uncharacterized protein LOC107060955 [Solanum tuberosum]	NA
E03	34334498	34334715	218	34334612	18	7.69821	3.99071	4.66284	R48h_peak_953	intergenic	Smechr0300907:E03:34290668-34291884:+:43938	Smechr0300907(Smechr0300907)	1;GO:0003725,molecular_function double-stranded RNA binding	NA	NA	PREDICTED: double-stranded RNA-binding protein 1-like [Solanum tuberosum]	NA
E03	34662758	34662969	212	34662818	263	24.4083	2.01741	20.6367	R48h_peak_954	intergenic	Smechr0300909:E03:34647984-34648296:-:-14567	Smechr0300909(Smechr0300909)	NA	MAP2K1, MEK1; mitogen-activated protein kinase kinase 1 [EC:2.7.12.2]; K04368	map04626	PREDICTED: uncharacterized protein LOC107062520 [Solanum tuberosum]	NA
E03	34664516	34664750	235	34664604	98	9.35112	1.95533	6.18153	R48h_peak_955	intergenic	Smechr0300909:E03:34647984-34648296:-:-16336	Smechr0300909(Smechr0300909)	NA	MAP2K1, MEK1; mitogen-activated protein kinase kinase 1 [EC:2.7.12.2]; K04368	map04626	PREDICTED: uncharacterized protein LOC107062520 [Solanum tuberosum]	NA
E03	34668496	34668800	305	34668560	63	4.11079	1.63839	1.58055	R48h_peak_956	intergenic	Smechr0300909:E03:34647984-34648296:-:-20351	Smechr0300909(Smechr0300909)	NA	MAP2K1, MEK1; mitogen-activated protein kinase kinase 1 [EC:2.7.12.2]; K04368	map04626	PREDICTED: uncharacterized protein LOC107062520 [Solanum tuberosum]	NA
E03	34671042	34671261	220	34671114	69	18.2147	3.43061	14.6129	R48h_peak_957	intergenic	Smechr0300909:E03:34647984-34648296:-:-22855	Smechr0300909(Smechr0300909)	NA	MAP2K1, MEK1; mitogen-activated protein kinase kinase 1 [EC:2.7.12.2]; K04368	map04626	PREDICTED: uncharacterized protein LOC107062520 [Solanum tuberosum]	NA
E03	34672231	34672585	355	34672388	310	48.0416	2.5989	43.8923	R48h_peak_958	intergenic	Smechr0300909:E03:34647984-34648296:-:-24111	Smechr0300909(Smechr0300909)	NA	MAP2K1, MEK1; mitogen-activated protein kinase kinase 1 [EC:2.7.12.2]; K04368	map04626	PREDICTED: uncharacterized protein LOC107062520 [Solanum tuberosum]	NA
E03	34808017	34808216	200	34808084	14	5.00613	3.15056	2.28223	R48h_peak_959	Smechr0300910:intron	Smechr0300910:E03:34803274-34808831:+:4842	Smechr0300910(Smechr0300910)	NA	NA	NA	PREDICTED: uncharacterized protein LOC102587417 [Solanum tuberosum]	NA
E03	35273346	35273646	301	35273540	14	4.8589	3.07771	2.17389	R48h_peak_960	Smechr0300922:exon	Smechr0300922:E03:35273127-35274418:-:922	Smechr0300922(Smechr0300922)	NA	NA	NA	PREDICTED: uncharacterized protein LOC107875339 [Capsicum annuum]	NA
E03	35529110	35529317	208	35529225	27	7.3061	3.0403	4.30771	R48h_peak_961	intergenic	Smechr0300934:E03:35522566-35522941:+:6647	Smechr0300934(Smechr0300934)	1;GO:0046983,molecular_function protein dimerization activity	NA	NA	Polyprotein, putative [Solanum demissum]	NA
E03	35726983	35727216	234	35727092	19	7.20649	3.65099	4.21695	R48h_peak_962	intergenic	Smechr0300942:E03:35697446-35700884:-:-26215	Smechr0300942(Smechr0300942)	NA	NA	NA	NA	NA
E03	36082034	36082350	317	36082254	18	6.55086	3.46844	3.6288	R48h_peak_963	intergenic	Smechr0300951:E03:36167019-36167483:+:-84827	Smechr0300951(Smechr0300951)	NA	PHYA; phytochrome A; K12120	map04712	putative ribonuclease h protein, partial [Nicotiana attenuata]	NA
E03	36456639	36456852	214	36456732	146	33.572	3.26425	29.6232	R48h_peak_964	intergenic	Smechr0300963:E03:36479176-36481429:+:-22431	Smechr0300963(Smechr0300963)	NA	NA	NA	hypothetical protein EJD97_008562 [Solanum chilense]	NA
E03	36462355	36462557	203	36462450	44	9.90159	2.89326	6.69279	R48h_peak_965	intergenic	Smechr0300963:E03:36479176-36481429:+:-16720	Smechr0300963(Smechr0300963)	NA	NA	NA	hypothetical protein EJD97_008562 [Solanum chilense]	NA
E03	36463491	36463750	260	36463609	78	16.5173	2.95346	12.9748	R48h_peak_966	intergenic	Smechr0300963:E03:36479176-36481429:+:-15556	Smechr0300963(Smechr0300963)	NA	NA	NA	hypothetical protein EJD97_008562 [Solanum chilense]	NA
E03	36465858	36466112	255	36465929	33	5.73957	2.35557	2.91209	R48h_peak_967	intergenic	Smechr0300963:E03:36479176-36481429:+:-13191	Smechr0300963(Smechr0300963)	NA	NA	NA	hypothetical protein EJD97_008562 [Solanum chilense]	NA
E03	36946931	36947264	334	36947138	93	12.8461	2.31782	9.46444	R48h_peak_968	intergenic	Smechr0300971:E03:36938687-36944018:+:8410	Smechr0300971(Smechr0300971)	NA	NA	NA	hypothetical protein CQW23_14015 [Capsicum baccatum]	NA
E03	37778747	37779238	492	37779146	13	4.3969	2.94053	1.78178	R48h_peak_969	intergenic	Smechr0300986:E03:37793088-37793305:+:-14096	Smechr0300986(Smechr0300986)	NA	NA	NA	NA	NA
E03	37830533	37830760	228	37830722	14	5.00613	3.15056	2.28223	R48h_peak_970	intergenic	Smechr0300986:E03:37793088-37793305:+:37558	Smechr0300986(Smechr0300986)	NA	NA	NA	NA	NA
E03	38308208	38308413	206	38308351	12	3.81632	2.73049	1.33923	R48h_peak_971	intergenic	Smechr0300996:E03:38301926-38302199:-:-6111	Smechr0300996(Smechr0300996)	1;GO:0003723,molecular_function RNA binding	NA	NA	PREDICTED: pumilio homolog 12 [Solanum tuberosum]	NA
E03	38612634	38612854	221	38612679	21	4.92103	2.59947	2.22629	R48h_peak_972	intergenic	Smechr0300998:E03:38625519-38628114:-:15370	Smechr0300998(Smechr0300998)	2;GO:0005634,cellular_component nucleus;GO:0006338,biological_process chromatin remodeling	NA	NA	PREDICTED: actin-related protein 6 [Solanum tuberosum]	NA
E03	38653264	38653478	215	38653371	261	61.3701	3.39706	57.0816	R48h_peak_973	intergenic	Smechr0300998:E03:38625519-38628114:-:-25256	Smechr0300998(Smechr0300998)	2;GO:0005634,cellular_component nucleus;GO:0006338,biological_process chromatin remodeling	NA	NA	PREDICTED: actin-related protein 6 [Solanum tuberosum]	NA
E03	38993959	38994192	234	38994075	81	22.4492	3.62135	18.7258	R48h_peak_974	intergenic	Smechr0301004:E03:39085944-39087548:-:93473	Smechr0301004(Smechr0301004)	NA	HSP20; HSP20 family protein; K13993	map04141	PREDICTED: small heat shock protein, chloroplastic-like [Solanum tuberosum]	NA
E03	38998966	38999397	432	38999095	194	27.1537	2.42285	23.3225	R48h_peak_975	intergenic	Smechr0301004:E03:39085944-39087548:-:88367	Smechr0301004(Smechr0301004)	NA	HSP20; HSP20 family protein; K13993	map04141	PREDICTED: small heat shock protein, chloroplastic-like [Solanum tuberosum]	NA
E03	39167954	39168156	203	39168135	16	5.79726	3.3302	2.96137	R48h_peak_976	intergenic	Smechr0301006:E03:39114050-39115543:+:54004	Smechr0301006(Smechr0301006)	NA	NA	NA	hypothetical protein A4A49_61201 [Nicotiana attenuata]	NA
E03	39385526	39385725	200	39385576	14	5.00613	3.15056	2.28223	R48h_peak_977	intergenic	Smechr0301009:E03:39416616-39420676:-:35051	Smechr0301009(Smechr0301009)	NA	NA	NA	PREDICTED: protein HHL1, chloroplastic [Solanum tuberosum]	NA
E03	39585989	39586217	229	39586083	130	33.7526	3.55749	29.8004	R48h_peak_978	intergenic	Smechr0301012:E03:39562948-39563299:-:-22803	Smechr0301012(Smechr0301012)	NA	HPT, HGGT, ubiA; homogentisate phytyltransferase / homogentisate geranylgeranyltransferase [EC:2.5.1.115 2.5.1.116]; K09833	map00130	PREDICTED: uncharacterized protein LOC102588505 [Solanum tuberosum]	NA
E03	39665295	39665531	237	39665378	15	5.6423	3.3606	2.82574	R48h_peak_979	intergenic	Smechr0301013:E03:39702107-39702831:+:-36694	Smechr0301013(Smechr0301013)	NA	NA	NA	NA	NA
E03	39765373	39765612	240	39765577	14	4.15596	2.73824	1.61236	R48h_peak_980	intergenic	Smechr0301013:E03:39702107-39702831:+:63385	Smechr0301013(Smechr0301013)	NA	NA	NA	NA	NA
E03	39777325	39777550	226	39777401	314	33.9903	2.16622	30.034	R48h_peak_981	intergenic	Smechr0301013:E03:39702107-39702831:+:75330	Smechr0301013(Smechr0301013)	NA	NA	NA	NA	NA
E03	39779860	39780119	260	39780001	81	10.9828	2.27289	7.70417	R48h_peak_982	intergenic	Smechr0301013:E03:39702107-39702831:+:77882	Smechr0301013(Smechr0301013)	NA	NA	NA	NA	NA
E03	39806511	39806827	317	39806635	571	45.5868	1.93131	41.466	R48h_peak_983	intergenic	Smechr0301013:E03:39702107-39702831:+:104561	Smechr0301013(Smechr0301013)	NA	NA	NA	NA	NA
E03	39822211	39822408	198	39822216	13	4.3969	2.94053	1.78178	R48h_peak_984	intergenic	Smechr0301013:E03:39702107-39702831:+:120202	Smechr0301013(Smechr0301013)	NA	NA	NA	NA	NA
E03	40003834	40004272	439	40003897	41	6.52974	2.31207	3.61145	R48h_peak_985	intergenic	Smechr0301014:E03:40034449-40035136:+:-30396	Smechr0301014(Smechr0301014)	5;GO:0004864,molecular_function protein phosphatase inhibitor activity;GO:0006952,biological_process defense response;GO:0009738,biological_process abscisic acid-activated signaling pathway;GO:0010427,molecular_function abscisic acid binding;GO:0038023,molecular_function signaling receptor activity	NA	NA	pathogenesis-related protein STH-2 [Solanum lycopersicum]	NA
E03	40025209	40025491	283	40025360	264	49.7735	2.91425	45.6043	R48h_peak_986	intergenic	Smechr0301014:E03:40034449-40035136:+:-9099	Smechr0301014(Smechr0301014)	5;GO:0004864,molecular_function protein phosphatase inhibitor activity;GO:0006952,biological_process defense response;GO:0009738,biological_process abscisic acid-activated signaling pathway;GO:0010427,molecular_function abscisic acid binding;GO:0038023,molecular_function signaling receptor activity	NA	NA	pathogenesis-related protein STH-2 [Solanum lycopersicum]	NA
E03	40047073	40047310	238	40047193	61	16.2668	3.41306	12.7344	R48h_peak_987	intergenic	Smechr0301014:E03:40034449-40035136:+:12742	Smechr0301014(Smechr0301014)	5;GO:0004864,molecular_function protein phosphatase inhibitor activity;GO:0006952,biological_process defense response;GO:0009738,biological_process abscisic acid-activated signaling pathway;GO:0010427,molecular_function abscisic acid binding;GO:0038023,molecular_function signaling receptor activity	NA	NA	pathogenesis-related protein STH-2 [Solanum lycopersicum]	NA
E03	40050573	40051036	464	40050880	55	10.087	2.60175	6.86594	R48h_peak_988	intergenic	Smechr0301014:E03:40034449-40035136:+:16355	Smechr0301014(Smechr0301014)	5;GO:0004864,molecular_function protein phosphatase inhibitor activity;GO:0006952,biological_process defense response;GO:0009738,biological_process abscisic acid-activated signaling pathway;GO:0010427,molecular_function abscisic acid binding;GO:0038023,molecular_function signaling receptor activity	NA	NA	pathogenesis-related protein STH-2 [Solanum lycopersicum]	NA
E03	40052097	40052363	267	40052161	70	5.36855	1.75069	2.59577	R48h_peak_989	intergenic	Smechr0301014:E03:40034449-40035136:+:17780	Smechr0301014(Smechr0301014)	5;GO:0004864,molecular_function protein phosphatase inhibitor activity;GO:0006952,biological_process defense response;GO:0009738,biological_process abscisic acid-activated signaling pathway;GO:0010427,molecular_function abscisic acid binding;GO:0038023,molecular_function signaling receptor activity	NA	NA	pathogenesis-related protein STH-2 [Solanum lycopersicum]	NA
E03	40053304	40053516	213	40053394	75	19.8876	3.47077	16.2335	R48h_peak_990	intergenic	Smechr0301014:E03:40034449-40035136:+:18960	Smechr0301014(Smechr0301014)	5;GO:0004864,molecular_function protein phosphatase inhibitor activity;GO:0006952,biological_process defense response;GO:0009738,biological_process abscisic acid-activated signaling pathway;GO:0010427,molecular_function abscisic acid binding;GO:0038023,molecular_function signaling receptor activity	NA	NA	pathogenesis-related protein STH-2 [Solanum lycopersicum]	NA
E03	40064904	40065133	230	40064961	182	17.2843	2.01248	13.7145	R48h_peak_991	intergenic	Smechr0301014:E03:40034449-40035136:+:30569	Smechr0301014(Smechr0301014)	5;GO:0004864,molecular_function protein phosphatase inhibitor activity;GO:0006952,biological_process defense response;GO:0009738,biological_process abscisic acid-activated signaling pathway;GO:0010427,molecular_function abscisic acid binding;GO:0038023,molecular_function signaling receptor activity	NA	NA	pathogenesis-related protein STH-2 [Solanum lycopersicum]	NA
E03	40090730	40091017	288	40090800	19	6.66369	3.41814	3.73053	R48h_peak_992	intergenic	Smechr0301014:E03:40034449-40035136:+:56424	Smechr0301014(Smechr0301014)	5;GO:0004864,molecular_function protein phosphatase inhibitor activity;GO:0006952,biological_process defense response;GO:0009738,biological_process abscisic acid-activated signaling pathway;GO:0010427,molecular_function abscisic acid binding;GO:0038023,molecular_function signaling receptor activity	NA	NA	pathogenesis-related protein STH-2 [Solanum lycopersicum]	NA
E03	40119821	40120032	212	40119922	110	28.4832	3.51272	24.6251	R48h_peak_993	intergenic	Smechr0301015:E03:40168672-40168869:+:-48746	Smechr0301015(Smechr0301015)	NA	NA	NA	PREDICTED: uncharacterized protein LOC107060695 [Solanum tuberosum]	NA
E03	40134148	40134561	414	40134440	99	35.5589	4.64598	31.5772	R48h_peak_994	intergenic	Smechr0301015:E03:40168672-40168869:+:-34318	Smechr0301015(Smechr0301015)	NA	NA	NA	PREDICTED: uncharacterized protein LOC107060695 [Solanum tuberosum]	NA
E03	40257211	40257440	230	40257296	208	38.5902	2.86221	34.5618	R48h_peak_995	intergenic	Smechr0301016:E03:40169019-40169186:+:88306	Smechr0301016(Smechr0301016)	NA	NA	NA	PREDICTED: uncharacterized protein LOC107060917 [Solanum tuberosum]	NA
E03	40267433	40267651	219	40267517	29	5.62433	2.46004	2.81809	R48h_peak_996	intergenic	Smechr0301016:E03:40169019-40169186:+:98522	Smechr0301016(Smechr0301016)	NA	NA	NA	PREDICTED: uncharacterized protein LOC107060917 [Solanum tuberosum]	NA
E03	40293040	40293355	316	40293162	98	6.1431	1.67191	3.26927	R48h_peak_997	intergenic	Smechr0301016:E03:40169019-40169186:+:124178	Smechr0301016(Smechr0301016)	NA	NA	NA	PREDICTED: uncharacterized protein LOC107060917 [Solanum tuberosum]	NA
E03	40294448	40294747	300	40294656	31	5.1676	2.27584	2.42179	R48h_peak_998	intergenic	Smechr0301016:E03:40169019-40169186:+:125578	Smechr0301016(Smechr0301016)	NA	NA	NA	PREDICTED: uncharacterized protein LOC107060917 [Solanum tuberosum]	NA
E03	40354004	40354249	246	40354124	36	13.8718	4.33749	10.44	R48h_peak_999	intergenic	Smechr0301016:E03:40169019-40169186:+:185107	Smechr0301016(Smechr0301016)	NA	NA	NA	PREDICTED: uncharacterized protein LOC107060917 [Solanum tuberosum]	NA
E03	40440959	40441204	246	40441076	67	13.1808	2.77445	9.78215	R48h_peak_1000	intergenic	Smechr0301016:E03:40169019-40169186:+:272062	Smechr0301016(Smechr0301016)	NA	NA	NA	PREDICTED: uncharacterized protein LOC107060917 [Solanum tuberosum]	NA
E03	40502468	40502684	217	40502582	59	8.67407	2.30752	5.55611	R48h_peak_1001	intergenic	Smechr0301016:E03:40169019-40169186:+:333556	Smechr0301016(Smechr0301016)	NA	NA	NA	PREDICTED: uncharacterized protein LOC107060917 [Solanum tuberosum]	NA
E03	40519356	40519638	283	40519438	17	6.98963	3.78068	4.02306	R48h_peak_1002	intergenic	Smechr0301016:E03:40169019-40169186:+:350477	Smechr0301016(Smechr0301016)	NA	NA	NA	PREDICTED: uncharacterized protein LOC107060917 [Solanum tuberosum]	NA
E03	40624989	40625197	209	40625093	14	5.00613	3.15056	2.28223	R48h_peak_1003	intergenic	Smechr0301016:E03:40169019-40169186:+:456073	Smechr0301016(Smechr0301016)	NA	NA	NA	PREDICTED: uncharacterized protein LOC107060917 [Solanum tuberosum]	NA
E03	40656992	40657202	211	40657078	34	9.13482	3.16015	5.98177	R48h_peak_1004	intergenic	Smechr0301016:E03:40169019-40169186:+:488077	Smechr0301016(Smechr0301016)	NA	NA	NA	PREDICTED: uncharacterized protein LOC107060917 [Solanum tuberosum]	NA
E03	40683435	40683651	217	40683589	22	7.03462	3.29956	4.06199	R48h_peak_1005	intergenic	Smechr0301017:E03:41197189-41198074:+:-513646	Smechr0301017(Smechr0301017)	NA	NA	NA	uncharacterized protein LOC101245090 [Solanum lycopersicum]	NA
E03	40706636	40706831	196	40706751	262	40.2676	2.57522	36.2152	R48h_peak_1006	intergenic	Smechr0301017:E03:41197189-41198074:+:-490456	Smechr0301017(Smechr0301017)	NA	NA	NA	uncharacterized protein LOC101245090 [Solanum lycopersicum]	NA
E03	40743337	40743580	244	40743470	56	9.69336	2.51728	6.4995	R48h_peak_1007	intergenic	Smechr0301017:E03:41197189-41198074:+:-453731	Smechr0301017(Smechr0301017)	NA	NA	NA	uncharacterized protein LOC101245090 [Solanum lycopersicum]	NA
E03	40850640	40850923	284	40850781	340	47.6853	2.46522	43.5398	R48h_peak_1008	intergenic	Smechr0301017:E03:41197189-41198074:+:-346408	Smechr0301017(Smechr0301017)	NA	NA	NA	uncharacterized protein LOC101245090 [Solanum lycopersicum]	NA
E03	40873531	40874093	563	40873709	361	56.5515	2.62412	52.31	R48h_peak_1009	intergenic	Smechr0301017:E03:41197189-41198074:+:-323377	Smechr0301017(Smechr0301017)	NA	NA	NA	uncharacterized protein LOC101245090 [Solanum lycopersicum]	NA
E03	40877208	40877428	221	40877310	67	12.5749	2.69247	9.20647	R48h_peak_1010	intergenic	Smechr0301017:E03:41197189-41198074:+:-319871	Smechr0301017(Smechr0301017)	NA	NA	NA	uncharacterized protein LOC101245090 [Solanum lycopersicum]	NA
E03	40893234	40893502	269	40893390	238	33.093	2.43098	29.1522	R48h_peak_1011	intergenic	Smechr0301017:E03:41197189-41198074:+:-303821	Smechr0301017(Smechr0301017)	NA	NA	NA	uncharacterized protein LOC101245090 [Solanum lycopersicum]	NA
E03	40893711	40894290	580	40893869	506	65.6399	2.38494	61.3103	R48h_peak_1012	intergenic	Smechr0301017:E03:41197189-41198074:+:-303189	Smechr0301017(Smechr0301017)	NA	NA	NA	uncharacterized protein LOC101245090 [Solanum lycopersicum]	NA
E03	41811303	41811618	316	41811494	12	3.81632	2.73049	1.33923	R48h_peak_1013	intergenic	Smechr0301028:E03:41858669-41877931:+:-47209	Smechr0301028(Smechr0301028)	NA	RFA1, RPA1, rpa; replication factor A1; K07466	map03030,map03420,map03430,map03440	PREDICTED: replication protein A 70 kDa DNA-binding subunit D-like [Solanum tuberosum]	NA
E03	42039967	42040170	204	42040112	17	6.98963	3.78068	4.02306	R48h_peak_1014	intergenic	Smechr0301029:E03:42026554-42028010:+:13514	Smechr0301029(Smechr0301029)	1;GO:0003677,molecular_function DNA binding	NA	NA	B3 domain-containing protein At3g18960-like [Solanum lycopersicum]	NA
E03	42103388	42103582	195	42103517	13	4.3969	2.94053	1.78178	R48h_peak_1015	intergenic	Smechr0301034:E03:42125039-42125210:-:21725	Smechr0301034(Smechr0301034)	NA	K22395; cinnamyl-alcohol dehydrogenase [EC:1.1.1.195]; K22395	map00940	berberine bridge enzyme-like 21 [Solanum lycopersicum]	NA
E03	42389218	42389423	206	42389254	15	5.6423	3.3606	2.82574	R48h_peak_1016	intergenic	Smechr0301035:E03:42450919-42458162:+:-61599	Smechr0301035(Smechr0301035)	3;GO:0004672,molecular_function protein kinase activity;GO:0005524,molecular_function ATP binding;GO:0006468,biological_process protein phosphorylation	NA	NA	PREDICTED: probable LRR receptor-like serine/threonine-protein kinase At1g67720 [Solanum tuberosum]	NA
E03	42984710	42985150	441	42984916	18	7.11678	3.72199	4.13717	R48h_peak_1017	intergenic	Smechr0301053:E03:42956114-42959833:+:28815	Smechr0301053(Smechr0301053)	NA	NA	NA	NA	NA
E03	43113429	43113623	195	43113488	30	7.754	3.00123	4.71414	R48h_peak_1018	intergenic	Smechr0301062:E03:43136864-43140171:+:-23338	Smechr0301062(Smechr0301062)	2;GO:0003677,molecular_function DNA binding;GO:0005634,cellular_component nucleus	NA	NA	hypothetical protein EJD97_007866 [Solanum chilense]	NA
E03	43387841	43388054	214	43387918	167	20.7438	2.26598	17.0653	R48h_peak_1019	intergenic	Smechr0301068:E03:43346210-43351606:+:41737	Smechr0301068(Smechr0301068)	2;GO:0016021,cellular_component integral component of membrane;GO:0032977,molecular_function membrane insertase activity	yidC, spoIIIJ, OXA1, ccfA; YidC/Oxa1 family membrane protein insertase; K03217	map03060	PREDICTED: ALBINO3-like protein 1, chloroplastic [Solanum tuberosum]	NA
E03	43477396	43477723	328	43477446	15	5.36335	3.22539	2.59104	R48h_peak_1020	intergenic	Smechr0301069:E03:43520233-43531632:-:54073	Smechr0301069(Smechr0301069)	NA	AQR; intron-binding protein aquarius; K12874	map03040	PREDICTED: uncharacterized protein LOC107793393 [Nicotiana tabacum]	NA
E03	44018644	44018889	246	44018723	28	6.71368	2.8076	3.77509	R48h_peak_1021	intergenic	Smechr0301079:E03:43989796-44000946:-:-17820	Smechr0301079(Smechr0301079)	NA	NA	NA	PREDICTED: oxysterol-binding protein-related protein 1D [Solanum tuberosum]	NA
E03	44023786	44024042	257	44023917	138	22.3948	2.59251	18.6729	R48h_peak_1022	intergenic	Smechr0301079:E03:43989796-44000946:-:-22967	Smechr0301079(Smechr0301079)	NA	NA	NA	PREDICTED: oxysterol-binding protein-related protein 1D [Solanum tuberosum]	NA
E03	44185969	44186165	197	44186105	57	13.3122	3.06686	9.90684	R48h_peak_1023	intergenic	Smechr0301082:E03:44177754-44180436:-:-5630	Smechr0301082(Smechr0301082)	NA	MFP2; enoyl-CoA hydratase/3-hydroxyacyl-CoA dehydrogenase [EC:4.2.1.17 1.1.1.35 1.1.1.211]; K10527	map00071,map00592	uncharacterized protein LOC107013353 [Solanum pennellii]	NA
E03	44186543	44187060	518	44186836	117	12.4439	2.0711	9.08266	R48h_peak_1024	intergenic	Smechr0301082:E03:44177754-44180436:-:-6365	Smechr0301082(Smechr0301082)	NA	MFP2; enoyl-CoA hydratase/3-hydroxyacyl-CoA dehydrogenase [EC:4.2.1.17 1.1.1.35 1.1.1.211]; K10527	map00071,map00592	uncharacterized protein LOC107013353 [Solanum pennellii]	NA
E03	44188746	44189023	278	44188881	86	10.6915	2.18543	7.43128	R48h_peak_1025	intergenic	Smechr0301082:E03:44177754-44180436:-:-8448	Smechr0301082(Smechr0301082)	NA	MFP2; enoyl-CoA hydratase/3-hydroxyacyl-CoA dehydrogenase [EC:4.2.1.17 1.1.1.35 1.1.1.211]; K10527	map00071,map00592	uncharacterized protein LOC107013353 [Solanum pennellii]	NA
E03	44250382	44250612	231	44250489	97	32.9853	4.40047	29.0465	R48h_peak_1026	intergenic	Smechr0301083:E03:44258467-44261897:+:-7970	Smechr0301083(Smechr0301083)	1;GO:0003676,molecular_function nucleic acid binding	NA	NA	PREDICTED: protein terminal ear1 homolog [Solanum tuberosum]	NA
E03	44483872	44484089	218	44483989	61	8.7591	2.28601	5.63499	R48h_peak_1027	intergenic	Smechr0301086:E03:44504796-44510395:-:26415	Smechr0301086(Smechr0301086)	NA	NA	NA	NA	NA
E03	44484990	44485459	470	44485319	121	12.8488	2.07341	9.4671	R48h_peak_1028	intergenic	Smechr0301086:E03:44504796-44510395:-:25171	Smechr0301086(Smechr0301086)	NA	NA	NA	NA	NA
E03	44515004	44515203	200	44515097	81	17.6646	3.02344	14.0815	R48h_peak_1029	intergenic	Smechr0301086:E03:44504796-44510395:-:-4708	Smechr0301086(Smechr0301086)	NA	NA	NA	NA	NA
E03	44827295	44827510	216	44827333	16	6.29756	3.56758	3.40733	R48h_peak_1030	intergenic	Smechr0301091:E03:44838322-44844745:+:-10920	Smechr0301091(Smechr0301091)	5;GO:0005524,molecular_function ATP binding;GO:0016021,cellular_component integral component of membrane;GO:0016887,molecular_function ATPase activity;GO:0042626,molecular_function ATPase activity, coupled to transmembrane movement of substances;GO:0055085,biological_process transmembrane transport	ABCB1, CD243; ATP-binding cassette, subfamily B (MDR/TAP), member 1 [EC:7.6.2.2]; K05658	map02010	PREDICTED: ABC transporter B family member 15-like [Solanum tuberosum]	NA
E03	44896322	44896523	202	44896450	15	5.5639	3.32238	2.7682	R48h_peak_1031	intergenic	Smechr0301092:E03:44935423-44937015:+:-39001	Smechr0301092(Smechr0301092)	1;GO:0005515,molecular_function protein binding	FBXW1_11, BTRC, beta-TRCP; F-box and WD-40 domain protein 1/11; K03362	map04120	PREDICTED: E3 ubiquitin-protein ligase TRAF7 [Solanum tuberosum]	NA
E03	45061950	45062401	452	45062065	39	14.8077	4.34329	11.3342	R48h_peak_1032	intergenic	Smechr0301094:E03:45038726-45044988:-:-17187	Smechr0301094(Smechr0301094)	NA	NA	NA	type IV conjugative transfer system coupling protein TraD [Escherichia coli]	NA
E03	45185070	45185303	234	45185174	17	6.98963	3.78068	4.02306	R48h_peak_1033	intergenic	Smechr0301096:E03:45220946-45223250:+:-35760	Smechr0301096(Smechr0301096)	2;GO:0003824,molecular_function catalytic activity;GO:0050660,molecular_function flavin adenine dinucleotide binding	LDHD, dld; D-lactate dehydrogenase (cytochrome) [EC:1.1.2.4]; K00102	map00620	PREDICTED: D-lactate dehydrogenase [cytochrome], mitochondrial [Solanum tuberosum]	NA
E03	45651571	45651842	272	45651828	13	4.3969	2.94053	1.78178	R48h_peak_1034	intergenic	Smechr0301109:E03:45609130-45611864:+:42576	Smechr0301109(Smechr0301109)	NA	NA	NA	PREDICTED: uncharacterized protein LOC102600573 [Solanum tuberosum]	NA
E03	45770527	45770725	199	45770591	39	8.78072	2.8448	5.65458	R48h_peak_1035	intergenic	Smechr0301110:E03:45714951-45717075:-:-53550	Smechr0301110(Smechr0301110)	NA	NA	NA	uncharacterized protein LOC114073994 [Solanum pennellii]	NA
E03	45778286	45778640	355	45778567	14	4.90558	3.10075	2.21277	R48h_peak_1036	intergenic	Smechr0301110:E03:45714951-45717075:-:-61387	Smechr0301110(Smechr0301110)	NA	NA	NA	uncharacterized protein LOC114073994 [Solanum pennellii]	NA
E03	45865458	45865844	387	45865774	31	8.29447	3.09804	5.20776	R48h_peak_1037	intergenic	Smechr0301110:E03:45714951-45717075:-:-148575	Smechr0301110(Smechr0301110)	NA	NA	NA	uncharacterized protein LOC114073994 [Solanum pennellii]	NA
E03	45995309	45995546	238	45995369	39	11.5605	3.49388	8.2476	R48h_peak_1038	intergenic	Smechr0301111:E03:46235233-46235647:+:-239806	Smechr0301111(Smechr0301111)	NA	NA	NA	uncharacterized protein LOC107027691 [Solanum pennellii]	NA
E03	46096662	46096895	234	46096783	318	84.3704	3.75463	79.8681	R48h_peak_1039	intergenic	Smechr0301111:E03:46235233-46235647:+:-138455	Smechr0301111(Smechr0301111)	NA	NA	NA	uncharacterized protein LOC107027691 [Solanum pennellii]	NA
E03	46097496	46097988	493	46097867	45	16.4582	4.29816	12.9181	R48h_peak_1040	intergenic	Smechr0301111:E03:46235233-46235647:+:-137491	Smechr0301111(Smechr0301111)	NA	NA	NA	uncharacterized protein LOC107027691 [Solanum pennellii]	NA
E03	46098397	46098616	220	46098496	35	12.683	4.07404	9.30924	R48h_peak_1041	intergenic	Smechr0301111:E03:46235233-46235647:+:-136727	Smechr0301111(Smechr0301111)	NA	NA	NA	uncharacterized protein LOC107027691 [Solanum pennellii]	NA
E03	46317692	46317983	292	46317842	58	9.23566	2.40725	6.07557	R48h_peak_1042	intergenic	Smechr0301111:E03:46235233-46235647:+:82604	Smechr0301111(Smechr0301111)	NA	NA	NA	uncharacterized protein LOC107027691 [Solanum pennellii]	NA
E03	46353918	46354310	393	46353927	24	4.33373	2.27436	1.75925	R48h_peak_1043	intergenic	Smechr0301112:E03:46436036-46449533:+:-81922	Smechr0301112(Smechr0301112)	NA	NA	NA	NA	NA
E03	46525885	46526596	712	46526146	235	20.7945	1.97215	17.1147	R48h_peak_1044	intergenic	Smechr0301113:E03:46511867-46512149:+:14373	Smechr0301113(Smechr0301113)	NA	NA	NA	NA	NA
E03	46629829	46630047	219	46629895	30	7.754	3.00123	4.71414	R48h_peak_1045	intergenic	Smechr0301113:E03:46511867-46512149:+:118070	Smechr0301113(Smechr0301113)	NA	NA	NA	NA	NA
E03	47132743	47132958	216	47132809	17	6.78137	3.68232	3.83584	R48h_peak_1046	intergenic	Smechr0301114:E03:46871813-46879733:-:-253117	Smechr0301114(Smechr0301114)	2;GO:0007010,biological_process cytoskeleton organization;GO:0008017,molecular_function microtubule binding	NA	NA	hypothetical protein EJD97_019581 [Solanum chilense]	NA
E03	47330087	47330285	199	47330187	81	20.3015	3.34567	16.6355	R48h_peak_1047	intergenic	Smechr0301115:E03:47384737-47410662:-:80476	Smechr0301115(Smechr0301115)	1;GO:0016020,cellular_component membrane	NA	NA	putative anion:sodium symporter [Solanum lycopersicum]	NA
E03	47375339	47375557	219	47375449	59	11.9215	2.78759	8.58873	R48h_peak_1048	intergenic	Smechr0301115:E03:47384737-47410662:-:35214	Smechr0301115(Smechr0301115)	1;GO:0016020,cellular_component membrane	NA	NA	putative anion:sodium symporter [Solanum lycopersicum]	NA
E03	47376236	47376434	199	47376325	79	10.8938	2.28847	7.6203	R48h_peak_1049	intergenic	Smechr0301115:E03:47384737-47410662:-:34327	Smechr0301115(Smechr0301115)	1;GO:0016020,cellular_component membrane	NA	NA	putative anion:sodium symporter [Solanum lycopersicum]	NA
E03	47421707	47422069	363	47421966	13	4.00165	2.74252	1.48681	R48h_peak_1050	intergenic	Smechr0301115:E03:47384737-47410662:-:-11225	Smechr0301115(Smechr0301115)	1;GO:0016020,cellular_component membrane	NA	NA	putative anion:sodium symporter [Solanum lycopersicum]	NA
E03	47551383	47551579	197	47551485	14	5.00613	3.15056	2.28223	R48h_peak_1051	intergenic	Smechr0301117:E03:47500538-47501078:+:50942	Smechr0301117(Smechr0301117)	NA	NA	NA	NA	NA
E03	47808301	47808710	410	47808411	87	11.475	2.25279	8.1674	R48h_peak_1052	intergenic	Smechr0301118:E03:47828261-47828537:-:20032	Smechr0301118(Smechr0301118)	NA	CNGC; cyclic nucleotide gated channel, plant; K05391	map04626	PREDICTED: uncharacterized protein LOC107062862 [Solanum tuberosum]	NA
E03	48269140	48269360	221	48269214	69	12.5998	2.65401	9.2308	R48h_peak_1053	intergenic	Smechr0301122:E03:48442399-48448666:+:-173149	Smechr0301122(Smechr0301122)	NA	NA	NA	PREDICTED: nucleolin-like [Solanum tuberosum]	NA
E03	48458673	48458893	221	48458783	60	5.91273	1.90788	3.06381	R48h_peak_1054	intergenic	Smechr0301123:E03:48465948-48467545:+:-7165	Smechr0301123(Smechr0301123)	NA	NA	NA	NA	NA
E03	48482169	48482370	202	48482263	24	8.27122	3.58648	5.18777	R48h_peak_1055	intergenic	Smechr0301124:E03:48472829-48474189:+:9440	Smechr0301124(Smechr0301124)	NA	AP2M1; AP-2 complex subunit mu-1; K11826	map04144	NA	NA
E03	48485628	48485841	214	48485731	27	9.12729	3.62838	5.97585	R48h_peak_1056	intergenic	Smechr0301124:E03:48472829-48474189:+:12905	Smechr0301124(Smechr0301124)	NA	AP2M1; AP-2 complex subunit mu-1; K11826	map04144	NA	NA
E03	48554761	48555079	319	48554806	37	8.13176	2.77624	5.05975	R48h_peak_1057	intergenic	Smechr0301125:E03:48524369-48524879:+:30550	Smechr0301125(Smechr0301125)	NA	NA	NA	hypothetical protein T459_28018 [Capsicum annuum]	NA
E03	49025148	49025363	216	49025252	135	14.5404	2.09841	11.0788	R48h_peak_1058	intergenic	Smechr0301134:E03:49048842-49049130:-:23875	Smechr0301134(Smechr0301134)	NA	NA	NA	NA	NA
E03	49106287	49107069	783	49106511	181	13.3165	1.82203	9.91099	R48h_peak_1059	intergenic	Smechr0301134:E03:49048842-49049130:-:-57547	Smechr0301134(Smechr0301134)	NA	NA	NA	NA	NA
E03	50066796	50066990	195	50066850	40	7.98127	2.63608	4.92106	R48h_peak_1060	intergenic	Smechr0301150:E03:50037137-50037395:-:-29497	Smechr0301150(Smechr0301150)	NA	NA	NA	hypothetical protein CQW23_28476 [Capsicum baccatum]	NA
E03	50155697	50155937	241	50155807	14	5.00613	3.15056	2.28223	R48h_peak_1061	intergenic	Smechr0301152:E03:50165707-50167506:-:11689	Smechr0301152(Smechr0301152)	NA	NA	NA	translation initiation factor IF3-1, mitochondrial [Solanum pennellii]	NA
E03	50308307	50308503	197	50308408	38	13.5214	4.06981	10.1059	R48h_peak_1062	intergenic	Smechr0301154:E03:50322896-50323206:-:14801	Smechr0301154(Smechr0301154)	NA	NA	NA	PREDICTED: pentatricopeptide repeat-containing protein At1g79080, chloroplastic [Solanum tuberosum]	NA
E03	50352792	50352991	200	50352890	19	5.31634	2.86918	2.54898	R48h_peak_1063	intergenic	Smechr0301154:E03:50322896-50323206:-:-29685	Smechr0301154(Smechr0301154)	NA	NA	NA	PREDICTED: pentatricopeptide repeat-containing protein At1g79080, chloroplastic [Solanum tuberosum]	NA
E03	50410053	50410374	322	50410197	193	26.5285	2.3993	22.7102	R48h_peak_1064	intergenic	Smechr0301154:E03:50322896-50323206:-:-87007	Smechr0301154(Smechr0301154)	NA	NA	NA	PREDICTED: pentatricopeptide repeat-containing protein At1g79080, chloroplastic [Solanum tuberosum]	NA
E03	50415763	50416000	238	50415905	58	13.4629	3.05937	10.0507	R48h_peak_1065	intergenic	Smechr0301154:E03:50322896-50323206:-:-92675	Smechr0301154(Smechr0301154)	NA	NA	NA	PREDICTED: pentatricopeptide repeat-containing protein At1g79080, chloroplastic [Solanum tuberosum]	NA
E03	50442620	50442839	220	50442659	78	7.4957	1.93019	4.48097	R48h_peak_1066	intergenic	Smechr0301154:E03:50322896-50323206:-:-119523	Smechr0301154(Smechr0301154)	NA	NA	NA	PREDICTED: pentatricopeptide repeat-containing protein At1g79080, chloroplastic [Solanum tuberosum]	NA
E03	50454853	50455050	198	50454922	19	7.17827	3.63872	4.19252	R48h_peak_1067	intergenic	Smechr0301154:E03:50322896-50323206:-:-131745	Smechr0301154(Smechr0301154)	NA	NA	NA	PREDICTED: pentatricopeptide repeat-containing protein At1g79080, chloroplastic [Solanum tuberosum]	NA
E03	50827099	50827376	278	50827271	19	8.15228	4.07336	5.07777	R48h_peak_1068	intergenic	Smechr0301161:E03:50781507-50781836:-:-45401	Smechr0301161(Smechr0301161)	NA	NA	NA	NA	NA
E03	50885164	50885531	368	50885485	14	5.00613	3.15056	2.28223	R48h_peak_1069	intergenic	Smechr0301162:E03:50875493-50878817:+:9854	Smechr0301162(Smechr0301162)	NA	NA	NA	NA	NA
E03	51130290	51130622	333	51130423	15	5.17289	3.1343	2.42436	R48h_peak_1070	intergenic	Smechr0301164:E03:51177135-51178242:+:-46679	Smechr0301164(Smechr0301164)	NA	NA	NA	hypothetical protein EAI_17606, partial [Harpegnathos saltator]	NA
E03	51422795	51423035	241	51422853	22	4.77092	2.49739	2.09653	R48h_peak_1071	intergenic	Smechr0301167:E03:51363373-51391836:-:-31078	Smechr0301167(Smechr0301167)	4;GO:0003824,molecular_function catalytic activity;GO:0004672,molecular_function protein kinase activity;GO:0005524,molecular_function ATP binding;GO:0006468,biological_process protein phosphorylation	NA	NA	PREDICTED: protein phosphatase 2C and cyclic nucleotide-binding/kinase domain-containing protein [Solanum tuberosum]	NA
E03	51439717	51439935	219	51439798	17	6.98963	3.78068	4.02306	R48h_peak_1072	intergenic	Smechr0301167:E03:51363373-51391836:-:-47989	Smechr0301167(Smechr0301167)	4;GO:0003824,molecular_function catalytic activity;GO:0004672,molecular_function protein kinase activity;GO:0005524,molecular_function ATP binding;GO:0006468,biological_process protein phosphorylation	NA	NA	PREDICTED: protein phosphatase 2C and cyclic nucleotide-binding/kinase domain-containing protein [Solanum tuberosum]	NA
E03	51528721	51529132	412	51529024	285	41.0773	2.49096	37.0136	R48h_peak_1073	intergenic	Smechr0301168:E03:51611039-51612168:-:83242	Smechr0301168(Smechr0301168)	5;GO:0009521,cellular_component photosystem;GO:0009767,biological_process photosynthetic electron transport chain;GO:0016020,cellular_component membrane;GO:0016168,molecular_function chlorophyll binding;GO:0019684,biological_process photosynthesis, light reaction	psbC; photosystem II CP43 chlorophyll apoprotein; K02705	map00195	photosystem II P680 reaction center D2 protein [Salvia splendens]	NA
E03	51963532	51963729	198	51963593	14	4.46301	2.88485	1.83937	R48h_peak_1074	intergenic	Smechr0301173:E03:51946420-51948728:-:-14902	Smechr0301173(Smechr0301173)	2;GO:0009630,biological_process gravitropism;GO:2000012,biological_process regulation of auxin polar transport	NA	NA	hypothetical protein EJD97_001946 [Solanum chilense]	NA
E03	52073786	52073981	196	52073834	31	9.60436	3.47463	6.41602	R48h_peak_1075	intergenic	Smechr0301175:E03:52113633-52113957:-:40074	Smechr0301175(Smechr0301175)	NA	NA	NA	NA	NA
E03	52458964	52459237	274	52459088	200	25.142	2.2952	21.3537	R48h_peak_1076	intergenic	Smechr0301184:E03:52508106-52512811:+:-49006	Smechr0301184(Smechr0301184)	1;GO:0005515,molecular_function protein binding	NA	NA	PREDICTED: F-box only protein 6 [Solanum tuberosum]	NA
E03	52490191	52490392	202	52490294	192	32.2549	2.68424	28.3281	R48h_peak_1077	intergenic	Smechr0301184:E03:52508106-52512811:+:-17815	Smechr0301184(Smechr0301184)	1;GO:0005515,molecular_function protein binding	NA	NA	PREDICTED: F-box only protein 6 [Solanum tuberosum]	NA
E03	52577162	52577355	194	52577250	82	13.8255	2.56602	10.3961	R48h_peak_1078	intergenic	Smechr0301184:E03:52508106-52512811:+:69152	Smechr0301184(Smechr0301184)	1;GO:0005515,molecular_function protein binding	NA	NA	PREDICTED: F-box only protein 6 [Solanum tuberosum]	NA
E03	52602283	52602699	417	52602574	57	10.1257	2.56144	6.90122	R48h_peak_1079	intergenic	Smechr0301184:E03:52508106-52512811:+:94384	Smechr0301184(Smechr0301184)	1;GO:0005515,molecular_function protein binding	NA	NA	PREDICTED: F-box only protein 6 [Solanum tuberosum]	NA
E03	52617806	52618011	206	52617901	49	12.917	3.29376	9.53133	R48h_peak_1080	intergenic	Smechr0301184:E03:52508106-52512811:+:109802	Smechr0301184(Smechr0301184)	1;GO:0005515,molecular_function protein binding	NA	NA	PREDICTED: F-box only protein 6 [Solanum tuberosum]	NA
E03	52624049	52624277	229	52624150	184	32.7285	2.77458	28.7938	R48h_peak_1081	intergenic	Smechr0301185:E03:52738776-52740174:-:116011	Smechr0301185(Smechr0301185)	NA	NA	NA	polyprotein 1, partial [Petunia vein clearing virus]	NA
E03	52636022	52636248	227	52636137	173	39.0293	3.24529	34.9943	R48h_peak_1082	intergenic	Smechr0301185:E03:52738776-52740174:-:104039	Smechr0301185(Smechr0301185)	NA	NA	NA	polyprotein 1, partial [Petunia vein clearing virus]	NA
E03	52647227	52647436	210	52647309	35	7.81078	2.78055	4.76579	R48h_peak_1083	intergenic	Smechr0301185:E03:52738776-52740174:-:92843	Smechr0301185(Smechr0301185)	NA	NA	NA	polyprotein 1, partial [Petunia vein clearing virus]	NA
E03	52683193	52683391	199	52683298	31	8.29447	3.09804	5.20776	R48h_peak_1084	intergenic	Smechr0301185:E03:52738776-52740174:-:56882	Smechr0301185(Smechr0301185)	NA	NA	NA	polyprotein 1, partial [Petunia vein clearing virus]	NA
E03	52889131	52889381	251	52889354	17	5.01397	2.89189	2.28765	R48h_peak_1085	intergenic	Smechr0301186:E03:52953000-52953276:+:-63744	Smechr0301186(Smechr0301186)	NA	NA	NA	NA	NA
E03	53132542	53132750	209	53132666	39	8.44775	2.77125	5.34794	R48h_peak_1086	intergenic	Smechr0301187:E03:53205498-53208229:-:75583	Smechr0301187(Smechr0301187)	NA	NA	NA	uncharacterized protein LOC112940057 [Solanum lycopersicum]	NA
E03	53134074	53134274	201	53134232	193	22.8189	2.22475	19.0861	R48h_peak_1087	intergenic	Smechr0301187:E03:53205498-53208229:-:74055	Smechr0301187(Smechr0301187)	NA	NA	NA	uncharacterized protein LOC112940057 [Solanum lycopersicum]	NA
E03	53612925	53613178	254	53613089	102	16.1955	2.51658	12.6654	R48h_peak_1088	intergenic	Smechr0301192:E03:53588182-53591735:+:24869	Smechr0301192(Smechr0301192)	1;GO:0005783,cellular_component endoplasmic reticulum	NA	NA	hypothetical protein Saspl_021897 [Salvia splendens]	NA
E03	53688368	53688677	310	53688529	155	14.1264	1.96562	10.6829	R48h_peak_1089	intergenic	Smechr0301192:E03:53588182-53591735:+:100340	Smechr0301192(Smechr0301192)	1;GO:0005783,cellular_component endoplasmic reticulum	NA	NA	hypothetical protein Saspl_021897 [Salvia splendens]	NA
E03	53889895	53890107	213	53890018	40	13.1631	3.83097	9.76529	R48h_peak_1090	intergenic	Smechr0301194:E03:53907283-53907784:+:-17282	Smechr0301194(Smechr0301194)	NA	NA	NA	NA	NA
E03	54127258	54127484	227	54127387	15	5.6423	3.3606	2.82574	R48h_peak_1091	intergenic	Smechr0301199:E03:53934617-53955410:-:-171960	Smechr0301199(Smechr0301199)	2;GO:0003677,molecular_function DNA binding;GO:0005515,molecular_function protein binding	NA	NA	PREDICTED: calmodulin-binding transcription activator 4 isoform X1 [Solanum tuberosum]	CAMTA
E03	54155930	54156151	222	54156139	14	4.81278	3.05502	2.13212	R48h_peak_1092	intergenic	Smechr0301199:E03:53934617-53955410:-:-200630	Smechr0301199(Smechr0301199)	2;GO:0003677,molecular_function DNA binding;GO:0005515,molecular_function protein binding	NA	NA	PREDICTED: calmodulin-binding transcription activator 4 isoform X1 [Solanum tuberosum]	CAMTA
E03	54181207	54181409	203	54181306	422	64.2415	2.58991	59.9257	R48h_peak_1093	intergenic	Smechr0301199:E03:53934617-53955410:-:-225897	Smechr0301199(Smechr0301199)	2;GO:0003677,molecular_function DNA binding;GO:0005515,molecular_function protein binding	NA	NA	PREDICTED: calmodulin-binding transcription activator 4 isoform X1 [Solanum tuberosum]	CAMTA
E03	54285617	54285864	248	54285724	142	31.8588	3.20196	27.9392	R48h_peak_1094	intergenic	Smechr0301200:E03:54451016-54451874:+:-165276	Smechr0301200(Smechr0301200)	NA	NA	NA	NA	NA
E03	54560800	54560998	199	54560902	36	6.48567	2.43738	3.5702	R48h_peak_1095	intergenic	Smechr0301202:E03:54596581-54607049:+:-35682	Smechr0301202(Smechr0301202)	NA	NA	NA	PREDICTED: uncharacterized protein LOC102585391 [Solanum tuberosum]	NA
E03	54605661	54605911	251	54605810	19	8.15228	4.07336	5.07777	R48h_peak_1096	Smechr0301202:intron	Smechr0301203:E03:54612101-54612869:-:7083	Smechr0301203(Smechr0301203)	NA	NA	NA	hypothetical protein GLYMA_13G029800 [Glycine max]	NA
E03	55057505	55057708	204	55057565	57	12.951	3.00751	9.56342	R48h_peak_1097	intergenic	Smechr0301206:E03:54934653-54935434:-:-122172	Smechr0301206(Smechr0301206)	NA	NA	NA	NA	NA
E03	55066214	55066417	204	55066322	137	31.8811	3.28196	27.961	R48h_peak_1098	intergenic	Smechr0301206:E03:54934653-54935434:-:-130881	Smechr0301206(Smechr0301206)	NA	NA	NA	NA	NA
E03	55124566	55124874	309	55124738	328	68.2249	3.12997	63.8704	R48h_peak_1099	intergenic	Smechr0301206:E03:54934653-54935434:-:-189285	Smechr0301206(Smechr0301206)	NA	NA	NA	NA	NA
E03	55233432	55233636	205	55233548	89	23.0736	3.46128	19.3342	R48h_peak_1100	intergenic	Smechr0301207:E03:55313977-55314280:-:80746	Smechr0301207(Smechr0301207)	NA	NA	NA	hypothetical protein DBP04_26615, partial [Escherichia sp. R8]	NA
E03	55240753	55241148	396	55241001	54	5.88657	1.9736	3.04294	R48h_peak_1101	intergenic	Smechr0301207:E03:55313977-55314280:-:73330	Smechr0301207(Smechr0301207)	NA	NA	NA	hypothetical protein DBP04_26615, partial [Escherichia sp. R8]	NA
E03	55769678	55769878	201	55769749	27	5.89183	2.61627	3.04653	R48h_peak_1102	intergenic	Smechr0301219:E03:55703641-55707418:+:66136	Smechr0301219(Smechr0301219)	3;GO:0004672,molecular_function protein kinase activity;GO:0005524,molecular_function ATP binding;GO:0006468,biological_process protein phosphorylation	NA	NA	PREDICTED: cysteine-rich receptor-like protein kinase 3 [Solanum tuberosum]	NA
E03	55830052	55830269	218	55830088	16	6.30392	3.57064	3.40841	R48h_peak_1103	intergenic	Smechr0301220:E03:55848847-55850094:+:-18687	Smechr0301220(Smechr0301220)	NA	NA	NA	uncharacterized protein LOC101259144 isoform X3 [Solanum lycopersicum]	NA
E03	56017072	56017286	215	56017225	12	3.81632	2.73049	1.33923	R48h_peak_1104	intergenic	Smechr0301226:E03:56025215-56025665:+:-8036	Smechr0301226(Smechr0301226)	NA	NA	NA	hypothetical protein EJD97_011629 [Solanum chilense]	NA
E03	56613896	56614123	228	56614019	144	36.0769	3.47932	32.0868	R48h_peak_1105	intergenic	Smechr0301247:E03:56600932-56602510:+:13077	Smechr0301247(Smechr0301247)	NA	NA	NA	PREDICTED: uncharacterized protein LOC109217315 [Nicotiana attenuata]	NA
E03	56617198	56617467	270	56617313	122	16.8976	2.35978	13.3414	R48h_peak_1106	intergenic	Smechr0301247:E03:56600932-56602510:+:16400	Smechr0301247(Smechr0301247)	NA	NA	NA	PREDICTED: uncharacterized protein LOC109217315 [Nicotiana attenuata]	NA
E03	56621467	56621737	271	56621639	187	36.9342	2.96912	32.9304	R48h_peak_1107	intergenic	Smechr0301247:E03:56600932-56602510:+:20669	Smechr0301247(Smechr0301247)	NA	NA	NA	PREDICTED: uncharacterized protein LOC109217315 [Nicotiana attenuata]	NA
E03	56645211	56645461	251	56645380	17	6.70072	3.64453	3.76383	R48h_peak_1108	intergenic	Smechr0301248:E03:56675932-56676793:+:-30596	Smechr0301248(Smechr0301248)	NA	NA	NA	PREDICTED: WPP domain-associated protein-like [Solanum tuberosum]	NA
E03	57082541	57082755	215	57082597	65	6.46275	1.92917	3.54993	R48h_peak_1109	intergenic	Smechr0301264:E03:57076723-57078210:+:5924	Smechr0301264(Smechr0301264)	NA	E4.1.1.15, gadB, gadA, GAD; glutamate decarboxylase [EC:4.1.1.15]; K01580	map00250,map00410,map00430,map00650	PREDICTED: uncharacterized protein LOC107785828 [Nicotiana tabacum]	NA
E03	57295749	57296068	320	57295848	114	14.9859	2.28821	11.5047	R48h_peak_1110	intergenic	Smechr0301267:E03:57424880-57425051:+:-128972	Smechr0301267(Smechr0301267)	4;GO:0006397,biological_process mRNA processing;GO:0008270,molecular_function zinc ion binding;GO:0016567,biological_process protein ubiquitination;GO:0061630,molecular_function ubiquitin protein ligase activity	NA	NA	PREDICTED: E3 ubiquitin-protein ligase RBBP6-like [Solanum tuberosum]	NA
E03	57338634	57338828	195	57338745	25	7.01233	3.0721	4.04311	R48h_peak_1111	intergenic	Smechr0301267:E03:57424880-57425051:+:-86149	Smechr0301267(Smechr0301267)	4;GO:0006397,biological_process mRNA processing;GO:0008270,molecular_function zinc ion binding;GO:0016567,biological_process protein ubiquitination;GO:0061630,molecular_function ubiquitin protein ligase activity	NA	NA	PREDICTED: E3 ubiquitin-protein ligase RBBP6-like [Solanum tuberosum]	NA
E03	57383435	57383920	486	57383778	121	17.9274	2.44565	14.3353	R48h_peak_1112	intergenic	Smechr0301267:E03:57424880-57425051:+:-41203	Smechr0301267(Smechr0301267)	4;GO:0006397,biological_process mRNA processing;GO:0008270,molecular_function zinc ion binding;GO:0016567,biological_process protein ubiquitination;GO:0061630,molecular_function ubiquitin protein ligase activity	NA	NA	PREDICTED: E3 ubiquitin-protein ligase RBBP6-like [Solanum tuberosum]	NA
E03	58041406	58041606	201	58041495	101	26.8452	3.56467	23.02	R48h_peak_1113	intergenic	Smechr0301296:E03:58061049-58061347:-:19841	Smechr0301296(Smechr0301296)	1;GO:0046983,molecular_function protein dimerization activity	NA	NA	Polyprotein, putative [Solanum demissum]	NA
E03	58253886	58254087	202	58253958	27	7.3061	3.0403	4.30771	R48h_peak_1114	intergenic	Smechr0301303:E03:58277710-58278251:+:-23724	Smechr0301303(Smechr0301303)	NA	NA	NA	probable E3 ubiquitin-protein ligase ZFP1 [Solanum lycopersicum]	NA
E03	58404371	58404610	240	58404485	59	13.2562	2.9953	9.85308	R48h_peak_1115	intergenic	Smechr0301305:E03:58416207-58422670:+:-11717	Smechr0301305(Smechr0301305)	NA	NA	NA	PREDICTED: uncharacterized protein LOC102594150 [Solanum tuberosum]	NA
E03	58427484	58428092	609	58427983	20	5.1	2.72128	2.36294	R48h_peak_1116	intergenic	Smechr0301305:E03:58416207-58422670:+:11580	Smechr0301305(Smechr0301305)	NA	NA	NA	PREDICTED: uncharacterized protein LOC102594150 [Solanum tuberosum]	NA
E03	58674419	58674634	216	58674522	13	4.3969	2.94053	1.78178	R48h_peak_1117	intergenic	Smechr0301311:E03:58663353-58666643:-:-7883	Smechr0301311(Smechr0301311)	NA	NA	NA	serine/threonine-protein kinase ATM [Solanum pennellii]	NA
E03	58685385	58685578	194	58685492	67	9.47186	2.28697	6.29365	R48h_peak_1118	intergenic	Smechr0301311:E03:58663353-58666643:-:-18838	Smechr0301311(Smechr0301311)	NA	NA	NA	serine/threonine-protein kinase ATM [Solanum pennellii]	NA
E03	59240988	59241200	213	59241012	43	4.79231	1.94316	2.11511	R48h_peak_1119	intergenic	Smechr0301324:E03:59215887-59218228:-:-22865	Smechr0301324(Smechr0301324)	3;GO:0003677,molecular_function DNA binding;GO:0003899,molecular_function DNA-directed 5'-3' RNA polymerase activity;GO:0006351,biological_process transcription, DNA-templated	rpoC; DNA-directed RNA polymerase subunit beta' [EC:2.7.7.6]; K03046	map03020	hypothetical protein C5167_043822 [Papaver somniferum]	NA
E03	59242303	59242568	266	59242378	32	5.57787	2.34696	2.77846	R48h_peak_1120	intergenic	Smechr0301324:E03:59215887-59218228:-:-24207	Smechr0301324(Smechr0301324)	3;GO:0003677,molecular_function DNA binding;GO:0003899,molecular_function DNA-directed 5'-3' RNA polymerase activity;GO:0006351,biological_process transcription, DNA-templated	rpoC; DNA-directed RNA polymerase subunit beta' [EC:2.7.7.6]; K03046	map03020	hypothetical protein C5167_043822 [Papaver somniferum]	NA
E03	59247288	59247796	509	59247675	79	7.80253	1.95463	4.75935	R48h_peak_1121	intergenic	Smechr0301325:E03:59266212-59267340:-:19798	Smechr0301325(Smechr0301325)	NA	NA	NA	PREDICTED: uncharacterized protein LOC102591376 [Solanum tuberosum]	NA
E03	59316454	59316656	203	59316589	16	5.76617	3.31567	2.93548	R48h_peak_1122	intergenic	Smechr0301326:E03:59325824-59331514:+:-9269	Smechr0301326(Smechr0301326)	NA	NA	NA	PREDICTED: uncharacterized protein LOC104233720 [Nicotiana sylvestris]	NA
E03	59651276	59651608	333	59651520	51	4.95566	1.86595	2.25508	R48h_peak_1123	intergenic	Smechr0301330:E03:59601835-59604895:-:-46546	Smechr0301330(Smechr0301330)	NA	NA	NA	NA	NA
E03	59754148	59754341	194	59754256	29	6.87072	2.80315	3.9164	R48h_peak_1124	intergenic	Smechr0301332:E03:59744285-59746937:-:-7307	Smechr0301332(Smechr0301332)	NA	NA	NA	hypothetical protein BC332_06554 [Capsicum chinense]	NA
E03	59942096	59942430	335	59942427	16	5.30555	3.10334	2.53963	R48h_peak_1125	intergenic	Smechr0301339:E03:59946483-59949384:+:-4220	Smechr0301339(Smechr0301339)	4;GO:0000166,molecular_function nucleotide binding;GO:0003677,molecular_function DNA binding;GO:0003887,molecular_function DNA-directed DNA polymerase activity;GO:0006260,biological_process DNA replication	NA	NA	hypothetical protein T459_27559 [Capsicum annuum]	NA
E03	60342962	60343197	236	60343179	17	5.44233	3.07633	2.65866	R48h_peak_1126	intergenic	Smechr0301351:E03:60358351-60358732:+:-15272	Smechr0301351(Smechr0301351)	NA	NA	NA	PREDICTED: nuclear transcription factor Y subunit B-4-like [Nicotiana tomentosiformis]	NF-YB
E03	60599126	60599361	236	60599231	228	30.5604	2.38153	26.6632	R48h_peak_1127	intergenic	Smechr0301356:E03:60545501-60546363:+:53742	Smechr0301356(Smechr0301356)	NA	NA	NA	PREDICTED: nuclear transcription factor Y subunit B-1-like isoform X2 [Solanum tuberosum]	NF-YB
E03	60611047	60611259	213	60611132	184	26.5562	2.45816	22.737	R48h_peak_1128	intergenic	Smechr0301357:E03:60659280-60659669:+:-48127	Smechr0301357(Smechr0301357)	NA	NA	NA	PREDICTED: nuclear transcription factor Y subunit B-1-like isoform X2 [Solanum tuberosum]	NA
E03	60612887	60613123	237	60613025	918	195.016	3.22904	189.711	R48h_peak_1129	intergenic	Smechr0301357:E03:60659280-60659669:+:-46275	Smechr0301357(Smechr0301357)	NA	NA	NA	PREDICTED: nuclear transcription factor Y subunit B-1-like isoform X2 [Solanum tuberosum]	NA
E03	61573095	61573310	216	61573202	215	37.5776	2.76056	33.5638	R48h_peak_1130	intergenic	Smechr0301379:E03:61562961-61563983:-:-9219	Smechr0301379(Smechr0301379)	NA	NA	NA	putative coat protein [Nicotiana tabacum]	NA
E03	61576655	61577033	379	61576882	338	37.1658	2.18545	33.1585	R48h_peak_1131	intergenic	Smechr0301379:E03:61562961-61563983:-:-12860	Smechr0301379(Smechr0301379)	NA	NA	NA	putative coat protein [Nicotiana tabacum]	NA
E03	61732083	61732310	228	61732223	32	8.44149	3.08346	5.34284	R48h_peak_1132	intergenic	Smechr0301385:E03:61714137-61715176:-:-17020	Smechr0301385(Smechr0301385)	1;GO:0031047,biological_process gene silencing by RNA	NA	NA	PREDICTED: protein SUPPRESSOR OF GENE SILENCING 3-like [Nicotiana sylvestris]	NA
E03	61819884	61820234	351	61820104	16	6.30392	3.57064	3.40841	R48h_peak_1133	intergenic	Smechr0301387:E03:61788116-61792379:-:-27679	Smechr0301387(Smechr0301387)	NA	NA	NA	hypothetical protein C2845_PM06G12690 [Panicum miliaceum]	NA
E03	61907029	61907286	258	61907073	15	5.63641	3.35772	2.82574	R48h_peak_1134	intergenic	Smechr0301389:E03:61927549-61928487:-:21330	Smechr0301389(Smechr0301389)	1;GO:0031047,biological_process gene silencing by RNA	NA	NA	PREDICTED: protein SUPPRESSOR OF GENE SILENCING 3 [Capsicum annuum]	NA
E03	62128373	62128617	245	62128441	15	4.71815	2.92079	2.05287	R48h_peak_1135	intergenic	Smechr0301393:E03:62132468-62132732:-:4237	Smechr0301393(Smechr0301393)	NA	NA	NA	PREDICTED: protein SUPPRESSOR OF GENE SILENCING 3-like isoform X4 [Nicotiana tomentosiformis]	NA
E03	62283393	62283586	194	62283448	16	6.30392	3.57064	3.40841	R48h_peak_1136	intergenic	Smechr0301405:E03:62278909-62279544:-:-3945	Smechr0301405(Smechr0301405)	NA	ABCB1, CD243; ATP-binding cassette, subfamily B (MDR/TAP), member 1 [EC:7.6.2.2]; K05658	map02010	uncharacterized protein LOC107022623 isoform X2 [Solanum pennellii]	NA
E03	62361434	62361709	276	62361670	15	5.6423	3.3606	2.82574	R48h_peak_1137	intergenic	Smechr0301408:E03:62392581-62393482:-:31911	Smechr0301408(Smechr0301408)	NA	NA	NA	PREDICTED: putative F-box protein PP2-B12 [Solanum tuberosum]	NA
E03	62568935	62569170	236	62569139	14	3.78313	2.56361	1.33923	R48h_peak_1138	intergenic	Smechr0301410:E03:62604296-62607549:-:38497	Smechr0301410(Smechr0301410)	NA	NA	NA	PREDICTED: basic salivary proline-rich protein 2-like [Solanum tuberosum]	NA
E03	62820341	62820580	240	62820472	337	81.7034	3.5015	77.2245	R48h_peak_1139	intergenic	Smechr0301415:E03:62828544-62828856:-:8396	Smechr0301415(Smechr0301415)	3;GO:0000723,biological_process telomere maintenance;GO:0003678,molecular_function DNA helicase activity;GO:0006281,biological_process DNA repair	NA	NA	PREDICTED: uncharacterized protein LOC107787946, partial [Nicotiana tabacum]	NA
E03	62862765	62863251	487	62862840	42	11.9536	3.42137	8.61855	R48h_peak_1140	Smechr0301418:intron	Smechr0301417:E03:62856765-62860269:-:-2738	Smechr0301417(Smechr0301417)	NA	PSME4; proteasome activator subunit 4; K06699	map03050	PREDICTED: polygalacturonase-1 non-catalytic subunit beta [Solanum tuberosum]	NA
E03	63443220	63443429	210	63443343	147	26.6417	2.77971	22.8209	R48h_peak_1141	intergenic	Smechr0301445:E03:63456237-63456687:-:13363	Smechr0301445(Smechr0301445)	NA	NA	NA	PREDICTED: MADS-box transcription factor 31-like [Nicotiana sylvestris]	NA
E03	64834652	64834853	202	64834772	14	5.00613	3.15056	2.28223	R48h_peak_1142	intergenic	Smechr0301481:E03:64861899-64869359:+:-27147	Smechr0301481(Smechr0301481)	3;GO:0015079,molecular_function potassium ion transmembrane transporter activity;GO:0016020,cellular_component membrane;GO:0071805,biological_process potassium ion transmembrane transport	NA	NA	Potassium transporter 10 [Capsicum baccatum]	NA
E03	64901456	64901655	200	64901546	125	23.1981	2.79793	19.4559	R48h_peak_1143	intergenic	Smechr0301481:E03:64861899-64869359:+:39656	Smechr0301481(Smechr0301481)	3;GO:0015079,molecular_function potassium ion transmembrane transporter activity;GO:0016020,cellular_component membrane;GO:0071805,biological_process potassium ion transmembrane transport	NA	NA	Potassium transporter 10 [Capsicum baccatum]	NA
E03	64922044	64922244	201	64922146	69	12.0357	2.58098	8.69629	R48h_peak_1144	intergenic	Smechr0301481:E03:64861899-64869359:+:60244	Smechr0301481(Smechr0301481)	3;GO:0015079,molecular_function potassium ion transmembrane transporter activity;GO:0016020,cellular_component membrane;GO:0071805,biological_process potassium ion transmembrane transport	NA	NA	Potassium transporter 10 [Capsicum baccatum]	NA
E03	64958399	64958927	529	64958450	105	5.63657	1.5987	2.82574	R48h_peak_1145	intergenic	Smechr0301482:E03:65005016-65013601:+:-46353	Smechr0301482(Smechr0301482)	2;GO:0003824,molecular_function catalytic activity;GO:0005992,biological_process trehalose biosynthetic process	TPS; trehalose 6-phosphate synthase/phosphatase [EC:2.4.1.15 3.1.3.12]; K16055	map00500	PREDICTED: probable alpha,alpha-trehalose-phosphate synthase [UDP-forming] 9 [Nicotiana attenuata]	NA
E03	66823500	66823703	204	66823615	45	11.1427	3.10663	7.85437	R48h_peak_1146	Smechr0301565:intron	Smechr0301565:E03:66818522-66831795:+:5079	Smechr0301565(Smechr0301565)	NA	NA	NA	hypothetical protein BC332_18181 [Capsicum chinense]	NA
E03	66866424	66866675	252	66866544	65	16.412	3.29483	12.8735	R48h_peak_1147	intergenic	Smechr0301566:E03:66831968-66832819:+:34581	Smechr0301566(Smechr0301566)	NA	E3.2.1.21; beta-glucosidase [EC:3.2.1.21]; K01188	map00460,map00500,map00940	hypothetical protein CRG98_006606 [Punica granatum]	NA
E03	67165891	67166220	330	67165992	39	6.2104	2.29632	3.32999	R48h_peak_1148	intergenic	Smechr0301579:E03:67150682-67158801:+:15373	Smechr0301579(Smechr0301579)	NA	NA	NA	hypothetical protein SDM1_25t00002 [Solanum demissum]	NA
E03	67341669	67341886	218	67341789	232	36.0923	2.58355	32.102	R48h_peak_1149	intergenic	Smechr0301582:E03:67249508-67249788:+:92269	Smechr0301582(Smechr0301582)	NA	AQR; intron-binding protein aquarius; K12874	map03040	PREDICTED: uncharacterized protein LOC104240027 [Nicotiana sylvestris]	NA
E03	67356444	67356665	222	67356535	80	17.8666	3.07107	14.2765	R48h_peak_1150	intergenic	Smechr0301582:E03:67249508-67249788:+:107046	Smechr0301582(Smechr0301582)	NA	AQR; intron-binding protein aquarius; K12874	map03040	PREDICTED: uncharacterized protein LOC104240027 [Nicotiana sylvestris]	NA
E03	67357373	67357596	224	67357455	63	20.3398	4.01845	16.6726	R48h_peak_1151	intergenic	Smechr0301582:E03:67249508-67249788:+:107976	Smechr0301582(Smechr0301582)	NA	AQR; intron-binding protein aquarius; K12874	map03040	PREDICTED: uncharacterized protein LOC104240027 [Nicotiana sylvestris]	NA
E03	67372244	67372455	212	67372354	108	22.8195	3.02128	19.0867	R48h_peak_1152	intergenic	Smechr0301582:E03:67249508-67249788:+:122841	Smechr0301582(Smechr0301582)	NA	AQR; intron-binding protein aquarius; K12874	map03040	PREDICTED: uncharacterized protein LOC104240027 [Nicotiana sylvestris]	NA
E03	67375341	67375544	204	67375459	48	12.8485	3.32367	9.4668	R48h_peak_1153	intergenic	Smechr0301582:E03:67249508-67249788:+:125934	Smechr0301582(Smechr0301582)	NA	AQR; intron-binding protein aquarius; K12874	map03040	PREDICTED: uncharacterized protein LOC104240027 [Nicotiana sylvestris]	NA
E03	67377109	67377322	214	67377286	72	6.80873	1.90519	3.86056	R48h_peak_1154	intergenic	Smechr0301582:E03:67249508-67249788:+:127707	Smechr0301582(Smechr0301582)	NA	AQR; intron-binding protein aquarius; K12874	map03040	PREDICTED: uncharacterized protein LOC104240027 [Nicotiana sylvestris]	NA
E03	67664225	67664435	211	67664308	27	12.3082	4.78532	8.95469	R48h_peak_1155	intergenic	Smechr0301583:E03:67681692-67683309:-:18979	Smechr0301583(Smechr0301583)	3;GO:0003677,molecular_function DNA binding;GO:0003899,molecular_function DNA-directed 5'-3' RNA polymerase activity;GO:0006351,biological_process transcription, DNA-templated	NA	NA	PREDICTED: DNA-directed RNA polymerase 2, chloroplastic/mitochondrial [Nicotiana tabacum]	NA
E03	67980739	67980972	234	67980848	177	26.955	2.52811	23.1277	R48h_peak_1156	intergenic	Smechr0301587:E03:68109791-68117705:-:136850	Smechr0301587(Smechr0301587)	NA	NA	NA	PREDICTED: DEAD-box ATP-dependent RNA helicase 41 [Capsicum annuum]	NA
E03	67985515	67985761	247	67985720	97	10.9721	2.10635	7.6946	R48h_peak_1157	intergenic	Smechr0301587:E03:68109791-68117705:-:132067	Smechr0301587(Smechr0301587)	NA	NA	NA	PREDICTED: DEAD-box ATP-dependent RNA helicase 41 [Capsicum annuum]	NA
E03	68054449	68054831	383	68054580	143	7.86088	1.63735	4.8109	R48h_peak_1158	intergenic	Smechr0301587:E03:68109791-68117705:-:63065	Smechr0301587(Smechr0301587)	NA	NA	NA	PREDICTED: DEAD-box ATP-dependent RNA helicase 41 [Capsicum annuum]	NA
E03	68215457	68215668	212	68215541	84	7.70111	1.90326	4.66565	R48h_peak_1159	intergenic	Smechr0301588:E03:68237941-68245722:-:30160	Smechr0301588(Smechr0301588)	3;GO:0005524,molecular_function ATP binding;GO:0006298,biological_process mismatch repair;GO:0030983,molecular_function mismatched DNA binding	MSH3; DNA mismatch repair protein MSH3; K08736	map03430	hypothetical protein T459_07534 [Capsicum annuum]	NA
E03	68218999	68219243	245	68219136	203	29.2763	2.46607	25.4024	R48h_peak_1160	intergenic	Smechr0301588:E03:68237941-68245722:-:26601	Smechr0301588(Smechr0301588)	3;GO:0005524,molecular_function ATP binding;GO:0006298,biological_process mismatch repair;GO:0030983,molecular_function mismatched DNA binding	MSH3; DNA mismatch repair protein MSH3; K08736	map03430	hypothetical protein T459_07534 [Capsicum annuum]	NA
E03	68486527	68486974	448	68486673	17	5.01397	2.89189	2.28765	R48h_peak_1161	intergenic	Smechr0301598:E03:68547086-68548136:+:-60336	Smechr0301598(Smechr0301598)	NA	NA	NA	PREDICTED: uncharacterized protein LOC107058289 [Solanum tuberosum]	NA
E03	68622345	68622646	302	68622424	58	6.47609	2.00951	3.56153	R48h_peak_1162	intergenic	Smechr0301601:E03:68611727-68612476:-:-10019	Smechr0301601(Smechr0301601)	1;GO:0005515,molecular_function protein binding	FLS2; LRR receptor-like serine/threonine-protein kinase FLS2 [EC:2.7.11.1]; K13420	map04016,map04626	PREDICTED: probable LRR receptor-like serine/threonine-protein kinase At3g47570 [Capsicum annuum]	NA
E03	69466682	69466912	231	69466785	18	7.69821	3.99071	4.66284	R48h_peak_1163	intergenic	Smechr0301627:E03:69417679-69418854:+:49117	Smechr0301627(Smechr0301627)	2;GO:0003676,molecular_function nucleic acid binding;GO:0004523,molecular_function RNA-DNA hybrid ribonuclease activity	RBOH; respiratory burst oxidase [EC:1.6.3.- 1.11.1.-]; K13447	map04016,map04626	NA	NA
E03	70128279	70128572	294	70128403	88	15.3256	2.63015	11.8307	R48h_peak_1164	intergenic	Smechr0301657:E03:70113919-70116483:-:-11942	Smechr0301657(Smechr0301657)	2;GO:0016491,molecular_function oxidoreductase activity;GO:0055114,biological_process oxidation-reduction process	NA	NA	PREDICTED: non-functional NADPH-dependent codeinone reductase 2-like [Solanum tuberosum]	NA
E03	70575094	70575567	474	70575404	90	13.7968	2.44644	10.3687	R48h_peak_1165	intergenic	Smechr0301675:E03:70610262-70610415:-:35085	Smechr0301675(Smechr0301675)	NA	NA	NA	PREDICTED: uncharacterized protein LOC102580982 [Solanum tuberosum]	NA
E03	70701903	70702295	393	70701980	13	4.3969	2.94053	1.78178	R48h_peak_1166	intergenic	Smechr0301678:E03:70672593-70672977:-:-29121	Smechr0301678(Smechr0301678)	3;GO:0000723,biological_process telomere maintenance;GO:0003678,molecular_function DNA helicase activity;GO:0006281,biological_process DNA repair	NA	NA	ATP-dependent DNA helicase PIF1-like [Solanum pennellii]	NA
E03	70911203	70912203	1001	70911397	408	529.974	46.2856	523.692	R48h_peak_1167	intergenic	Smechr0301682:E03:70929142-70931957:+:-17439	Smechr0301682(Smechr0301682)	2;GO:0003676,molecular_function nucleic acid binding;GO:0004523,molecular_function RNA-DNA hybrid ribonuclease activity	NA	NA	uncharacterized protein LOC104646365 [Solanum lycopersicum]	NA
E03	71139508	71139729	222	71139635	20	9.1796	4.41079	6.0227	R48h_peak_1168	intergenic	Smechr0301691:E03:71121453-71134687:+:18165	Smechr0301691(Smechr0301691)	2;GO:0003676,molecular_function nucleic acid binding;GO:0005524,molecular_function ATP binding	SKI2, SKIV2L; antiviral helicase SKI2 [EC:3.6.4.-]; K12599	map03018	PREDICTED: DEAD-box ATP-dependent RNA helicase ISE2, chloroplastic [Solanum tuberosum]	NA
E03	71525554	71525750	197	71525625	81	18.3783	3.10899	14.7709	R48h_peak_1169	intergenic	Smechr0301704:E03:71543308-71547031:+:-17656	Smechr0301704(Smechr0301704)	1;GO:0005515,molecular_function protein binding	ER; LRR receptor-like serine/threonine-protein kinase ERECTA [EC:2.7.11.1]; K20718	map04016	hypothetical protein EJD97_001774 [Solanum chilense]	NA
E03	71703811	71704150	340	71703973	189	17.943	2.01504	14.3502	R48h_peak_1170	intergenic	Smechr0301708:E03:71695158-71697711:+:8822	Smechr0301708(Smechr0301708)	6;GO:0005515,molecular_function protein binding;GO:0005634,cellular_component nucleus;GO:0008270,molecular_function zinc ion binding;GO:0016571,biological_process histone methylation;GO:0018024,molecular_function histone-lysine N-methyltransferase activity;GO:0034968,biological_process histone lysine methylation	EHMT; [histone H3]-lysine9 N-trimethyltransferase EHMT [EC:2.1.1.355]; K11420	map00310	histone-lysine N-methyltransferase, H3 lysine-9 specific SUVH6-like [Solanum lycopersicum]	SET
E03	71772509	71772759	251	71772629	15	5.43245	3.25869	2.65074	R48h_peak_1171	intergenic	Smechr0301712:E03:71787415-71797432:+:-14781	Smechr0301712(Smechr0301712)	5;GO:0005524,molecular_function ATP binding;GO:0016021,cellular_component integral component of membrane;GO:0016887,molecular_function ATPase activity;GO:0042626,molecular_function ATPase activity, coupled to transmembrane movement of substances;GO:0055085,biological_process transmembrane transport	ABCB1, CD243; ATP-binding cassette, subfamily B (MDR/TAP), member 1 [EC:7.6.2.2]; K05658	map02010	putative ABC transporter B family member 8 [Solanum pennellii]	NA
E03	72545504	72545757	254	72545559	23	4.37061	2.32353	1.78178	R48h_peak_1172	intergenic	Smechr0301741:E03:72577447-72577777:+:-31817	Smechr0301741(Smechr0301741)	NA	PIAS1; E3 SUMO-protein ligase PIAS1 [EC:2.3.2.-]; K04706	map04120	PREDICTED: uncharacterized protein LOC107821762 [Nicotiana tabacum]	NA
E03	73221855	73222075	221	73222014	14	4.57386	2.93841	1.93137	R48h_peak_1173	Smechr0301775:intron	Smechr0301775:E03:73221051-73239770:-:17805	Smechr0301775(Smechr0301775)	NA	NA	NA	PREDICTED: uncharacterized protein LOC102581124 [Solanum tuberosum]	NA
E03	73249263	73249467	205	73249370	16	6.30392	3.57064	3.40841	R48h_peak_1174	intergenic	Smechr0301775:E03:73221051-73239770:-:-9594	Smechr0301775(Smechr0301775)	NA	NA	NA	PREDICTED: uncharacterized protein LOC102581124 [Solanum tuberosum]	NA
E03	73404829	73405212	384	73405123	43	3.84307	1.76831	1.36128	R48h_peak_1175	intergenic	Smechr0301779:E03:73372538-73378495:-:-26525	Smechr0301779(Smechr0301779)	1;GO:0003677,molecular_function DNA binding	NA	NA	B3 domain-containing protein Os01g0905400-like [Solanum lycopersicum]	B3
E03	73431045	73431396	352	73431225	154	6.48906	1.52328	3.57355	R48h_peak_1176	intergenic	Smechr0301779:E03:73372538-73378495:-:-52725	Smechr0301779(Smechr0301779)	1;GO:0003677,molecular_function DNA binding	NA	NA	B3 domain-containing protein Os01g0905400-like [Solanum lycopersicum]	B3
E03	73500098	73500302	205	73500197	24	6.86736	3.09019	3.91433	R48h_peak_1177	Smechr0301780:intron	Smechr0301780:E03:73494745-73502401:-:2201	Smechr0301780(Smechr0301780)	NA	RFA1, RPA1, rpa; replication factor A1; K07466	map03030,map03420,map03430,map03440	PREDICTED: replication protein A 70 kDa DNA-binding subunit B-like [Solanum tuberosum]	NA
E03	74007028	74007356	329	74007154	71	10.8019	2.39149	7.53448	R48h_peak_1178	intergenic	Smechr0301793:E03:73996370-73996936:+:10821	Smechr0301793(Smechr0301793)	NA	NA	NA	PREDICTED: 14 kDa proline-rich protein DC2.15-like [Solanum tuberosum]	NA
E03	74018477	74018683	207	74018532	66	14.3296	2.95891	10.8768	R48h_peak_1179	intergenic	Smechr0301794:E03:74025136-74025382:+:-6556	Smechr0301794(Smechr0301794)	NA	NA	NA	PREDICTED: 14 kDa proline-rich protein DC2.15-like [Solanum tuberosum]	NA
E03	74032891	74033106	216	74033031	22	8.64793	3.93087	5.5322	R48h_peak_1180	intergenic	Smechr0301794:E03:74025136-74025382:+:7862	Smechr0301794(Smechr0301794)	NA	NA	NA	PREDICTED: 14 kDa proline-rich protein DC2.15-like [Solanum tuberosum]	NA
E03	74193819	74194032	214	74193854	13	4.3969	2.94053	1.78178	R48h_peak_1181	intergenic	Smechr0301801:E03:74154500-74159551:+:39425	Smechr0301801(Smechr0301801)	4;GO:0004553,molecular_function hydrolase activity, hydrolyzing O-glycosyl compounds;GO:0004564,molecular_function beta-fructofuranosidase activity;GO:0004575,molecular_function sucrose alpha-glucosidase activity;GO:0005975,biological_process carbohydrate metabolic process	INV, sacA; beta-fructofuranosidase [EC:3.2.1.26]; K01193	map00052,map00500	vacuolar invertase [Solanum tuberosum]	NA
E03	74360541	74360810	270	74360579	62	5.1329	1.78313	2.3926	R48h_peak_1182	intergenic	Smechr0301804:E03:74331576-74333345:-:-27330	Smechr0301804(Smechr0301804)	3;GO:0004857,molecular_function enzyme inhibitor activity;GO:0030599,molecular_function pectinesterase activity;GO:0042545,biological_process cell wall modification	E3.1.1.11; pectinesterase [EC:3.1.1.11]; K01051	map00040	PREDICTED: probable pectinesterase/pectinesterase inhibitor 17 [Solanum tuberosum]	NA
E03	74363094	74363291	198	74363168	64	15.8693	3.24491	12.352	R48h_peak_1183	intergenic	Smechr0301804:E03:74331576-74333345:-:-29847	Smechr0301804(Smechr0301804)	3;GO:0004857,molecular_function enzyme inhibitor activity;GO:0030599,molecular_function pectinesterase activity;GO:0042545,biological_process cell wall modification	E3.1.1.11; pectinesterase [EC:3.1.1.11]; K01051	map00040	PREDICTED: probable pectinesterase/pectinesterase inhibitor 17 [Solanum tuberosum]	NA
E03	74366462	74366673	212	74366581	155	19.1259	2.25144	15.4946	R48h_peak_1184	intergenic	Smechr0301804:E03:74331576-74333345:-:-33222	Smechr0301804(Smechr0301804)	3;GO:0004857,molecular_function enzyme inhibitor activity;GO:0030599,molecular_function pectinesterase activity;GO:0042545,biological_process cell wall modification	E3.1.1.11; pectinesterase [EC:3.1.1.11]; K01051	map00040	PREDICTED: probable pectinesterase/pectinesterase inhibitor 17 [Solanum tuberosum]	NA
E03	75514752	75514948	197	75514852	78	20.7241	3.48886	17.0462	R48h_peak_1185	intergenic	Smechr0301852:E03:75522794-75523563:-:8713	Smechr0301852(Smechr0301852)	NA	NA	NA	hypothetical protein CQW23_01936 [Capsicum baccatum]	NA
E03	75691923	75692150	228	75692010	15	5.6423	3.3606	2.82574	R48h_peak_1186	intergenic	Smechr0301856:E03:75789710-75798941:+:-97674	Smechr0301856(Smechr0301856)	NA	NA	NA	protein PPLZ12 [Capsicum annuum]	NA
E03	76249347	76249637	291	76249617	12	3.81632	2.73049	1.33923	R48h_peak_1187	intergenic	Smechr0301874:E03:76253767-76254125:+:-4275	Smechr0301874(Smechr0301874)	NA	NA	NA	NA	NA
E03	76533533	76533775	243	76533710	24	5.40701	2.60885	2.63025	R48h_peak_1188	intergenic	Smechr0301882:E03:76553381-76555537:+:-19727	Smechr0301882(Smechr0301882)	NA	NA	NA	PREDICTED: uncharacterized protein LOC102604397 [Solanum tuberosum]	NA
E03	76534004	76534219	216	76534049	31	11.1743	3.95545	7.88433	R48h_peak_1189	intergenic	Smechr0301882:E03:76553381-76555537:+:-19270	Smechr0301882(Smechr0301882)	NA	NA	NA	PREDICTED: uncharacterized protein LOC102604397 [Solanum tuberosum]	NA
E03	77361663	77361912	250	77361713	19	8.42853	4.20075	5.33119	R48h_peak_1190	intergenic	Smechr0301915:E03:77354884-77358445:-:-3342	Smechr0301915(Smechr0301915)	NA	NA	NA	PREDICTED: protein LONGIFOLIA 1 isoform X2 [Solanum tuberosum]	NA
E03	77469214	77469416	203	77469320	21	9.9418	4.61687	6.73102	R48h_peak_1191	intergenic	Smechr0301918:E03:77440351-77442253:-:-27061	Smechr0301918(Smechr0301918)	4;GO:0004601,molecular_function peroxidase activity;GO:0006979,biological_process response to oxidative stress;GO:0020037,molecular_function heme binding;GO:0055114,biological_process oxidation-reduction process	E1.11.1.7; peroxidase [EC:1.11.1.7]; K00430	map00940	Peroxidase 66 [Capsicum baccatum]	NA
E03	77587832	77588030	199	77587924	121	21.6761	2.73174	17.9726	R48h_peak_1192	intergenic	Smechr0301921:E03:77571888-77578244:-:-9686	Smechr0301921(Smechr0301921)	NA	NA	NA	PREDICTED: nuclear transcription factor Y subunit C-1-like [Solanum tuberosum]	NA
E03	78812382	78812589	208	78812487	18	6.55086	3.46844	3.6288	R48h_peak_1193	Smechr0301992:intron	Smechr0301993:E03:78818016-78818277:+:-5531	Smechr0301993(Smechr0301993)	NA	NA	NA	PREDICTED: F-box/LRR-repeat protein At3g48880-like isoform X2 [Capsicum annuum]	NA
E03	79879969	79880190	222	79880095	64	11.5201	2.61228	8.21004	R48h_peak_1194	intergenic	Smechr0302055:E03:79887871-79897102:+:-7792	Smechr0302055(Smechr0302055)	5;GO:0004672,molecular_function protein kinase activity;GO:0004842,molecular_function ubiquitin-protein transferase activity;GO:0005524,molecular_function ATP binding;GO:0006468,biological_process protein phosphorylation;GO:0016567,biological_process protein ubiquitination	NA	NA	PREDICTED: U-box domain-containing protein 32 isoform X1 [Solanum tuberosum]	NA
E03	79928477	79928705	229	79928610	105	15.1813	2.39348	11.6925	R48h_peak_1195	intergenic	Smechr0302058:E03:79909626-79916763:-:-11827	Smechr0302058(Smechr0302058)	1;GO:0006511,biological_process ubiquitin-dependent protein catabolic process	SKP1, CBF3D; S-phase kinase-associated protein 1; K03094	map04120,map04141	PREDICTED: SKP1-like protein 21 isoform X1 [Solanum tuberosum]	NA
E03	80773663	80773868	206	80773750	13	4.3969	2.94053	1.78178	R48h_peak_1196	intergenic	Smechr0302127:E03:80792601-80797073:+:-18836	Smechr0302127(Smechr0302127)	2;GO:0016021,cellular_component integral component of membrane;GO:0055085,biological_process transmembrane transport	NA	NA	S-type anion channel SLAH2-like [Solanum pennellii]	NA
E03	80850387	80850620	234	80850505	23	10.7777	4.70086	7.51166	R48h_peak_1197	intergenic	Smechr0302130:E03:80831602-80844106:+:18901	Smechr0302130(Smechr0302130)	4;GO:0000015,cellular_component phosphopyruvate hydratase complex;GO:0000287,molecular_function magnesium ion binding;GO:0004634,molecular_function phosphopyruvate hydratase activity;GO:0006096,biological_process glycolytic process	ENO, eno; enolase [EC:4.2.1.11]; K01689	map00010,map03018	enolase 1, chloroplastic [Solanum pennellii]	NA
E03	80929502	80929866	365	80929721	77	11.2684	2.35706	7.97327	R48h_peak_1198	intergenic	Smechr0302131:E03:80971404-80971824:+:-41720	Smechr0302131(Smechr0302131)	NA	NA	NA	hypothetical protein A4A49_02974 [Nicotiana attenuata]	NA
E03	82211802	82212080	279	82211919	23	7.64429	3.44302	4.61646	R48h_peak_1199	intergenic	Smechr0302210:E03:82190497-82204382:-:-7558	Smechr0302210(Smechr0302210)	NA	NA	NA	PREDICTED: protein DEFECTIVE IN MERISTEM SILENCING 3-like [Solanum tuberosum]	NA
E03	82564824	82565073	250	82564891	23	8.16312	3.63777	5.08662	R48h_peak_1200	intergenic	Smechr0302240:E03:82573242-82575801:+:-8294	Smechr0302240(Smechr0302240)	NA	NA	NA	PREDICTED: pentatricopeptide repeat-containing protein At2g13600-like [Solanum tuberosum]	NA
E03	83236745	83236938	194	83236762	15	5.63641	3.35772	2.82574	R48h_peak_1201	intergenic	Smechr0302305:E03:83237843-83242262:-:5421	Smechr0302305(Smechr0302305)	3;GO:0016020,cellular_component membrane;GO:0016021,cellular_component integral component of membrane;GO:0022857,molecular_function transmembrane transporter activity	NA	NA	WAT1-related protein At5g64700-like [Solanum pennellii]	NA
E03	84270422	84270626	205	84270504	146	17.5515	2.21707	13.9727	R48h_peak_1202	intergenic	Smechr0302406:E03:84261926-84263979:-:-6544	Smechr0302406(Smechr0302406)	1;GO:0016021,cellular_component integral component of membrane	NA	NA	PREDICTED: bidirectional sugar transporter SWEET14-like [Solanum tuberosum]	NA
E03	84275492	84275770	279	84275567	54	9.37411	2.51174	6.20333	R48h_peak_1203	intergenic	Smechr0302407:E03:84281390-84282720:-:7089	Smechr0302407(Smechr0302407)	1;GO:0016021,cellular_component integral component of membrane	NA	NA	bidirectional sugar transporter N3-like isoform X1 [Solanum pennellii]	NA
E03	84520316	84520510	195	84520389	24	8.27122	3.58648	5.18777	R48h_peak_1204	intergenic	Smechr0302426:E03:84504557-84515860:-:-4552	Smechr0302426(Smechr0302426)	3;GO:0004672,molecular_function protein kinase activity;GO:0005524,molecular_function ATP binding;GO:0006468,biological_process protein phosphorylation	NA	NA	putative serine/threonine-protein kinase [Capsicum annuum]	NA
E03	84745592	84745896	305	84745799	23	7.64429	3.44302	4.61646	R48h_peak_1205	intergenic	Smechr0302445:E03:84738847-84741080:-:-4663	Smechr0302445(Smechr0302445)	NA	NA	NA	PREDICTED: mitochondrial phosphate carrier protein 3, mitochondrial-like [Solanum tuberosum]	NA
E03	85245459	85245695	237	85245603	128	15.8504	2.23489	12.3338	R48h_peak_1206	Smechr0302491:intron	Smechr0302491:E03:85240181-85255013:-:9436	Smechr0302491(Smechr0302491)	1;GO:0005515,molecular_function protein binding	EFR; LRR receptor-like serine/threonine-protein kinase EFR [EC:2.7.11.1]; K13428	map04626	putative receptor-like protein kinase At3g47110 [Solanum lycopersicum]	NA
E03	85286708	85286910	203	85286863	25	6.78375	2.99709	3.83744	R48h_peak_1207	intergenic	Smechr0302494:E03:85274573-85281891:-:-4917	Smechr0302494(Smechr0302494)	NA	NA	NA	PREDICTED: uncharacterized protein LOC107862824 [Capsicum annuum]	NA
E03	87372558	87372757	200	87372658	20	9.17138	4.40701	6.0155	R48h_peak_1208	intergenic	Smechr0302703:E03:87358470-87360239:-:-12418	Smechr0302703(Smechr0302703)	NA	NA	NA	PREDICTED: protein ODORANT1-like [Solanum tuberosum]	MYB
E03	87668593	87668927	335	87668823	18	4.43389	2.58722	1.81534	R48h_peak_1209	intergenic	Smechr0302727:E03:87711288-87711657:+:-42528	Smechr0302727(Smechr0302727)	NA	NA	NA	PREDICTED: putative F-box protein At1g70970 [Solanum tuberosum]	NA
E03	87995109	87995315	207	87995181	16	4.10861	2.57675	1.57862	R48h_peak_1210	intergenic	Smechr0302755:E03:88006315-88015079:+:-11103	Smechr0302755(Smechr0302755)	NA	NA	NA	PREDICTED: uncharacterized protein LOC102593326 [Solanum tuberosum]	NA
E03	89649731	89649973	243	89649819	115	24.5768	3.0572	20.8014	R48h_peak_1211	intergenic	Smechr0302947:E03:89641729-89642730:+:8122	Smechr0302947(Smechr0302947)	2;GO:0008083,molecular_function growth factor activity;GO:0010082,biological_process regulation of root meristem growth	NA	NA	PREDICTED: uncharacterized protein LOC107060152 [Solanum tuberosum]	NA
E03	93576906	93577104	199	93577048	16	5.79726	3.3302	2.96137	R48h_peak_1212	intergenic	Smechr0303388:E03:93579903-93584519:+:-2898	Smechr0303388(Smechr0303388)	NA	NA	NA	PREDICTED: uncharacterized protein LOC102598336 [Solanum tuberosum]	NA
E03	93580403	93580721	319	93580536	21	9.95048	4.62083	6.73849	R48h_peak_1213	Smechr0303388:exon	Smechr0303388:E03:93579903-93584519:+:658	Smechr0303388(Smechr0303388)	NA	NA	NA	PREDICTED: uncharacterized protein LOC102598336 [Solanum tuberosum]	NA
E03	94413085	94413290	206	94413181	42	6.22336	2.22971	3.34029	R48h_peak_1214	intergenic	Smechr0303473:E03:94419809-94422772:-:9585	Smechr0303473(Smechr0303473)	NA	NA	NA	PREDICTED: pentatricopeptide repeat-containing protein At5g41170, mitochondrial-like [Solanum tuberosum]	NA
E03	94415310	94415682	373	94415461	121	12.4888	2.04744	9.12539	R48h_peak_1215	intergenic	Smechr0303473:E03:94419809-94422772:-:7276	Smechr0303473(Smechr0303473)	NA	NA	NA	PREDICTED: pentatricopeptide repeat-containing protein At5g41170, mitochondrial-like [Solanum tuberosum]	NA
E03	95234569	95234787	219	95234637	25	11.3699	4.67491	8.06844	R48h_peak_1216	intergenic	Smechr0303583:E03:95221754-95230527:+:12923	Smechr0303583(Smechr0303583)	2;GO:0004525,molecular_function ribonuclease III activity;GO:0006396,biological_process RNA processing	NA	NA	uncharacterized protein LOC107015286 [Solanum pennellii]	NA
E03	95242639	95243020	382	95243002	136	5.36312	1.48829	2.59102	R48h_peak_1217	intergenic	Smechr0303584:E03:95256362-95262657:+:-13533	Smechr0303584(Smechr0303584)	3;GO:0004553,molecular_function hydrolase activity, hydrolyzing O-glycosyl compounds;GO:0005975,biological_process carbohydrate metabolic process;GO:0030246,molecular_function carbohydrate binding	GLB1, ELNR1; beta-galactosidase [EC:3.2.1.23]; K12309	map00052,map00511,map00531,map00600,map00604	beta-galactosidase precursor [Solanum lycopersicum]	NA
E03	95600111	95600403	293	95600363	21	4.31433	2.38881	1.74191	R48h_peak_1218	Smechr0303623:exon	Smechr0303623:E03:95599661-95603482:+:595	Smechr0303623(Smechr0303623)	NA	NA	NA	PREDICTED: solute carrier family 25 member 44 [Capsicum annuum]	NA
E03	96702891	96703191	301	96703005	62	6.70922	1.99371	3.77135	R48h_peak_1219	Smechr0303730:intron	Smechr0303730:E03:96695175-96708373:+:7865	Smechr0303730(Smechr0303730)	3;GO:0004672,molecular_function protein kinase activity;GO:0005524,molecular_function ATP binding;GO:0006468,biological_process protein phosphorylation	NA	NA	PREDICTED: chromosome transmission fidelity protein 18 homolog [Solanum tuberosum]	NA
E04	229936	230148	213	230042	19	8.42853	4.20075	5.33119	R48h_peak_1220	intergenic	Smechr0400026:E04:234153-240321:+:-4111	Smechr0400026(Smechr0400026)	NA	JAR1_4_6; jasmonic acid-amino synthetase [EC:6.3.2.52]; K14506	map04075	jasmonic acid-amido synthetase JAR1 [Solanum lycopersicum]	NA
E04	477061	477609	549	477325	87	5.39544	1.6528	2.62017	R48h_peak_1221	intergenic	Smechr0400051:E04:487039-489500:+:-9704	Smechr0400051(Smechr0400051)	3;GO:0006633,biological_process fatty acid biosynthetic process;GO:0016020,cellular_component membrane;GO:0016747,molecular_function transferase activity, transferring acyl groups other than amino-acyl groups	KCS; 3-ketoacyl-CoA synthase [EC:2.3.1.199]; K15397	map00062,map04626	3-ketoacyl-CoA synthase 1 [Solanum pennellii]	NA
E04	543440	543642	203	543587	94	11.4435	2.17653	8.13828	R48h_peak_1222	Smechr0400052:Promoter	Smechr0400052:E04:532815-541990:-:-1550	Smechr0400052(Smechr0400052)	1;GO:0003676,molecular_function nucleic acid binding	NA	NA	PREDICTED: heterogeneous nuclear ribonucleoprotein Q isoform X2 [Solanum tuberosum]	NA
E04	543980	544213	234	544072	218	23.0381	2.12113	19.3	R48h_peak_1223	intergenic	Smechr0400052:E04:532815-541990:-:-2106	Smechr0400052(Smechr0400052)	1;GO:0003676,molecular_function nucleic acid binding	NA	NA	PREDICTED: heterogeneous nuclear ribonucleoprotein Q isoform X2 [Solanum tuberosum]	NA
E04	764382	764613	232	764501	98	13.6238	2.33374	10.2034	R48h_peak_1224	intergenic	Smechr0400067:E04:775392-789885:+:-10895	Smechr0400067(Smechr0400067)	7;GO:0003677,molecular_function DNA binding;GO:0004525,molecular_function ribonuclease III activity;GO:0005515,molecular_function protein binding;GO:0005524,molecular_function ATP binding;GO:0006396,biological_process RNA processing;GO:0016787,molecular_function hydrolase activity;GO:0016891,molecular_function endoribonuclease activity, producing 5'-phosphomonoesters	NA	NA	PREDICTED: endoribonuclease Dicer homolog 1 [Solanum tuberosum]	NA
E04	911254	911688	435	911562	14	5.00613	3.15056	2.28223	R48h_peak_1225	intergenic	Smechr0400076:E04:940644-942137:-:30666	Smechr0400076(Smechr0400076)	NA	NA	NA	PREDICTED: myb-related protein 315-like [Solanum tuberosum]	MYB
E04	1355291	1355484	194	1355398	25	10.1133	4.17718	6.89019	R48h_peak_1226	intergenic	Smechr0400118:E04:1365694-1371881:+:-10307	Smechr0400118(Smechr0400118)	1;GO:0003755,molecular_function peptidyl-prolyl cis-trans isomerase activity	CERK1; chitin elicitor receptor kinase 1; K13429	map04626	PREDICTED: peptidyl-prolyl cis-trans isomerase FKBP16-1, chloroplastic isoform X1 [Solanum tuberosum]	NA
E04	2146404	2146712	309	2146636	14	4.81278	3.05502	2.13212	R48h_peak_1227	intergenic	Smechr0400205:E04:2148296-2157453:-:10895	Smechr0400205(Smechr0400205)	NA	CNGC; cyclic nucleotide gated channel, plant; K05391	map04626	PREDICTED: cyclic nucleotide-gated ion channel 4-like isoform X1 [Solanum tuberosum]	NA
E04	2720420	2720647	228	2720552	25	7.4374	3.2138	4.42732	R48h_peak_1228	intergenic	Smechr0400245:E04:2740958-2746789:+:-20425	Smechr0400245(Smechr0400245)	NA	NA	NA	uncharacterized protein LOC107002091 [Solanum pennellii]	NA
E04	3187374	3187593	220	3187512	38	4.77039	2.02229	2.09653	R48h_peak_1229	Smechr0400288:Promoter	Smechr0400288:E04:3182977-3185708:-:-1775	Smechr0400288(Smechr0400288)	1;GO:0005515,molecular_function protein binding	GST, gst; glutathione S-transferase [EC:2.5.1.18]; K00799	map00480	PREDICTED: probable glutathione S-transferase parC [Nicotiana tabacum]	NA
E04	4200059	4200383	325	4200164	54	9.92754	2.60037	6.71781	R48h_peak_1230	Smechr0400363:intron	Smechr0400363:E04:4194352-4202417:+:5868	Smechr0400363(Smechr0400363)	1;GO:0004144,molecular_function diacylglycerol O-acyltransferase activity	NA	NA	hypothetical protein CQW23_31593 [Capsicum baccatum]	NA
E04	4604170	4604374	205	4604208	13	4.00165	2.74252	1.48681	R48h_peak_1231	Smechr0400396:Promoter;Smechr0400395:exon	Smechr0400396:E04:4605103-4609903:+:-831	Smechr0400396(Smechr0400396)	2;GO:0015031,biological_process protein transport;GO:0016021,cellular_component integral component of membrane	NA	NA	PREDICTED: secretory carrier-associated membrane protein 2-like [Solanum tuberosum]	NA
E04	4819016	4819216	201	4819079	22	5.77743	2.84298	2.94508	R48h_peak_1232	intergenic	Smechr0400414:E04:4814523-4815882:+:4592	Smechr0400414(Smechr0400414)	1;GO:0016747,molecular_function transferase activity, transferring acyl groups other than amino-acyl groups	3AT; anthocyanidin 3-O-glucoside 6''-O-acyltransferase [EC:2.3.1.215]; K21383	map00942	PREDICTED: anthocyanin 5-aromatic acyltransferase-like [Solanum tuberosum]	NA
E04	4988825	4989259	435	4988932	19	7.80963	3.91788	4.76465	R48h_peak_1233	intergenic	Smechr0400425:E04:5004299-5004623:-:15581	Smechr0400425(Smechr0400425)	NA	NA	NA	NA	NA
E04	4993834	4994064	231	4993955	72	25.1081	4.37837	21.3207	R48h_peak_1234	intergenic	Smechr0400425:E04:5004299-5004623:-:10674	Smechr0400425(Smechr0400425)	NA	NA	NA	NA	NA
E04	5120341	5120683	343	5120544	104	12.4123	2.16979	9.0526	R48h_peak_1235	Smechr0400438:intron	Smechr0400437:E04:5092297-5110126:-:-10385	Smechr0400437(Smechr0400437)	NA	NA	NA	apoptosis inhibitor 5-like protein API5 [Solanum pennellii]	NA
E04	5135244	5135674	431	5135350	159	11.4103	1.79641	8.10676	R48h_peak_1236	Smechr0400438:intron	Smechr0400437:E04:5092297-5110126:-:-25332	Smechr0400437(Smechr0400437)	NA	NA	NA	apoptosis inhibitor 5-like protein API5 [Solanum pennellii]	NA
E04	5193829	5194035	207	5194031	12	3.7328	2.68731	1.32392	R48h_peak_1237	Smechr0400438:intron	Smechr0400438:E04:5111315-5239237:-:45305	Smechr0400438(Smechr0400438)	1;GO:0016788,molecular_function hydrolase activity, acting on ester bonds	E2.3.1.158; phospholipid:diacylglycerol acyltransferase [EC:2.3.1.158]; K00679	map00561	GDSL esterase/lipase At5g45960-like [Solanum lycopersicum]	NA
E04	5702086	5702421	336	5702320	14	5.00069	3.14786	2.28223	R48h_peak_1238	intergenic	Smechr0400474:E04:5685761-5686384:+:16492	Smechr0400474(Smechr0400474)	NA	NA	NA	NA	NA
E04	6478232	6478436	205	6478314	48	12.7763	3.30923	9.39758	R48h_peak_1239	intergenic	Smechr0400516:E04:6462235-6465885:-:-12448	Smechr0400516(Smechr0400516)	2;GO:0005524,molecular_function ATP binding;GO:0016772,molecular_function transferase activity, transferring phosphorus-containing groups	NA	NA	PREDICTED: pyruvate, phosphate dikinase regulatory protein 1, chloroplastic [Solanum tuberosum]	NA
E04	7681852	7682091	240	7682039	14	5.00613	3.15056	2.28223	R48h_peak_1240	intergenic	Smechr0400564:E04:7659041-7659260:+:22930	Smechr0400564(Smechr0400564)	NA	NA	NA	hypothetical protein A4A49_38227 [Nicotiana attenuata]	NA
E04	7692749	7692996	248	7692915	41	6.29349	2.26553	3.40356	R48h_peak_1241	intergenic	Smechr0400564:E04:7659041-7659260:+:33831	Smechr0400564(Smechr0400564)	NA	NA	NA	hypothetical protein A4A49_38227 [Nicotiana attenuata]	NA
E04	8424722	8425048	327	8424933	16	5.57007	3.22459	2.77278	R48h_peak_1242	Smechr0400596:intron	Smechr0400596:E04:8407922-8434197:-:9312	Smechr0400596(Smechr0400596)	NA	E1.1.1.208; (+)-neomenthol dehydrogenase [EC:1.1.1.208]; K15095	map00902	PREDICTED: (+)-neomenthol dehydrogenase-like [Solanum tuberosum]	NA
E04	8819833	8820220	388	8820041	94	13.6971	2.38639	10.2734	R48h_peak_1243	intergenic	Smechr0400605:E04:8828089-8828326:-:8300	Smechr0400605(Smechr0400605)	NA	NA	NA	NA	NA
E04	9140299	9140514	216	9140413	19	8.42853	4.20075	5.33119	R48h_peak_1244	Smechr0400617:Promoter	Smechr0400617:E04:9141256-9146629:+:-850	Smechr0400617(Smechr0400617)	NA	E3.2.1.21; beta-glucosidase [EC:3.2.1.21]; K01188	map00460,map00500,map00940	PREDICTED: uncharacterized protein LOC109243087 [Nicotiana attenuata]	NA
E04	11055904	11056097	194	11055988	15	5.17289	3.1343	2.42436	R48h_peak_1245	intergenic	Smechr0400664:E04:11082242-11082767:-:26767	Smechr0400664(Smechr0400664)	1;GO:0004857,molecular_function enzyme inhibitor activity	E3.1.1.11; pectinesterase [EC:3.1.1.11]; K01051	map00040	PREDICTED: pectinesterase inhibitor-like [Solanum tuberosum]	NA
E04	11242524	11242722	199	11242589	86	11.5378	2.27057	8.22651	R48h_peak_1246	intergenic	Smechr0400667:E04:11202570-11204791:-:-37831	Smechr0400667(Smechr0400667)	NA	NA	NA	Cinnamoyl-CoA reductase 1 [Capsicum chinense]	NA
E04	11901349	11901597	249	11901472	160	22.8134	2.42822	19.0808	R48h_peak_1247	intergenic	Smechr0400671:E04:11800018-11800315:-:-101157	Smechr0400671(Smechr0400671)	NA	NA	NA	hypothetical protein CAPTEDRAFT_204695 [Capitella teleta]	NA
E04	11926734	11926943	210	11926774	13	4.3969	2.94053	1.78178	R48h_peak_1248	intergenic	Smechr0400671:E04:11800018-11800315:-:-126523	Smechr0400671(Smechr0400671)	NA	NA	NA	hypothetical protein CAPTEDRAFT_204695 [Capitella teleta]	NA
E04	12512674	12513047	374	12513029	21	5.35649	2.7544	2.58473	R48h_peak_1249	intergenic	Smechr0400676:E04:12507832-12508934:-:-3926	Smechr0400676(Smechr0400676)	NA	NA	NA	homeobox-leucine zipper protein HDG8-like [Solanum pennellii]	NA
E04	12513698	12513991	294	12513929	20	4.50661	2.50433	1.87535	R48h_peak_1250	intergenic	Smechr0400676:E04:12507832-12508934:-:-4910	Smechr0400676(Smechr0400676)	NA	NA	NA	homeobox-leucine zipper protein HDG8-like [Solanum pennellii]	NA
E04	13057668	13057907	240	13057811	33	12.5296	4.20266	9.16407	R48h_peak_1251	intergenic	Smechr0400681:E04:12948124-12948316:+:109663	Smechr0400681(Smechr0400681)	3;GO:0004672,molecular_function protein kinase activity;GO:0005524,molecular_function ATP binding;GO:0006468,biological_process protein phosphorylation	NA	NA	putative leucine-rich repeat receptor-like serine/threonine-protein kinase [Capsicum chinense]	NA
E04	13132490	13132705	216	13132594	110	20.5455	2.78831	16.8724	R48h_peak_1252	intergenic	Smechr0400682:E04:13313112-13314124:-:181527	Smechr0400682(Smechr0400682)	NA	NA	NA	NA	NA
E04	13139064	13139269	206	13139189	107	27.6498	3.50046	23.8084	R48h_peak_1253	intergenic	Smechr0400682:E04:13313112-13314124:-:174958	Smechr0400682(Smechr0400682)	NA	NA	NA	NA	NA
E04	13146281	13146519	239	13146411	129	40.9151	4.21351	36.8535	R48h_peak_1254	intergenic	Smechr0400682:E04:13313112-13314124:-:167724	Smechr0400682(Smechr0400682)	NA	NA	NA	NA	NA
E04	13150697	13150905	209	13150780	442	65.0508	2.54381	60.7271	R48h_peak_1255	intergenic	Smechr0400682:E04:13313112-13314124:-:163323	Smechr0400682(Smechr0400682)	NA	NA	NA	NA	NA
E04	13174094	13174421	328	13174298	117	14.8013	2.24776	11.3281	R48h_peak_1256	intergenic	Smechr0400682:E04:13313112-13314124:-:139867	Smechr0400682(Smechr0400682)	NA	NA	NA	NA	NA
E04	13876557	13876756	200	13876662	18	4.78317	2.72573	2.10695	R48h_peak_1257	intergenic	Smechr0400685:E04:13810970-13820849:+:65686	Smechr0400685(Smechr0400685)	2;GO:0003677,molecular_function DNA binding;GO:0008289,molecular_function lipid binding	NA	NA	homeobox-leucine zipper protein ROC8-like [Solanum pennellii]	HB-HD-ZIP
E04	14036670	14036934	265	14036784	196	36.1077	2.84317	32.1171	R48h_peak_1258	intergenic	Smechr0400687:E04:13982512-13994288:-:-42513	Smechr0400687(Smechr0400687)	NA	NA	NA	PREDICTED: uncharacterized protein LOC109227561 [Nicotiana attenuata]	NA
E04	14046868	14047121	254	14046996	19	5.72506	3.03147	2.90097	R48h_peak_1259	intergenic	Smechr0400688:E04:14087162-14087414:+:-40168	Smechr0400688(Smechr0400688)	NA	NA	NA	PREDICTED: uncharacterized protein LOC102594761 [Solanum tuberosum]	NA
E04	14096815	14097072	258	14096954	297	81.7706	3.86384	77.2911	R48h_peak_1260	intergenic	Smechr0400688:E04:14087162-14087414:+:9781	Smechr0400688(Smechr0400688)	NA	NA	NA	PREDICTED: uncharacterized protein LOC102594761 [Solanum tuberosum]	NA
E04	14199439	14199715	277	14199556	263	79.4293	4.16941	74.9702	R48h_peak_1261	intergenic	Smechr0400689:E04:14266488-14266752:-:67175	Smechr0400689(Smechr0400689)	NA	NA	NA	PREDICTED: uncharacterized protein LOC102598312 isoform X1 [Solanum tuberosum]	NA
E04	14199945	14200311	367	14200175	88	10.9965	2.19453	7.71677	R48h_peak_1262	intergenic	Smechr0400689:E04:14266488-14266752:-:66624	Smechr0400689(Smechr0400689)	NA	NA	NA	PREDICTED: uncharacterized protein LOC102598312 isoform X1 [Solanum tuberosum]	NA
E04	14385172	14385370	199	14385270	14	3.78313	2.56361	1.33923	R48h_peak_1263	intergenic	Smechr0400690:E04:14338651-14340079:+:46619	Smechr0400690(Smechr0400690)	NA	NA	NA	C2 domain-containing protein At1g63220-like [Solanum pennellii]	NA
E04	14431865	14432238	374	14432068	231	32.1914	2.4316	28.2658	R48h_peak_1264	intergenic	Smechr0400690:E04:14338651-14340079:+:93400	Smechr0400690(Smechr0400690)	NA	NA	NA	C2 domain-containing protein At1g63220-like [Solanum pennellii]	NA
E04	14511739	14512119	381	14511871	13	4.3969	2.94053	1.78178	R48h_peak_1265	intergenic	Smechr0400691:E04:14570883-14571635:+:-58954	Smechr0400691(Smechr0400691)	NA	NA	NA	PREDICTED: GDP-mannose transporter GONST1 isoform X1 [Solanum tuberosum]	NA
E04	14528118	14528332	215	14528222	44	10.6162	3.03909	7.36042	R48h_peak_1266	intergenic	Smechr0400691:E04:14570883-14571635:+:-42658	Smechr0400691(Smechr0400691)	NA	NA	NA	PREDICTED: GDP-mannose transporter GONST1 isoform X1 [Solanum tuberosum]	NA
E04	14716268	14716906	639	14716571	542	37.2702	1.82878	33.2613	R48h_peak_1267	Smechr0400693:intron	Smechr0400692:E04:14615438-14618535:-:-98051	Smechr0400692(Smechr0400692)	NA	NA	NA	PREDICTED: uncharacterized protein LOC107059909 [Solanum tuberosum]	NA
E04	14717617	14718551	935	14717997	401	15.3747	1.5331	11.878	R48h_peak_1268	Smechr0400693:intron	Smechr0400692:E04:14615438-14618535:-:-99548	Smechr0400692(Smechr0400692)	NA	NA	NA	PREDICTED: uncharacterized protein LOC107059909 [Solanum tuberosum]	NA
E04	14748819	14749115	297	14749029	14	5.00069	3.14786	2.28223	R48h_peak_1269	Smechr0400693:intron	Smechr0400693:E04:14689348-14819653:-:70686	Smechr0400693(Smechr0400693)	2;GO:0003824,molecular_function catalytic activity;GO:0050662,molecular_function coenzyme binding	VR; vestitone reductase [EC:1.1.1.348]; K13265	map00943	vestitone reductase-like [Solanum pennellii]	NA
E04	14751104	14751298	195	14751197	24	8.27122	3.58648	5.18777	R48h_peak_1270	Smechr0400693:intron	Smechr0400693:E04:14689348-14819653:-:68452	Smechr0400693(Smechr0400693)	2;GO:0003824,molecular_function catalytic activity;GO:0050662,molecular_function coenzyme binding	VR; vestitone reductase [EC:1.1.1.348]; K13265	map00943	vestitone reductase-like [Solanum pennellii]	NA
E04	15862725	15862923	199	15862848	15	5.58449	3.3324	2.78339	R48h_peak_1271	intergenic	Smechr0400726:E04:15896722-15898422:+:-33898	Smechr0400726(Smechr0400726)	NA	NA	NA	NA	NA
E04	16809112	16809475	364	16809241	145	10.8147	1.81403	7.54682	R48h_peak_1272	intergenic	Smechr0400743:E04:16799889-16801213:+:9404	Smechr0400743(Smechr0400743)	NA	NA	NA	uncharacterized protein LOC107027691 [Solanum pennellii]	NA
E04	16844037	16844237	201	16844134	86	24.9416	3.77987	21.1579	R48h_peak_1273	intergenic	Smechr0400744:E04:16852316-16852645:+:-8179	Smechr0400744(Smechr0400744)	NA	RFA1, RPA1, rpa; replication factor A1; K07466	map03030,map03420,map03430,map03440	PREDICTED: replication protein A 70 kDa DNA-binding subunit B-like [Solanum tuberosum]	NA
E04	16908945	16909141	197	16909011	63	14.5812	3.08023	11.1181	R48h_peak_1274	intergenic	Smechr0400746:E04:16866806-16867070:+:42236	Smechr0400746(Smechr0400746)	NA	NA	NA	hypothetical protein EJD97_005509, partial [Solanum chilense]	NA
E04	17002359	17002696	338	17002615	244	12.7687	1.64681	9.39061	R48h_peak_1275	Smechr0400750:intron	Smechr0400749:E04:16994757-16997618:-:-4909	Smechr0400749(Smechr0400749)	3;GO:0005524,molecular_function ATP binding;GO:0006298,biological_process mismatch repair;GO:0030983,molecular_function mismatched DNA binding	NA	NA	PREDICTED: DNA mismatch repair protein MSH5 isoform X1 [Capsicum annuum]	NA
E04	17055424	17055721	298	17055582	78	3.83954	1.52656	1.35809	R48h_peak_1276	intergenic	Smechr0400751:E04:17043175-17047294:-:-8278	Smechr0400751(Smechr0400751)	NA	NA	NA	NA	NA
E04	17111466	17111691	226	17111556	16	6.30392	3.57064	3.40841	R48h_peak_1277	intergenic	Smechr0400752:E04:17064494-17066482:-:-45096	Smechr0400752(Smechr0400752)	NA	NA	NA	hypothetical protein EJD97_012708 [Solanum chilense]	NA
E04	17282293	17282606	314	17282531	46	3.96632	1.75712	1.46542	R48h_peak_1278	intergenic	Smechr0400758:E04:17285917-17291303:+:-3468	Smechr0400758(Smechr0400758)	NA	NA	NA	PREDICTED: probable plastid-lipid-associated protein 11 [Nicotiana sylvestris]	NA
E04	17570506	17570734	229	17570615	141	45.9101	4.34	41.7854	R48h_peak_1279	intergenic	Smechr0400769:E04:17607652-17608662:-:38042	Smechr0400769(Smechr0400769)	NA	NA	NA	NA	NA
E04	17679924	17680180	257	17680062	42	14.4518	4.01784	10.9943	R48h_peak_1280	intergenic	Smechr0400769:E04:17607652-17608662:-:-71389	Smechr0400769(Smechr0400769)	NA	NA	NA	NA	NA
E04	17681613	17681909	297	17681748	25	5.89574	2.7132	3.04935	R48h_peak_1281	intergenic	Smechr0400769:E04:17607652-17608662:-:-73098	Smechr0400769(Smechr0400769)	NA	NA	NA	NA	NA
E04	17699553	17699803	251	17699703	295	29.5269	2.08917	25.6484	R48h_peak_1282	intergenic	Smechr0400770:E04:17787888-17790097:-:90419	Smechr0400770(Smechr0400770)	2;GO:0003677,molecular_function DNA binding;GO:0005634,cellular_component nucleus	BRI1; protein brassinosteroid insensitive 1 [EC:2.7.10.1 2.7.11.1]; K13415	map04075	PREDICTED: squamosa promoter-binding-like protein 8 isoform X1 [Solanum tuberosum]	SBP
E04	17964591	17964915	325	17964817	13	4.3969	2.94053	1.78178	R48h_peak_1283	intergenic	Smechr0400775:E04:17811463-17813541:-:-151211	Smechr0400775(Smechr0400775)	NA	NA	NA	hypothetical protein BC332_13141 [Capsicum chinense]	NA
E04	18025385	18025687	303	18025535	48	8.41465	2.4926	5.31926	R48h_peak_1284	intergenic	Smechr0400775:E04:17811463-17813541:-:-211994	Smechr0400775(Smechr0400775)	NA	NA	NA	hypothetical protein BC332_13141 [Capsicum chinense]	NA
E04	18051338	18051666	329	18051428	19	6.17225	3.21322	3.29418	R48h_peak_1285	intergenic	Smechr0400776:E04:18288935-18289181:+:-237433	Smechr0400776(Smechr0400776)	NA	NA	NA	PREDICTED: uncharacterized protein LOC107060350 [Solanum tuberosum]	NA
E04	18053881	18054126	246	18053961	22	8.06141	3.6952	4.99382	R48h_peak_1286	intergenic	Smechr0400776:E04:18288935-18289181:+:-234932	Smechr0400776(Smechr0400776)	NA	NA	NA	PREDICTED: uncharacterized protein LOC107060350 [Solanum tuberosum]	NA
E04	18073041	18073260	220	18073094	19	4.27799	2.47215	1.71525	R48h_peak_1287	intergenic	Smechr0400776:E04:18288935-18289181:+:-215785	Smechr0400776(Smechr0400776)	NA	NA	NA	PREDICTED: uncharacterized protein LOC107060350 [Solanum tuberosum]	NA
E04	18144323	18144615	293	18144486	28	6.71368	2.8076	3.77509	R48h_peak_1288	intergenic	Smechr0400776:E04:18288935-18289181:+:-144466	Smechr0400776(Smechr0400776)	NA	NA	NA	PREDICTED: uncharacterized protein LOC107060350 [Solanum tuberosum]	NA
E04	18195222	18195476	255	18195344	41	4.33071	1.88592	1.7564	R48h_peak_1289	intergenic	Smechr0400776:E04:18288935-18289181:+:-93586	Smechr0400776(Smechr0400776)	NA	NA	NA	PREDICTED: uncharacterized protein LOC107060350 [Solanum tuberosum]	NA
E04	18202653	18202889	237	18202817	62	7.44742	2.09255	4.43641	R48h_peak_1290	intergenic	Smechr0400776:E04:18288935-18289181:+:-86164	Smechr0400776(Smechr0400776)	NA	NA	NA	PREDICTED: uncharacterized protein LOC107060350 [Solanum tuberosum]	NA
E04	18251087	18251303	217	18251220	130	19.0929	2.4433	15.4622	R48h_peak_1291	intergenic	Smechr0400776:E04:18288935-18289181:+:-37740	Smechr0400776(Smechr0400776)	NA	NA	NA	PREDICTED: uncharacterized protein LOC107060350 [Solanum tuberosum]	NA
E04	18260411	18260606	196	18260455	93	7.72707	1.84299	4.68951	R48h_peak_1292	intergenic	Smechr0400776:E04:18288935-18289181:+:-28427	Smechr0400776(Smechr0400776)	NA	NA	NA	PREDICTED: uncharacterized protein LOC107060350 [Solanum tuberosum]	NA
E04	18381937	18382172	236	18382084	77	15.6996	2.87595	12.1892	R48h_peak_1293	intergenic	Smechr0400777:E04:18467753-18468365:-:86311	Smechr0400777(Smechr0400777)	NA	NA	NA	hypothetical protein BC332_12965 [Capsicum chinense]	NA
E04	18385101	18385328	228	18385225	73	20.5127	3.62665	16.8404	R48h_peak_1294	intergenic	Smechr0400777:E04:18467753-18468365:-:83151	Smechr0400777(Smechr0400777)	NA	NA	NA	hypothetical protein BC332_12965 [Capsicum chinense]	NA
E04	18560071	18560289	219	18560176	37	9.97542	3.21441	6.76196	R48h_peak_1295	intergenic	Smechr0400780:E04:18573856-18584053:+:-13676	Smechr0400780(Smechr0400780)	1;GO:0016787,molecular_function hydrolase activity	NA	NA	PREDICTED: endo-1,3;1,4-beta-D-glucanase-like isoform X4 [Solanum tuberosum]	NA
E04	18565859	18566076	218	18565987	24	11.567	4.89735	8.25369	R48h_peak_1296	intergenic	Smechr0400780:E04:18573856-18584053:+:-7889	Smechr0400780(Smechr0400780)	1;GO:0016787,molecular_function hydrolase activity	NA	NA	PREDICTED: endo-1,3;1,4-beta-D-glucanase-like isoform X4 [Solanum tuberosum]	NA
E04	18990372	18990583	212	18990515	16	5.79726	3.3302	2.96137	R48h_peak_1297	intergenic	Smechr0400792:E04:19025366-19027977:+:-34889	Smechr0400792(Smechr0400792)	NA	NA	NA	hypothetical protein SDM1_25t00002 [Solanum demissum]	NA
E04	19037708	19037933	226	19037845	251	31.6416	2.31523	27.7255	R48h_peak_1298	intergenic	Smechr0400792:E04:19025366-19027977:+:12454	Smechr0400792(Smechr0400792)	NA	NA	NA	hypothetical protein SDM1_25t00002 [Solanum demissum]	NA
E04	19497686	19497917	232	19497808	114	35.6589	4.12663	31.6757	R48h_peak_1299	intergenic	Smechr0400800:E04:19513267-19537228:+:-15466	Smechr0400800(Smechr0400800)	NA	NA	NA	PREDICTED: uncharacterized protein LOC107060955 [Solanum tuberosum]	NA
E04	19502335	19502665	331	19502517	343	34.8774	2.11104	30.9067	R48h_peak_1300	intergenic	Smechr0400800:E04:19513267-19537228:+:-10767	Smechr0400800(Smechr0400800)	NA	NA	NA	PREDICTED: uncharacterized protein LOC107060955 [Solanum tuberosum]	NA
E04	19507302	19507563	262	19507435	271	29.1575	2.15219	25.286	R48h_peak_1301	intergenic	Smechr0400800:E04:19513267-19537228:+:-5835	Smechr0400800(Smechr0400800)	NA	NA	NA	PREDICTED: uncharacterized protein LOC107060955 [Solanum tuberosum]	NA
E04	19519201	19519416	216	19519281	158	27.7762	2.73694	23.9321	R48h_peak_1302	Smechr0400800:intron	Smechr0400800:E04:19513267-19537228:+:6041	Smechr0400800(Smechr0400800)	NA	NA	NA	PREDICTED: uncharacterized protein LOC107060955 [Solanum tuberosum]	NA
E04	19520192	19520428	237	19520329	128	33.0535	3.53904	29.1134	R48h_peak_1303	Smechr0400800:intron	Smechr0400800:E04:19513267-19537228:+:7042	Smechr0400800(Smechr0400800)	NA	NA	NA	PREDICTED: uncharacterized protein LOC107060955 [Solanum tuberosum]	NA
E04	19577248	19577539	292	19577387	559	95.0496	2.77555	90.4565	R48h_peak_1304	intergenic	Smechr0400800:E04:19513267-19537228:+:64126	Smechr0400800(Smechr0400800)	NA	NA	NA	PREDICTED: uncharacterized protein LOC107060955 [Solanum tuberosum]	NA
E04	19578009	19578238	230	19578067	224	35.1017	2.59134	31.1273	R48h_peak_1305	intergenic	Smechr0400800:E04:19513267-19537228:+:64856	Smechr0400800(Smechr0400800)	NA	NA	NA	PREDICTED: uncharacterized protein LOC107060955 [Solanum tuberosum]	NA
E04	19582642	19583070	429	19582966	37	11.7985	3.67893	8.472	R48h_peak_1306	intergenic	Smechr0400800:E04:19513267-19537228:+:69588	Smechr0400800(Smechr0400800)	NA	NA	NA	PREDICTED: uncharacterized protein LOC107060955 [Solanum tuberosum]	NA
E04	19592577	19592801	225	19592674	345	59.3456	2.77043	55.0764	R48h_peak_1307	intergenic	Smechr0400800:E04:19513267-19537228:+:79421	Smechr0400800(Smechr0400800)	NA	NA	NA	PREDICTED: uncharacterized protein LOC107060955 [Solanum tuberosum]	NA
E04	19646094	19646520	427	19646179	363	64.2194	2.82181	59.9039	R48h_peak_1308	intergenic	Smechr0400801:E04:19772136-19772495:+:-125829	Smechr0400801(Smechr0400801)	NA	NA	NA	NA	NA
E04	19647786	19648681	896	19647990	280	12.086	1.56657	8.74381	R48h_peak_1309	intergenic	Smechr0400801:E04:19772136-19772495:+:-123903	Smechr0400801(Smechr0400801)	NA	NA	NA	NA	NA
E04	19653313	19653617	305	19653541	133	9.00652	1.74588	5.86392	R48h_peak_1310	intergenic	Smechr0400801:E04:19772136-19772495:+:-118671	Smechr0400801(Smechr0400801)	NA	NA	NA	NA	NA
E04	19920953	19921169	217	19920993	14	5.00613	3.15056	2.28223	R48h_peak_1311	intergenic	Smechr0400804:E04:19879187-19903607:-:-17453	Smechr0400804(Smechr0400804)	3;GO:0016020,cellular_component membrane;GO:0022857,molecular_function transmembrane transporter activity;GO:0055085,biological_process transmembrane transport	NA	NA	PREDICTED: cationic amino acid transporter 9, chloroplastic [Solanum tuberosum]	NA
E04	20125840	20126093	254	20126057	14	5.00613	3.15056	2.28223	R48h_peak_1312	intergenic	Smechr0400805:E04:20105921-20107822:+:20045	Smechr0400805(Smechr0400805)	NA	NA	NA	hypothetical protein EJD97_001918 [Solanum chilense]	NA
E04	20716797	20716998	202	20716922	33	10.3333	3.54804	7.09565	R48h_peak_1313	intergenic	Smechr0400810:E04:20623541-20624287:+:93356	Smechr0400810(Smechr0400810)	NA	NA	NA	PREDICTED: uncharacterized protein LOC107062072 [Solanum tuberosum]	NA
E04	20745108	20745352	245	20745232	481	104.65	3.25617	99.9863	R48h_peak_1314	intergenic	Smechr0400811:E04:20863702-20864770:+:-118472	Smechr0400811(Smechr0400811)	1;GO:0006629,biological_process lipid metabolic process	DAD1; phospholipase A1 [EC:3.1.1.32]; K16818	map00564,map00592	phospholipase A(1) DAD1, chloroplastic [Solanum pennellii]	NA
E04	20762782	20762980	199	20762852	27	7.71721	3.1687	4.68056	R48h_peak_1315	intergenic	Smechr0400811:E04:20863702-20864770:+:-100821	Smechr0400811(Smechr0400811)	1;GO:0006629,biological_process lipid metabolic process	DAD1; phospholipase A1 [EC:3.1.1.32]; K16818	map00564,map00592	phospholipase A(1) DAD1, chloroplastic [Solanum pennellii]	NA
E04	20818871	20819168	298	20819130	24	3.80649	2.11475	1.33923	R48h_peak_1316	intergenic	Smechr0400811:E04:20863702-20864770:+:-44683	Smechr0400811(Smechr0400811)	1;GO:0006629,biological_process lipid metabolic process	DAD1; phospholipase A1 [EC:3.1.1.32]; K16818	map00564,map00592	phospholipase A(1) DAD1, chloroplastic [Solanum pennellii]	NA
E04	20827901	20828103	203	20828021	126	25.2471	2.94203	21.4566	R48h_peak_1317	intergenic	Smechr0400811:E04:20863702-20864770:+:-35700	Smechr0400811(Smechr0400811)	1;GO:0006629,biological_process lipid metabolic process	DAD1; phospholipase A1 [EC:3.1.1.32]; K16818	map00564,map00592	phospholipase A(1) DAD1, chloroplastic [Solanum pennellii]	NA
E04	21132013	21132226	214	21132105	28	5.18851	2.37804	2.4377	R48h_peak_1318	intergenic	Smechr0400813:E04:21150394-21151558:-:19439	Smechr0400813(Smechr0400813)	NA	NA	NA	PREDICTED: uncharacterized protein LOC107843201 isoform X2 [Capsicum annuum]	NA
E04	21182542	21182851	310	21182677	129	21.247	2.60602	17.5548	R48h_peak_1319	intergenic	Smechr0400815:E04:21170467-21170809:+:12229	Smechr0400815(Smechr0400815)	NA	NA	NA	hypothetical protein CQW23_12575 [Capsicum baccatum]	NA
E04	21382401	21382624	224	21382499	188	33.9498	2.80319	29.9944	R48h_peak_1320	intergenic	Smechr0400822:E04:21330532-21331797:-:-50715	Smechr0400822(Smechr0400822)	NA	NA	NA	NA	NA
E04	21391098	21391321	224	21391183	87	15.7377	2.68958	12.2254	R48h_peak_1321	intergenic	Smechr0400822:E04:21330532-21331797:-:-59412	Smechr0400822(Smechr0400822)	NA	NA	NA	NA	NA
E04	21400815	21401024	210	21400916	231	48.3842	3.11354	44.2311	R48h_peak_1322	intergenic	Smechr0400822:E04:21330532-21331797:-:-69122	Smechr0400822(Smechr0400822)	NA	NA	NA	NA	NA
E04	21515946	21516144	199	21516052	223	32.396	2.48375	28.4667	R48h_peak_1323	intergenic	Smechr0400823:E04:21637013-21637944:+:-120968	Smechr0400823(Smechr0400823)	NA	NA	NA	Regulator of rDNA transcription protein 15 [Capsicum baccatum]	NA
E04	21527753	21528012	260	21527873	46	14.7161	3.82256	11.2469	R48h_peak_1324	intergenic	Smechr0400823:E04:21637013-21637944:+:-109131	Smechr0400823(Smechr0400823)	NA	NA	NA	Regulator of rDNA transcription protein 15 [Capsicum baccatum]	NA
E04	21671208	21671417	210	21671297	90	18.3712	2.91421	14.7642	R48h_peak_1325	intergenic	Smechr0400823:E04:21637013-21637944:+:34299	Smechr0400823(Smechr0400823)	NA	NA	NA	Regulator of rDNA transcription protein 15 [Capsicum baccatum]	NA
E04	22049911	22050130	220	22050008	34	7.3312	2.70453	4.33068	R48h_peak_1326	intergenic	Smechr0400832:E04:22043301-22044878:+:6719	Smechr0400832(Smechr0400832)	NA	MFP2; enoyl-CoA hydratase/3-hydroxyacyl-CoA dehydrogenase [EC:4.2.1.17 1.1.1.35 1.1.1.211]; K10527	map00071,map00592	uncharacterized protein LOC107013353 [Solanum pennellii]	NA
E04	22054584	22054861	278	22054706	135	17.131	2.26818	13.5666	R48h_peak_1327	intergenic	Smechr0400832:E04:22043301-22044878:+:11421	Smechr0400832(Smechr0400832)	NA	MFP2; enoyl-CoA hydratase/3-hydroxyacyl-CoA dehydrogenase [EC:4.2.1.17 1.1.1.35 1.1.1.211]; K10527	map00071,map00592	uncharacterized protein LOC107013353 [Solanum pennellii]	NA
E04	22227185	22227379	195	22227290	98	20.95	3.02577	17.2657	R48h_peak_1328	intergenic	Smechr0400837:E04:22235645-22235801:-:8519	Smechr0400837(Smechr0400837)	NA	NA	NA	uncharacterized protein LOC101266943 [Solanum lycopersicum]	NA
E04	22383778	22384035	258	22383830	14	4.57386	2.93841	1.93137	R48h_peak_1329	intergenic	Smechr0400844:E04:22405335-22416724:+:-21429	Smechr0400844(Smechr0400844)	2;GO:0005956,cellular_component protein kinase CK2 complex;GO:0019887,molecular_function protein kinase regulator activity	CSNK2B; casein kinase II subunit beta; K03115	map03008,map04712	PREDICTED: putative casein kinase II subunit beta-4 [Solanum tuberosum]	NA
E04	22804068	22804265	198	22804136	17	6.98963	3.78068	4.02306	R48h_peak_1330	intergenic	Smechr0400846:E04:22860230-22860473:+:-56064	Smechr0400846(Smechr0400846)	NA	NA	NA	uncharacterized protein LOC104648678 [Solanum lycopersicum]	NA
E04	22810476	22810809	334	22810690	214	23.5847	2.16047	19.8332	R48h_peak_1331	intergenic	Smechr0400846:E04:22860230-22860473:+:-49588	Smechr0400846(Smechr0400846)	NA	NA	NA	uncharacterized protein LOC104648678 [Solanum lycopersicum]	NA
E04	22811531	22811908	378	22811660	72	10.0275	2.28321	6.81054	R48h_peak_1332	intergenic	Smechr0400846:E04:22860230-22860473:+:-48511	Smechr0400846(Smechr0400846)	NA	NA	NA	uncharacterized protein LOC104648678 [Solanum lycopersicum]	NA
E04	22812194	22812456	263	22812392	104	17.5772	2.6131	13.9974	R48h_peak_1333	intergenic	Smechr0400846:E04:22860230-22860473:+:-47905	Smechr0400846(Smechr0400846)	NA	NA	NA	uncharacterized protein LOC104648678 [Solanum lycopersicum]	NA
E04	22813549	22814017	469	22813921	99	19.4467	2.86058	15.8057	R48h_peak_1334	intergenic	Smechr0400846:E04:22860230-22860473:+:-46447	Smechr0400846(Smechr0400846)	NA	NA	NA	uncharacterized protein LOC104648678 [Solanum lycopersicum]	NA
E04	22838291	22838662	372	22838489	508	53.6666	2.16277	49.4542	R48h_peak_1335	intergenic	Smechr0400846:E04:22860230-22860473:+:-21754	Smechr0400846(Smechr0400846)	NA	NA	NA	uncharacterized protein LOC104648678 [Solanum lycopersicum]	NA
E04	22883769	22883973	205	22883855	52	9.05459	2.50581	5.90796	R48h_peak_1336	intergenic	Smechr0400846:E04:22860230-22860473:+:23640	Smechr0400846(Smechr0400846)	NA	NA	NA	uncharacterized protein LOC104648678 [Solanum lycopersicum]	NA
E04	22907972	22908304	333	22908053	53	10.0571	2.64647	6.83732	R48h_peak_1337	intergenic	Smechr0400846:E04:22860230-22860473:+:47907	Smechr0400846(Smechr0400846)	NA	NA	NA	uncharacterized protein LOC104648678 [Solanum lycopersicum]	NA
E04	22919069	22919331	263	22919189	127	22.6189	2.72926	18.891	R48h_peak_1338	intergenic	Smechr0400846:E04:22860230-22860473:+:58969	Smechr0400846(Smechr0400846)	NA	NA	NA	uncharacterized protein LOC104648678 [Solanum lycopersicum]	NA
E04	22980247	22980464	218	22980346	141	19.8534	2.3981	16.2005	R48h_peak_1339	intergenic	Smechr0400846:E04:22860230-22860473:+:120125	Smechr0400846(Smechr0400846)	NA	NA	NA	uncharacterized protein LOC104648678 [Solanum lycopersicum]	NA
E04	22988620	22988821	202	22988740	36	10.7113	3.45721	7.44958	R48h_peak_1340	intergenic	Smechr0400846:E04:22860230-22860473:+:128490	Smechr0400846(Smechr0400846)	NA	NA	NA	uncharacterized protein LOC104648678 [Solanum lycopersicum]	NA
E04	23012494	23012754	261	23012713	16	6.30392	3.57064	3.40841	R48h_peak_1341	intergenic	Smechr0400847:E04:23159632-23160094:+:-147008	Smechr0400847(Smechr0400847)	NA	NA	NA	uncharacterized protein LOC109121249 [Solanum lycopersicum]	NA
E04	23314867	23315078	212	23314967	133	28.7036	3.10419	24.8407	R48h_peak_1342	intergenic	Smechr0400848:E04:23417636-23417845:-:102873	Smechr0400848(Smechr0400848)	NA	NA	NA	PREDICTED: ribonuclease H-like [Solanum tuberosum]	NA
E04	23553906	23554100	195	23554073	17	5.44233	3.07633	2.65866	R48h_peak_1343	intergenic	Smechr0400849:E04:23616870-23622558:-:68555	Smechr0400849(Smechr0400849)	NA	NA	NA	uncharacterized protein LOC107002552 [Solanum pennellii]	NA
E04	23634181	23634530	350	23634238	27	8.43172	3.39779	5.33429	R48h_peak_1344	intergenic	Smechr0400849:E04:23616870-23622558:-:-11797	Smechr0400849(Smechr0400849)	NA	NA	NA	uncharacterized protein LOC107002552 [Solanum pennellii]	NA
E04	23680067	23680459	393	23680192	127	4.5684	1.44927	1.93023	R48h_peak_1345	intergenic	Smechr0400849:E04:23616870-23622558:-:-57704	Smechr0400849(Smechr0400849)	NA	NA	NA	uncharacterized protein LOC107002552 [Solanum pennellii]	NA
E04	23758659	23758944	286	23758839	65	6.6291	1.95045	3.6991	R48h_peak_1346	intergenic	Smechr0400850:E04:23781410-23782115:+:-22609	Smechr0400850(Smechr0400850)	NA	NA	NA	PREDICTED: uncharacterized protein LOC107843201 isoform X2 [Capsicum annuum]	NA
E04	23762670	23762940	271	23762782	105	6.40622	1.66427	3.49948	R48h_peak_1347	intergenic	Smechr0400850:E04:23781410-23782115:+:-18605	Smechr0400850(Smechr0400850)	NA	NA	NA	PREDICTED: uncharacterized protein LOC107843201 isoform X2 [Capsicum annuum]	NA
E04	23807563	23808000	438	23807674	429	63.0238	2.53992	58.7197	R48h_peak_1348	intergenic	Smechr0400850:E04:23781410-23782115:+:26371	Smechr0400850(Smechr0400850)	NA	NA	NA	PREDICTED: uncharacterized protein LOC107843201 isoform X2 [Capsicum annuum]	NA
E04	23832783	23833175	393	23832970	94	12.777	2.30015	9.39817	R48h_peak_1349	intergenic	Smechr0400851:E04:23860939-23861326:-:28347	Smechr0400851(Smechr0400851)	NA	ndhB; NAD(P)H-quinone oxidoreductase subunit 2 [EC:7.1.1.2]; K05573	map00190	NADH dehydrogenase subunit 2 (plastid) [Carpodetus serratus]	NA
E04	24105217	24105538	322	24105331	16	6.02412	3.43701	3.16343	R48h_peak_1350	intergenic	Smechr0400853:E04:24033598-24034700:+:71779	Smechr0400853(Smechr0400853)	NA	NA	NA	PREDICTED: E3 ubiquitin-protein ligase ATL4-like [Nicotiana tabacum]	NA
E04	24118742	24119075	334	24118959	63	5.8604	1.87071	3.01956	R48h_peak_1351	intergenic	Smechr0400853:E04:24033598-24034700:+:85310	Smechr0400853(Smechr0400853)	NA	NA	NA	PREDICTED: E3 ubiquitin-protein ligase ATL4-like [Nicotiana tabacum]	NA
E04	24121736	24121969	234	24121900	103	13.7272	2.29042	10.3022	R48h_peak_1352	intergenic	Smechr0400853:E04:24033598-24034700:+:88254	Smechr0400853(Smechr0400853)	NA	NA	NA	PREDICTED: E3 ubiquitin-protein ligase ATL4-like [Nicotiana tabacum]	NA
E04	24269161	24269468	308	24269317	636	116.663	2.9146	111.92	R48h_peak_1353	intergenic	Smechr0400853:E04:24033598-24034700:+:235716	Smechr0400853(Smechr0400853)	NA	NA	NA	PREDICTED: E3 ubiquitin-protein ligase ATL4-like [Nicotiana tabacum]	NA
E04	24282034	24282381	348	24282226	258	35.2017	2.41263	31.2257	R48h_peak_1354	intergenic	Smechr0400853:E04:24033598-24034700:+:248609	Smechr0400853(Smechr0400853)	NA	NA	NA	PREDICTED: E3 ubiquitin-protein ligase ATL4-like [Nicotiana tabacum]	NA
E04	24286671	24286949	279	24286807	926	181.894	3.06052	176.664	R48h_peak_1355	intergenic	Smechr0400853:E04:24033598-24034700:+:253211	Smechr0400853(Smechr0400853)	NA	NA	NA	PREDICTED: E3 ubiquitin-protein ligase ATL4-like [Nicotiana tabacum]	NA
E04	24288300	24288734	435	24288607	472	98.9647	3.17139	94.341	R48h_peak_1356	intergenic	Smechr0400853:E04:24033598-24034700:+:254918	Smechr0400853(Smechr0400853)	NA	NA	NA	PREDICTED: E3 ubiquitin-protein ligase ATL4-like [Nicotiana tabacum]	NA
E04	24297902	24298107	206	24297978	37	7.20427	2.56634	4.21536	R48h_peak_1357	intergenic	Smechr0400853:E04:24033598-24034700:+:264406	Smechr0400853(Smechr0400853)	NA	NA	NA	PREDICTED: E3 ubiquitin-protein ligase ATL4-like [Nicotiana tabacum]	NA
E04	24303339	24303642	304	24303489	172	27.7407	2.60921	23.8973	R48h_peak_1358	intergenic	Smechr0400853:E04:24033598-24034700:+:269892	Smechr0400853(Smechr0400853)	NA	NA	NA	PREDICTED: E3 ubiquitin-protein ligase ATL4-like [Nicotiana tabacum]	NA
E04	24540587	24540789	203	24540715	93	13.3053	2.36127	9.90035	R48h_peak_1359	intergenic	Smechr0400854:E04:24725942-24729868:+:-185254	Smechr0400854(Smechr0400854)	NA	CYP79A2; phenylalanine N-monooxygenase [EC:1.14.14.40]; K12153	map00460,map00966	PREDICTED: uncharacterized protein LOC107867908 [Capsicum annuum]	NA
[truncated: 5,189 more rows]
