# Supplementary material for: Genome-Wide Identification of Binding Sites for SmTCP7a Transcription Factors of Eggplant during Bacterial Wilt Resistance by ChIP-Seq
Source: Int J Mol Sci. 2022 Jun 20;23(12):6844. doi: 10.3390/ijms23126844 (PMC9224693; doi:10.3390/ijms23126844)
Supplement: Supplementary file 1 [file ijms-23-06844-s001.zip › Table S3 R0h annotation.xls]

## Sheet: Sheet1
Table S3 The peak-associated genes of R0h
Gene	NR annotation
Smechr0102543	uncharacterized protein LOC107009291 [Solanum pennellii]
Smechr0103296	PREDICTED: uncharacterized protein LOC107855847 isoform X1 [Capsicum annuum]
Smechr0103951	Hcr9-OR2A [Solanum pimpinellifolium]
Smechr0201051	uncharacterized protein LOC104649582 [Solanum lycopersicum]
Smechr0202611	uncharacterized protein LOC107009276 [Solanum pennellii]
Smechr0300387	NA
Smechr0300595	uncharacterized protein LOC109121249 [Solanum lycopersicum]
Smechr0300833	PREDICTED: zinc finger protein CONSTANS-LIKE 14-like [Capsicum annuum]
Smechr0302124	reticulon-like protein B2 [Solanum tuberosum]
Smechr0302762	uncharacterized protein LOC107012964 isoform X1 [Solanum pennellii]
Smechr0402175	PREDICTED: uncharacterized acetyltransferase At3g50280-like [Capsicum annuum]
Smechr0500083	ubiquitin-conjugating enzyme E2 10 [Solanum lycopersicum]
Smechr0500750	PREDICTED: uncharacterized protein LOC102589757 [Solanum tuberosum]
Smechr0500934	PREDICTED: uncharacterized protein LOC102595364 isoform X2 [Solanum tuberosum]
Smechr0501578	probable WRKY transcription factor protein 1 [Solanum pennellii]
Smechr0600741	ACT domain-containing protein ACR2 [Capsicum baccatum]
Smechr0601128	PREDICTED: protein argonaute 4 [Solanum tuberosum]
Smechr0602486	PREDICTED: dof zinc finger protein DOF5.6-like [Solanum tuberosum]
Smechr0700887	NA
Smechr0700940	hypothetical protein CQW23_19283 [Capsicum baccatum]
Smechr0701549	PREDICTED: uncharacterized protein LOC104221568 [Nicotiana sylvestris]
Smechr0701970	PREDICTED: zinc finger protein CONSTANS-LIKE 3-like [Solanum tuberosum]
Smechr0702191	Histone H2A [Eumeta japonica]
Smechr0801190	LOW QUALITY PROTEIN: uncharacterized protein LOC101266514 [Solanum lycopersicum]
Smechr0801525	cyclin-dependent kinase F-4 isoform X1 [Solanum lycopersicum]
Smechr0900352	PREDICTED: uncharacterized protein LOC102590633 [Solanum tuberosum]
Smechr0901167	protein ESMERALDA 1-like isoform X1 [Solanum pennellii]
Smechr0901395	PREDICTED: uncharacterized protein LOC104217247 [Nicotiana sylvestris]
Smechr1000373	NA
Smechr1000982	PREDICTED: uncharacterized protein LOC102600449 [Solanum tuberosum]
Smechr1001046	PREDICTED: uncharacterized protein LOC104239484 [Nicotiana sylvestris]
Smechr1001298	hypothetical protein T265_02070 [Opisthorchis viverrini]
Smechr1001299	hypothetical protein BSL78_29035 [Apostichopus japonicus]
Smechr1101417	hypothetical protein A4A49_49095 [Nicotiana attenuata]
Smechr1101730	PREDICTED: uncharacterized protein LOC107058170 [Solanum tuberosum]
Smechr1200068	hypothetical protein EJD97_023097 [Solanum chilense]
Smechr1200376	hypothetical protein EJD97_006581 [Solanum chilense]
Smechr1200971	NA
Smechr1201025	PREDICTED: uncharacterized protein LOC107062727 [Solanum tuberosum]
SmeSca00029	hypothetical protein CTI12_AA236480 (chloroplast) [Artemisia annua]
SmeSca00090	PREDICTED: pentatricopeptide repeat-containing protein At1g10910, chloroplastic isoform X2 [Solanum tuberosum]
SmeSca00129	unnamed protein product [Brassica oleracea]
SmeSca00149	hypothetical protein GOBAR_AA17289 [Gossypium barbadense]
SmeSca00154	unnamed protein product [Brassica oleracea]
SmeSca00197	ribosomal protein S7 [Nicotiana tabacum]
SmeSca00200	hypothetical protein DCAR_032037 [Daucus carota subsp. sativus]
SmeSca00205	Uncharacterized protein family Ycf1 [Vigna unguiculata]
SmeSca00212	hypothetical protein CQW23_34938 [Capsicum baccatum]
SmeSca00308	hypothetical protein D5086_0000186410 [Populus alba]
SmeSca00309	unnamed protein product [Brassica rapa]
SmeSca00310	hypothetical protein NitoCp089 [Nicotiana tomentosiformis]
SmeSca00311	unnamed protein product [Brassica oleracea]
SmeSca00311	unnamed protein product [Brassica oleracea]
SmeSca00304	hypothetical protein BVC80_8595g9 [Macleaya cordata]
SmeSca00305	unnamed protein product [Brassica oleracea]
SmeSca00333	unnamed protein product [Brassica oleracea]
SmeSca00356	hypothetical protein C4D60_Mb00t01290 [Musa balbisiana]
SmeSca00368	hypothetical protein BVC80_8595g9 [Macleaya cordata]
SmeSca00382	unnamed protein product [Brassica oleracea]
SmeSca00458	hypothetical protein CCACVL1_01356 [Corchorus capsularis]
SmeSca00463	hypothetical protein CTI12_AA261530 (chloroplast) [Artemisia annua]
SmeSca00468	hypothetical protein GOBAR_DD02046 [Gossypium barbadense]
SmeSca00494	hypothetical protein DEO72_LG6g1223 [Vigna unguiculata]
SmeSca00499	hypothetical protein Pyn_20557 [Prunus yedoensis var. nudiflora]
SmeSca00528	hypothetical protein CTI12_AA236480 (chloroplast) [Artemisia annua]
SmeSca00530	hypothetical protein C5167_006124 [Papaver somniferum]
SmeSca00547	hypothetical protein C4D60_Mb00t01290 [Musa balbisiana]
SmeSca00551	unnamed protein product [Brassica oleracea]
SmeSca00555	hypothetical protein DEO72_LG11g1664 [Vigna unguiculata]
SmeSca00561	hypothetical protein VITISV_008784 [Vitis vinifera]
SmeSca00585	unnamed protein product [Brassica oleracea]
SmeSca00603	unnamed protein product [Brassica oleracea]
SmeSca00605	hypothetical protein CTI12_AA236480 (chloroplast) [Artemisia annua]
SmeSca00632	unnamed protein product [Brassica oleracea]
SmeSca00724	hypothetical protein BC332_30341 [Capsicum chinense]
SmeSca00756	BnaUnng00830D [Brassica napus]
SmeSca00759	hypothetical protein NitaCp076 [Nicotiana tabacum]
SmeSca00759	hypothetical protein NitaCp076 [Nicotiana tabacum]
SmeSca00764	hypothetical protein T459_27840 [Capsicum annuum]
SmeSca00775	PREDICTED: uncharacterized protein LOC107858289 [Capsicum annuum]
SmeSca00798	hypothetical protein T459_27840 [Capsicum annuum]
SmeSca00813	hypothetical protein (mitochondrion) [Capsicum annuum]
SmeSca00816	hypothetical protein M569_00222, partial [Genlisea aurea]
SmeSca00823	hypothetical protein BC332_21985 [Capsicum chinense]
SmeSca00835	hypothetical protein CQW23_14490 [Capsicum baccatum]
SmeSca00836	hypothetical protein GOBAR_AA37329 [Gossypium barbadense]
SmeSca00856	BnaC09g29110D [Brassica napus]
SmeSca00866	hypothetical protein BC332_18445 [Capsicum chinense]
SmeSca00861	hypothetical protein CQW23_25965 [Capsicum baccatum]
SmeSca00862	putative cytochrome c biosynthesis protein [Cinnamomum micranthum f. kanehirae]
SmeSca00896	NAD(P)H-quinone oxidoreductase subunit H, chloroplastic [Capsicum chinense]
SmeSca00896	NAD(P)H-quinone oxidoreductase subunit H, chloroplastic [Capsicum chinense]
SmeSca00898	hypothetical protein DEO72_LG11g1664 [Vigna unguiculata]
SmeSca00900	hypothetical protein GOBAR_AA37328 [Gossypium barbadense]
SmeSca00901	hypothetical protein NitaCp076 [Nicotiana tabacum]
