# Supplementary material for: Genome-Wide Identification of Binding Sites for SmTCP7a Transcription Factors of Eggplant during Bacterial Wilt Resistance by ChIP-Seq
Source: Int J Mol Sci. 2022 Jun 20;23(12):6844. doi: 10.3390/ijms23126844 (PMC9224693; doi:10.3390/ijms23126844)
Supplement: Supplementary file 1 [file ijms-23-06844-s001.zip › table S4 R48h potatation regulated gene.xlsx]

## Sheet: Sheet1
Table S4 thepeak-associated genes of R48h
Gene	NR annotation
Smechr0102343	uncharacterized protein LOC109120873 [Solanum lycopersicum]
Smechr0102862	hypothetical protein EJD97_008073 [Solanum chilense]
Smechr0103131	hypothetical protein EJD97_006600 [Solanum chilense]
Smechr0103296	PREDICTED: uncharacterized protein LOC107855847 isoform X1 [Capsicum annuum]
Smechr0103553	PREDICTED: phospholipid-transporting ATPase 3-like [Solanum tuberosum]
Smechr0103951	Hcr9-OR2A [Solanum pimpinellifolium]
Smechr0201470	PREDICTED: uncharacterized protein LOC102604173 isoform X2 [Solanum tuberosum]
Smechr0201831	PREDICTED: 25S rRNA (cytosine-C(5))-methyltransferase nop2-like [Nicotiana attenuata]
Smechr0202693	PREDICTED: uncharacterized protein LOC102593621 [Solanum tuberosum]
Smechr0300103	uncharacterized protein LOC107014012 [Solanum pennellii]
Smechr0300387	NA
Smechr0300595	uncharacterized protein LOC109121249 [Solanum lycopersicum]
Smechr0300742	hypothetical protein CQW23_00092 [Capsicum baccatum]
Smechr0400052	PREDICTED: heterogeneous nuclear ribonucleoprotein Q isoform X2 [Solanum tuberosum]
Smechr0400288	PREDICTED: probable glutathione S-transferase parC [Nicotiana tabacum]
Smechr0400396	PREDICTED: secretory carrier-associated membrane protein 2-like [Solanum tuberosum]
Smechr0400617	PREDICTED: uncharacterized protein LOC109243087 [Nicotiana attenuata]
Smechr0401437	PREDICTED: premnaspirodiene oxygenase-like [Solanum tuberosum]
Smechr0500750	PREDICTED: uncharacterized protein LOC102589757 [Solanum tuberosum]
Smechr0501388	PREDICTED: uncharacterized protein LOC109214595 [Nicotiana attenuata]
Smechr0501473	hypothetical protein CTI12_AA261530 (chloroplast) [Artemisia annua]
Smechr0501591	PREDICTED: uncharacterized protein LOC107062862 [Solanum tuberosum]
Smechr0501896	serine/threonine protein phosphatase 2A 55 kDa regulatory subunit B beta isoform isoform X1 [Solanum lycopersicum]
Smechr0600250	PREDICTED: anthranilate synthase alpha subunit 1, chloroplastic-like isoform X1 [Nicotiana tabacum]
Smechr0600367	PREDICTED: uncharacterized protein LOC104102190 [Nicotiana tomentosiformis]
Smechr0600678	hypothetical protein A4A49_07365 [Nicotiana attenuata]
Smechr0600741	ACT domain-containing protein ACR2 [Capsicum baccatum]
Smechr0601015	PREDICTED: protein NRT1/ PTR FAMILY 5.1 [Solanum tuberosum]
Smechr0601270	hypothetical protein T459_12950 [Capsicum annuum]
Smechr0700382	sugar transport protein 8-like [Solanum pennellii]
Smechr0700648	uncharacterized protein LOC107010129 [Solanum pennellii]
Smechr0700758	hypothetical protein EJD97_019204 [Solanum chilense]
Smechr0700888	NA
Smechr0701021	hypothetical protein CQW23_29554 [Capsicum baccatum]
Smechr0701106	zinc finger MYM-type protein 1-like [Solanum pennellii]
Smechr0701195	PREDICTED: paired amphipathic helix protein Sin3-like 1 [Solanum tuberosum]
Smechr0701970	PREDICTED: zinc finger protein CONSTANS-LIKE 3-like [Solanum tuberosum]
Smechr0702191	Histone H2A [Eumeta japonica]
Smechr0800336	protein FAR1-RELATED SEQUENCE 5-like [Solanum lycopersicum]
Smechr0800428	PREDICTED: subtilisin-like protease SBT3.3 [Solanum tuberosum]
Smechr0800528	Polyprotein, putative [Solanum demissum]
Smechr0801247	uncharacterized protein LOC109119268 [Solanum lycopersicum]
Smechr0801525	cyclin-dependent kinase F-4 isoform X1 [Solanum lycopersicum]
Smechr0802294	PREDICTED: transcription factor TCP9-like [Solanum tuberosum]
Smechr0900141	hypothetical protein CQW23_21423 [Capsicum baccatum]
Smechr0900692	hypothetical protein EJD97_013434 [Solanum chilense]
Smechr0901159	PREDICTED: E3 ubiquitin-protein ligase RBBP6-like [Capsicum annuum]
Smechr0901255	NA
Smechr1000373	NA
Smechr1000664	NA
Smechr1000982	PREDICTED: uncharacterized protein LOC102600449 [Solanum tuberosum]
Smechr1001298	hypothetical protein T265_02070 [Opisthorchis viverrini]
Smechr1100026	uncharacterized protein LOC101263179 [Solanum lycopersicum]
Smechr1100490	NA
Smechr1100895	PREDICTED: putative late blight resistance protein homolog R1B-23 [Capsicum annuum]
Smechr1101034	PREDICTED: uncharacterized protein LOC104092292 isoform X8 [Nicotiana tomentosiformis]
Smechr1101649	hypothetical protein EJD97_022978 [Solanum chilense]
Smechr1102335	PREDICTED: probable protein arginine N-methyltransferase 6 [Capsicum annuum]
Smechr1200068	hypothetical protein EJD97_023097 [Solanum chilense]
Smechr1200971	NA
Smechr1201127	ubiquitin-like-specific protease 1D isoform X3 [Solanum lycopersicum]
Smechr1201149	PREDICTED: uncharacterized protein LOC109242264 [Nicotiana attenuata]
SmeSca00090	PREDICTED: pentatricopeptide repeat-containing protein At1g10910, chloroplastic isoform X2 [Solanum tuberosum]
SmeSca00149	hypothetical protein GOBAR_AA17289 [Gossypium barbadense]
SmeSca00153	hypothetical protein DVH24_006989 [Malus domestica]
SmeSca00200	hypothetical protein DCAR_032037 [Daucus carota subsp. sativus]
SmeSca00212	hypothetical protein CQW23_34938 [Capsicum baccatum]
SmeSca00249	NAD(P)H-quinone oxidoreductase subunit H, chloroplastic [Capsicum chinense]
SmeSca00308	hypothetical protein D5086_0000186410 [Populus alba]
SmeSca00310	hypothetical protein NitoCp089 [Nicotiana tomentosiformis]
SmeSca00305	unnamed protein product [Brassica oleracea]
SmeSca00333	unnamed protein product [Brassica oleracea]
SmeSca00426	uncharacterized protein LOC21401786 [Morus notabilis]
SmeSca00463	hypothetical protein CTI12_AA261530 (chloroplast) [Artemisia annua]
SmeSca00477	unnamed protein product [Brassica oleracea]
SmeSca00528	hypothetical protein CTI12_AA236480 (chloroplast) [Artemisia annua]
SmeSca00561	hypothetical protein VITISV_008784 [Vitis vinifera]
SmeSca00585	unnamed protein product [Brassica oleracea]
SmeSca00603	unnamed protein product [Brassica oleracea]
SmeSca00605	hypothetical protein CTI12_AA236480 (chloroplast) [Artemisia annua]
SmeSca00756	BnaUnng00830D [Brassica napus]
SmeSca00759	hypothetical protein NitaCp076 [Nicotiana tabacum]
SmeSca00764	hypothetical protein T459_27840 [Capsicum annuum]
SmeSca00775	PREDICTED: uncharacterized protein LOC107858289 [Capsicum annuum]
SmeSca00816	hypothetical protein M569_00222, partial [Genlisea aurea]
SmeSca00835	hypothetical protein CQW23_14490 [Capsicum baccatum]
SmeSca00836	hypothetical protein GOBAR_AA37329 [Gossypium barbadense]
SmeSca00866	hypothetical protein BC332_18445 [Capsicum chinense]
SmeSca00862	putative cytochrome c biosynthesis protein [Cinnamomum micranthum f. kanehirae]
SmeSca00896	NAD(P)H-quinone oxidoreductase subunit H, chloroplastic [Capsicum chinense]
SmeSca00898	hypothetical protein DEO72_LG11g1664 [Vigna unguiculata]
