# Supplementary material for: Genome-Wide Identification of Binding Sites for SmTCP7a Transcription Factors of Eggplant during Bacterial Wilt Resistance by ChIP-Seq
Source: Int J Mol Sci. 2022 Jun 20;23(12):6844. doi: 10.3390/ijms23126844 (PMC9224693; doi:10.3390/ijms23126844)
Supplement: Supplementary file 1 [file ijms-23-06844-s001.zip › table S5 R0h motif.xlsx]

## Sheet: R0h
Table S5 Homer de novo Motif Results of R0h
Rank	Motif	P-value	log P-pvalue	% of Targets	% of Background	STD(Bg STD)	Best Match/Details
1		1e-21	-49.68	0.0842	0.0001	59.1bp (20.3bp	PB0052.1_Plagl1_1/Jaspar(0.747)
2		1e-19	-44.13	0.0632	0	44.7bp (0.0bp)	STB4/MA0391.1/Jaspar(0.686)
3		1e-19	-44.02	0.1684	0.0051	58.3bp (64.2bp)	DIG1/DIG1_YPD/32-STE12(Harbison)/Yeast(0.628)
4		1e-17	-40.26	0.0842	0.0003	52.6bp (43.6bp)	Dof2/MA0020.1/Jaspar(0.673)
5		1e-17	-39.84	0.0737	0.0001	55.5bp (40.9bp)	SNT2/SNT2_YPD/[](Harbison)/Yeast(0.661)
6		1e-17	-39.56	0.2105	0.0142	50.3bp (61.0bp)	PB0203.1_Zfp691_2/Jaspar(0.643)
7		1e-17	-39.43	0.1158	0.0015	47.2bp (58.5bp)	MYB59/MA1042.1/Jaspar(0.633)
8		1e-16	-39.12	0.0842	0.0003	55.0bp (66.1bp)	ZNF467(Zf)/HEK293-ZNF467.GFP-ChIP-Seq(GSE58341)/Homer(0.737)
9		1e-16	-36.9	0.1053	0.0013	57.4bp (59.8bp)	YPR022C/MA0436.1/Jaspar(0.725)
10		1e-15	-36.06	0.0526	0	45.0bp (0.0bp)	POL008.1_DCE_S_I/Jaspar(0.580)
11		1e-14	-32.57	0.0737	0.0004	43.0bp (65.5bp)	CMTA3/MA0970.1/Jaspar(0.701)
12		1e-13	-30.57	0.0526	0.0001	52.6bp (13.9bp)	OPI1/MA0349.1/Jaspar(0.610)
13		1e-13	-30.57	0.0526	0.0001	40.1bp (35.6bp)	ZNF410/MA0752.1/Jaspar(0.618)
14		1e-13	-30.4	0.1263	0.0048	26.1bp (65.6bp)	Bach2(bZIP)/OCILy7-Bach2-ChIP-Seq(GSE44420)/Homer(0.746)
15		1e-12	-29.82	0.1158	0.0037	37.9bp (64.3bp)	MAX::MYC/MA0059.1/Jaspar(0.864)
16		1e-12	-28.17	0.0421	0	44.5bp (0.0bp)	KAN4/MA1028.1/Jaspar(0.676)
17		1e-12	-28.01	0.0526	0.0001	62.3bp (53.6bp)	RME1(MacIsaac)/Yeast(0.734)
