# Supplementary material for: Genome-Wide Identification of Binding Sites for SmTCP7a Transcription Factors of Eggplant during Bacterial Wilt Resistance by ChIP-Seq
Source: Int J Mol Sci. 2022 Jun 20;23(12):6844. doi: 10.3390/ijms23126844 (PMC9224693; doi:10.3390/ijms23126844)
Supplement: Supplementary file 1 [file ijms-23-06844-s001.zip › table S6 R48 motife motife.xlsx]

## Sheet: R48h
Table S6 Homer de novo Motif Results of R48h
Rank	Motif	P-value	log P-pvalue	% of Targets	% of Background	STD(Bg STD)	Best Match/Details
1		1e-21	-49.29	0.1183	0.0006	36.6bp (53.4bp)	PB0152.1_Nkx3-1_2/Jaspar(0.611)
2		1e-20	-47.88	0.129	0.0011	51.1bp (60.6bp)	STP4/MA0397.1/Jaspar(0.735)
3		1e-20	-46.51	0.0968	0.0003	55.6bp (49.2bp)	Zfx/MA0146.2/Jaspar(0.652)
4		1e-18	-42.9	0.0753	0.0001	46.5bp (16.2bp)	TCP23/MA1066.1/Jaspar(0.698)
5		1e-18	-41.78	0.0968	0.0005	57.4bp (58.0bp)	br-Z3/dmmpmm(Pollard)/fly(0.604)
6		1e-17	-39.98	0.129	0.0022	63.7bp (59.5bp)	ZBED1/MA0749.1/Jaspar(0.656)
7		1e-16	-38.99	0.0753	0.0001	48.5bp (59.3bp)	ELF1(ETS)/Jurkat-ELF1-ChIP-Seq(SRA014231)/Homer(0.672)
8		1e-16	-36.93	0.1398	0.0039	45.4bp (58.2bp)	STB5/MA0392.1/Jaspar(0.661)
9		1e-16	-36.89	0.0968	0.0008	56.7bp (61.8bp)	PB0134.1_Hnf4a_2/Jaspar(0.671)
10		1e-15	-36.21	0.0538	0	16.9bp (0.0bp)	dif/Rel/dmmpmm(Bergman)/fly(0.747)
11		1e-15	-36.21	0.0538	0	35.9bp (0.0bp)	RTG3/Literature(Harbison)/Yeast(0.707)
12		1e-15	-36.21	0.0538	0	49.2bp (56.6bp)	XBP1/Literature(Harbison)/Yeast(0.642)
13		1e-14	-32.75	0.0538	0	36.4bp (0.0bp)	PB0153.1_Nr2f2_2/Jaspar(0.711)
14		1e-14	-32.75	0.0538	0	8.0bp (0.0bp)	Bach2(bZIP)/OCILy7-Bach2-ChIP-Seq(GSE44420)/Homer(0.793)
15		1e-14	-32.75	0.0538	0.0001	64.8bp (16.4bp)	TEC1/TEC1_YPD/[](Harbison)/Yeast(0.681)
16		1e-13	-30.72	0.0538	0.0001	41.2bp (52.8bp)	MF0004.1_Nuclear_Receptor_class/Jaspar(0.675)
17		1e-13	-30.69	0.0753	0.0005	58.1bp (64.6bp)	E2F1(E2F)/Hela-E2F1-ChIP-Seq(GSE22478)/Homer(0.711)
18		1e-13	-30.52	0.0645	0.0002	23.3bp (64.9bp)	PCF5(TCP)/Oryza sativa/AthaMap(0.643)
19		1e-13	-30.46	0.086	0.0009	61.9bp (54.5bp)	PB0068.1_Sox1_1/Jaspar(0.708)
20		1e-13	-30.29	0.086	0.001	32.9bp (59.7bp)	PB0199.1_Zfp161_2/Jaspar(0.655)
21		1e-12	-29.29	0.0538	0.0001	58.5bp (66.3bp)	PB0083.1_Tcf7_1/Jaspar(0.726)
22		1e-12	-29.29	0.0538	0.0001	54.6bp (48.1bp)	YLR278C/MA0430.1/Jaspar(0.641)
