# Supplementary material for: Genome-Wide Identification of Binding Sites for SmTCP7a Transcription Factors of Eggplant during Bacterial Wilt Resistance by ChIP-Seq
Source: Int J Mol Sci. 2022 Jun 20;23(12):6844. doi: 10.3390/ijms23126844 (PMC9224693; doi:10.3390/ijms23126844)
Supplement: Supplementary file 1 [file ijms-23-06844-s001.zip › Table S7 The different peaks between the R0h and R48h.xlsx]

## Sheet: Sheet1
Table S7 the different peaks between the R0h and R48h
seqnames	start	end	width	Name	Conc	Conc_R48h	Conc_R0h	Fold	p.value	FDR	GeneFeature	GeneInside	Gene	GO	KEGG	map	NR	Transcription_factor	Regulation
E01	102364485	102364773	289	R48h_vs_R0h_peak_8	3.63	-0.42	4.58	-5	0.0028	0.499	intergenic	Smechr0103938:E01:102372808-102374786:-:10157	Smechr0103938(Smechr0103938)	NA	NA	NA	hypothetical protein STB1_57t00015 [Solanum tuberosum]	NA	Down
E06	19176365	19176760	396	R48h_vs_R0h_peak_10	4.18	-0.42	5.15	-5.56	0.00307	0.499	intergenic	Smechr0600584:E06:19166682-19166841:-:-9721	Smechr0600584(Smechr0600584)	NA	NA	NA	NA	NA	Down
E03	53421935	53422149	215	R48h_vs_R0h_peak_15	3.26	-0.42	4.2	-4.62	0.00659	0.69	intergenic	Smechr0301190:E03:53361788-53371484:+:60254	Smechr0301190(Smechr0301190)	NA	NA	NA	retrovirus-related pol polyprotein from transposon tnt 1-94 [Nicotiana attenuata]	NA	Down
E08	15109301	15109628	328	R48h_vs_R0h_peak_18	4.16	1.29	5.05	-3.77	0.00845	0.749	intergenic	Smechr0800651:E08:15115848-15117013:-:7548	Smechr0800651(Smechr0800651)	NA	NA	NA	NA	NA	Down
E06	6431163	6431520	358	R48h_vs_R0h_peak_19	3.16	-0.42	4.09	-4.51	0.00875	0.749	intergenic	Smechr0600343:E06:6449487-6450051:-:18709	Smechr0600343(Smechr0600343)	1;GO:0004857,molecular_function enzyme inhibitor activity	NA	NA	PREDICTED: pectinesterase inhibitor-like [Solanum tuberosum]	NA	Down
E08	36594781	36595007	227	R48h_vs_R0h_peak_21	3.03	-0.42	3.96	-4.37	0.0106	0.787	intergenic	Smechr0800895:E08:36632105-36641061:+:-37211	Smechr0800895(Smechr0800895)	4;GO:0005506,molecular_function iron ion binding;GO:0008610,biological_process lipid biosynthetic process;GO:0016491,molecular_function oxidoreductase activity;GO:0055114,biological_process oxidation-reduction process	K15404, CER1; aldehyde decarbonylase [EC:4.1.99.5]; K15404	map00073	PREDICTED: protein ECERIFERUM 1-like [Solanum tuberosum]	NA	Down
E05	18293909	18294295	387	R48h_vs_R0h_peak_22	3.54	-0.42	4.49	-4.91	0.0107	0.787	intergenic	Smechr0501018:E05:18269401-18274378:-:-19724	Smechr0501018(Smechr0501018)	1;GO:0007165,biological_process signal transduction	NA	NA	PREDICTED: ninja-family protein mc410 [Solanum tuberosum]	NA	Down
E08	60242393	60242675	283	R48h_vs_R0h_peak_23	3.51	-0.42	4.46	-4.87	0.0112	0.787	intergenic	Smechr0801229:E08:60244621-60253427:+:-2087	Smechr0801229(Smechr0801229)	NA	NA	NA	hypothetical protein A4A49_49095 [Nicotiana attenuata]	NA	Down
E06	59452709	59453013	305	R48h_vs_R0h_peak_25	4.2	1.83	5.06	-3.23	0.0132	0.787	intergenic	Smechr0601120:E06:59430220-59431204:+:22641	Smechr0601120(Smechr0601120)	NA	NA	NA	PREDICTED: em protein H5 [Solanum tuberosum]	NA	Down
E06	7932947	7933236	290	R48h_vs_R0h_peak_27	3.34	-0.42	4.28	-4.7	0.0144	0.787	intergenic	Smechr0600393:E06:7963154-7963981:-:30889	Smechr0600393(Smechr0600393)	NA	NA	NA	zinc finger CCCH domain-containing protein 53-like [Solanum lycopersicum]	NA	Down
E04	34285789	34286100	312	R48h_vs_R0h_peak_28	2.84	-0.42	3.76	-4.18	0.0145	0.787	intergenic	Smechr0400936:E04:34289610-34290101:+:-3665	Smechr0400936(Smechr0400936)	NA	NA	NA	PREDICTED: uncharacterized protein LOC104217315, partial [Nicotiana sylvestris]	NA	Down
E08	14565101	14565489	389	R48h_vs_R0h_peak_30	3.3	-0.42	4.24	-4.66	0.0152	0.787	intergenic	Smechr0800642:E08:14584230-14584395:+:-18935	Smechr0800642(Smechr0800642)	2;GO:0004252,molecular_function serine-type endopeptidase activity;GO:0006508,biological_process proteolysis	NA	NA	PREDICTED: subtilisin-like protease SBT3.3 [Solanum tuberosum]	NA	Down
ORIGINAL_392	64007	64593	587	R48h_vs_R0h_peak_31	3.3	-0.42	4.24	-4.66	0.0152	0.787	intergenic	NA	NA	NA	NA	NA	NA	NA	Down
E01	57630874	57631227	354	R48h_vs_R0h_peak_32	3.68	0.23	4.61	-4.38	0.0159	0.787	intergenic	Smechr0102982:E01:57708117-57708345:+:-77066	Smechr0102982(Smechr0102982)	3;GO:0003723,molecular_function RNA binding;GO:0003735,molecular_function structural constituent of ribosome;GO:0022625,cellular_component cytosolic large ribosomal subunit	RP-L19e, RPL19; large subunit ribosomal protein L19e; K02885	map03010	PREDICTED: 60S ribosomal protein L19-3-like isoform X1 [Gossypium hirsutum]	NA	Down
FRAGSCAFF_2	47327	47680	354	R48h_vs_R0h_peak_33	3.26	-0.42	4.21	-4.62	0.016	0.787	intergenic	NA	NA	NA	NA	NA	NA	NA	Down
ORIGINAL_1478	87133	87486	354	R48h_vs_R0h_peak_34	2.8	-0.42	3.72	-4.14	0.0168	0.803	intergenic	NA	NA	NA	NA	NA	NA	NA	Down
E10	48006478	48006740	263	R48h_vs_R0h_peak_35	2.74	-0.42	3.66	-4.08	0.0177	0.811	intergenic	Smechr1001209:E10:48258984-48260055:+:-252375	Smechr1001209(Smechr1001209)	NA	NA	NA	uncharacterized protein LOC114076792 [Solanum pennellii]	NA	Down
FRAGSCAFF_95_3	40567	40953	387	R48h_vs_R0h_peak_37	3.51	0.49	4.42	-3.93	0.0197	0.84	intergenic	NA	NA	NA	NA	NA	NA	NA	Down
FRAGSCAFF_157_1	39736	41145	1410	R48h_vs_R0h_peak_38	3.06	-0.42	4	-4.41	0.0209	0.84	intergenic	NA	NA	NA	NA	NA	NA	NA	Down
E06	24847998	24848640	643	R48h_vs_R0h_peak_39	2.71	-0.42	3.62	-4.04	0.0219	0.84	intergenic	Smechr0600654:E06:24812020-24812251:+:36299	Smechr0600654(Smechr0600654)	NA	NA	NA	NA	NA	Down
ORIGINAL_2020	13773	14123	351	R48h_vs_R0h_peak_43	2.97	-0.42	3.9	-4.32	0.0235	0.84	intergenic	NA	NA	NA	NA	NA	NA	NA	Down
E03	34662739	34662967	229	R48h_vs_R0h_peak_46	2.88	-0.42	3.8	-4.22	0.0265	0.84	intergenic	Smechr0300909:E03:34647984-34648296:-:-14557	Smechr0300909(Smechr0300909)	NA	MAP2K1, MEK1; mitogen-activated protein kinase kinase 1 [EC:2.7.12.2]; K04368	map04626	PREDICTED: uncharacterized protein LOC107062520 [Solanum tuberosum]	NA	Down
E04	25527703	25527947	245	R48h_vs_R0h_peak_49	2.82	0.23	3.7	-3.47	0.0289	0.84	intergenic	Smechr0400862:E04:25537560-25538437:-:10612	Smechr0400862(Smechr0400862)	NA	NA	NA	PREDICTED: RING-H2 finger protein ATL2-like [Nicotiana sylvestris]	NA	Down
E07	78122080	78122383	304	R48h_vs_R0h_peak_50	7.11	6.28	7.63	-1.34	0.0304	0.84	intergenic	Smechr0701355:E07:78141187-78141613:-:19381	Smechr0701355(Smechr0701355)	1;GO:0008270,molecular_function zinc ion binding	NA	NA	PREDICTED: uncharacterized protein LOC107061523 [Solanum tuberosum]	NA	Down
E03	68054433	68054822	390	R48h_vs_R0h_peak_54	3.13	0.1	4.04	-3.94	0.0317	0.84	intergenic	Smechr0301587:E03:68109791-68117705:-:63077	Smechr0301587(Smechr0301587)	NA	NA	NA	PREDICTED: DEAD-box ATP-dependent RNA helicase 41 [Capsicum annuum]	NA	Down
E10	38007619	38008133	515	R48h_vs_R0h_peak_59	2.67	-0.42	3.58	-4	0.0341	0.84	intergenic	Smechr1001126:E10:37855730-37856289:+:152146	Smechr1001126(Smechr1001126)	NA	NA	NA	NA	NA	Down
E03	31144164	31144821	658	R48h_vs_R0h_peak_66	2.61	-0.42	3.52	-3.94	0.0365	0.84	intergenic	Smechr0300865:E03:31146084-31146580:-:2087	Smechr0300865(Smechr0300865)	NA	NA	NA	uncharacterized protein LOC107019727 [Solanum pennellii]	NA	Down
E07	100716408	100716878	471	R48h_vs_R0h_peak_67	2.61	-0.42	3.52	-3.94	0.0365	0.84	Smechr0702191:Promoter	Smechr0702191:E07:100718006-100719282:+:-1363	Smechr0702191(Smechr0702191)	3;GO:0000786,cellular_component nucleosome;GO:0003677,molecular_function DNA binding;GO:0005634,cellular_component nucleus	NA	NA	Histone H2A [Eumeta japonica]	NA	Down
E01	76573754	76574023	270	R48h_vs_R0h_peak_68	2.24	-0.42	3.12	-3.54	0.0367	0.84	intergenic	Smechr0103280:E01:76611321-76611855:+:-37432	Smechr0103280(Smechr0103280)	NA	NA	NA	hypothetical protein SDM1_46t00006 [Solanum demissum]	NA	Down
ORIGINAL_797	142184	142491	308	R48h_vs_R0h_peak_72	3.43	0.67	4.32	-3.65	0.0401	0.84	intergenic	SmeSca00796:ORIGINAL_797:28739-30655:-:-111682	SmeSca00796(SmeSca00796)	NA	NA	NA	PREDICTED: uncharacterized protein LOC104228619 isoform X1 [Nicotiana sylvestris]	NA	Down
E03	57383670	57383933	264	R48h_vs_R0h_peak_73	2.58	0.1	3.44	-3.34	0.0404	0.84	intergenic	Smechr0301267:E03:57424880-57425051:+:-41078	Smechr0301267(Smechr0301267)	4;GO:0006397,biological_process mRNA processing;GO:0008270,molecular_function zinc ion binding;GO:0016567,biological_process protein ubiquitination;GO:0061630,molecular_function ubiquitin protein ligase activity	NA	NA	PREDICTED: E3 ubiquitin-protein ligase RBBP6-like [Solanum tuberosum]	NA	Down
E05	12856181	12856480	300	R48h_vs_R0h_peak_75	2.86	0.49	3.71	-3.22	0.0412	0.84	intergenic	Smechr0500896:E05:12846218-12847617:-:-8713	Smechr0500896(Smechr0500896)	NA	NA	NA	hypothetical protein T459_30802, partial [Capsicum annuum]	NA	Down
E11	67914062	67914337	276	R48h_vs_R0h_peak_76	2.18	-0.42	3.05	-3.47	0.0428	0.84	intergenic	Smechr1101607:E11:67880718-67881853:+:33481	Smechr1101607(Smechr1101607)	NA	RFA1, RPA1, rpa; replication factor A1; K07466	map03030,map03420,map03430,map03440	NA	NA	Down
E08	65240502	65240711	210	R48h_vs_R0h_peak_79	3.25	1.01	4.09	-3.08	0.0446	0.84	intergenic	Smechr0801345:E08:65247930-65262197:+:-7323	Smechr0801345(Smechr0801345)	5;GO:0003723,molecular_function RNA binding;GO:0004652,molecular_function polynucleotide adenylyltransferase activity;GO:0005634,cellular_component nucleus;GO:0016779,molecular_function nucleotidyltransferase activity;GO:0043631,biological_process RNA polyadenylation	PAP; poly(A) polymerase [EC:2.7.7.19]; K14376	map03015	nuclear poly(A) polymerase 4-like isoform X2 [Solanum pennellii]	NA	Down
E04	22054590	22054872	283	R48h_vs_R0h_peak_80	2.86	0.1	3.75	-3.65	0.045	0.84	intergenic	Smechr0400832:E04:22043301-22044878:+:11430	Smechr0400832(Smechr0400832)	NA	MFP2; enoyl-CoA hydratase/3-hydroxyacyl-CoA dehydrogenase [EC:4.2.1.17 1.1.1.35 1.1.1.211]; K10527	map00071,map00592	uncharacterized protein LOC107013353 [Solanum pennellii]	NA	Down
E08	39115421	39115706	286	R48h_vs_R0h_peak_81	2.42	-0.42	3.32	-3.73	0.0452	0.84	intergenic	Smechr0800909:E08:39087252-39088241:-:-27322	Smechr0800909(Smechr0800909)	NA	NA	NA	PREDICTED: uncharacterized protein LOC107059880 [Solanum tuberosum]	NA	Down
FRAGSCAFF_159	17649	17898	250	R48h_vs_R0h_peak_82	2.42	-0.42	3.32	-3.73	0.0452	0.84	intergenic	NA	NA	NA	NA	NA	NA	NA	Down
E10	5030073	5030471	399	R48h_vs_R0h_peak_84	2.08	-0.42	2.95	-3.37	0.0457	0.84	intergenic	Smechr1000420:E10:5035240-5044071:-:13799	Smechr1000420(Smechr1000420)	2;GO:0006904,biological_process vesicle docking involved in exocytosis;GO:0016192,biological_process vesicle-mediated transport	NA	NA	PREDICTED: sec1 family domain-containing protein MIP3 [Solanum tuberosum]	NA	Down
E08	37433297	37433558	262	R48h_vs_R0h_peak_86	2.81	0.1	3.7	-3.59	0.0479	0.84	intergenic	Smechr0800902:E08:37529557-37529748:-:96320	Smechr0800902(Smechr0800902)	NA	NA	NA	uncharacterized protein LOC107027648 [Solanum pennellii]	NA	Down
E07	80151421	80151640	220	R48h_vs_R0h_peak_87	2.35	-0.42	3.24	-3.66	0.0487	0.84	intergenic	Smechr0701382:E07:80105601-80105782:+:45929	Smechr0701382(Smechr0701382)	NA	POLD1; DNA polymerase delta subunit 1 [EC:2.7.7.7]; K02327	map03030,map03410,map03420,map03430,map03440	PREDICTED: uncharacterized protein LOC102599229 isoform X2 [Solanum tuberosum]	NA	Down
E01	75752428	75752686	259	R48h_vs_R0h_peak_88	4.49	2.9	5.23	-2.33	0.0492	0.84	intergenic	Smechr0103266:E01:75622074-75622677:+:130483	Smechr0103266(Smechr0103266)	NA	NA	NA	PREDICTED: uncharacterized protein LOC109219434 [Nicotiana attenuata]	NA	Down
E01	52319831	52320413	583	R48h_vs_R0h_peak_1	5.14	6.12	-0.06	6.18	5.2e-06	0.00845	intergenic	Smechr0102928:E01:51888308-51888742:+:431814	Smechr0102928(Smechr0102928)	NA	NA	NA	NA	NA	Up
E01	71523331	71523624	294	R48h_vs_R0h_peak_2	4.49	5.46	-0.06	5.52	0.000319	0.26	intergenic	Smechr0103190:E01:71520354-71521688:+:3123	Smechr0103190(Smechr0103190)	NA	NA	NA	PREDICTED: uncharacterized protein LOC102601421 isoform X1 [Solanum tuberosum]	NA	Up
ORIGINAL_1561	17919	18294	376	R48h_vs_R0h_peak_3	5.03	5.93	2.07	3.87	0.000517	0.28	intergenic	NA	NA	NA	NA	NA	NA	NA	Up
E01	77119759	77120327	569	R48h_vs_R0h_peak_4	4.25	5.22	-0.06	5.27	0.000927	0.377	Smechr0103296:Promoter	Smechr0103296:E01:77117478-77118870:-:-1173	Smechr0103296(Smechr0103296)	NA	NA	NA	PREDICTED: uncharacterized protein LOC107855847 isoform X1 [Capsicum annuum]	NA	Up
E10	73616520	73616846	327	R48h_vs_R0h_peak_5	4.06	5.02	-0.06	5.08	0.00175	0.499	intergenic	Smechr1002123:E10:73606314-73607379:-:-9304	Smechr1002123(Smechr1002123)	1;GO:0005515,molecular_function protein binding	NA	NA	hypothetical protein BC332_00197 [Capsicum chinense]	NA	Up
E08	39145348	39145851	504	R48h_vs_R0h_peak_6	4.04	5	-0.06	5.06	0.00186	0.499	intergenic	Smechr0800910:E08:39186426-39225046:+:-40826	Smechr0800910(Smechr0800910)	NA	NA	NA	PREDICTED: neurochondrin isoform X1 [Solanum tuberosum]	NA	Up
FRAGSCAFF_199_2_26	220416	220695	280	R48h_vs_R0h_peak_7	3.98	4.94	-0.06	4.99	0.00223	0.499	intergenic	SmeSca00064:FRAGSCAFF_199_2_26:217855-218532:+:2700	SmeSca00064(SmeSca00064)	NA	E2.3.1.158; phospholipid:diacylglycerol acyltransferase [EC:2.3.1.158]; K00679	map00561	PREDICTED: GDSL esterase/lipase EXL3-like isoform X1 [Solanum tuberosum]	NA	Up
E11	57174353	57174587	235	R48h_vs_R0h_peak_9	3.91	4.87	-0.06	4.92	0.00288	0.499	intergenic	Smechr1101490:E11:57051181-57052812:-:-121658	Smechr1101490(Smechr1101490)	NA	NA	NA	NA	NA	Up
E04	32067886	32068378	493	R48h_vs_R0h_peak_11	3.91	4.87	-0.06	4.92	0.00342	0.506	intergenic	Smechr0400917:E04:32094724-32103664:-:35532	Smechr0400917(Smechr0400917)	1;GO:0005634,cellular_component nucleus	NA	NA	PREDICTED: chromo domain protein LHP1-like [Solanum tuberosum]	NA	Up
E10	74143196	74143605	410	R48h_vs_R0h_peak_12	3.66	4.61	-0.06	4.67	0.00532	0.69	intergenic	Smechr1002137:E10:74161153-74162574:-:19173	Smechr1002137(Smechr1002137)	NA	NA	NA	hypothetical protein EJD97_023826 [Solanum chilense]	NA	Up
E04	46023290	46023626	337	R48h_vs_R0h_peak_13	3.73	4.67	-0.06	4.73	0.00616	0.69	intergenic	Smechr0401055:E04:45959816-45961723:-:-61735	Smechr0401055(Smechr0401055)	NA	RPB1, POLR2A; DNA-directed RNA polymerase II subunit RPB1 [EC:2.7.7.6]; K03006	map03020	PREDICTED: cell wall protein DAN4-like, partial [Octopus bimaculoides]	NA	Up
E05	41551322	41551564	243	R48h_vs_R0h_peak_14	3.61	4.55	-0.06	4.61	0.00637	0.69	Smechr0501388:Promoter	Smechr0501388:E05:41548650-41550425:-:-1018	Smechr0501388(Smechr0501388)	NA	NA	NA	PREDICTED: uncharacterized protein LOC109214595 [Nicotiana attenuata]	NA	Up
FRAGSCAFF_131_6	134191	134447	257	R48h_vs_R0h_peak_16	3.55	4.49	-0.06	4.54	0.00678	0.69	intergenic	SmeSca00005:FRAGSCAFF_131_6:118817-119033:+:15502	SmeSca00005(SmeSca00005)	1;GO:0010374,biological_process stomatal complex development	NA	NA	PREDICTED: EPIDERMAL PATTERNING FACTOR-like protein 5 [Nicotiana tomentosiformis]	NA	Up
E11	84676904	84677150	247	R48h_vs_R0h_peak_17	3.5	4.44	-0.06	4.5	0.00754	0.722	intergenic	Smechr1101919:E11:84771374-84771716:+:-94347	Smechr1101919(Smechr1101919)	1;GO:0003677,molecular_function DNA binding	NA	NA	B3 domain-containing protein At5g60140-like [Solanum lycopersicum]	NA	Up
E05	44393436	44393677	242	R48h_vs_R0h_peak_20	3.63	4.55	0.51	4.04	0.0101	0.787	intergenic	Smechr0501439:E05:44516579-44557691:+:-123022	Smechr0501439(Smechr0501439)	1;GO:0005524,molecular_function ATP binding	NA	NA	PREDICTED: pachytene checkpoint protein 2 homolog [Solanum tuberosum]	NA	Up
E02	22738719	22738920	202	R48h_vs_R0h_peak_24	3.26	4.18	-0.06	4.24	0.0126	0.787	intergenic	Smechr0200240:E02:22284558-22289767:-:-449052	Smechr0200240(Smechr0200240)	NA	NA	NA	PREDICTED: transmembrane protein 53 [Capsicum annuum]	NA	Up
E07	35583021	35583352	332	R48h_vs_R0h_peak_26	3.23	4.15	-0.06	4.21	0.0143	0.787	intergenic	Smechr0700803:E07:35635063-35636365:+:-51876	Smechr0700803(Smechr0700803)	NA	NA	NA	NA	NA	Up
ORIGINAL_470	10018	10279	262	R48h_vs_R0h_peak_29	3.16	4.08	-0.06	4.14	0.0147	0.787	intergenic	NA	NA	NA	NA	NA	NA	NA	Up
E06	19821921	19822422	502	R48h_vs_R0h_peak_36	3.05	3.97	-0.06	4.02	0.0179	0.811	intergenic	Smechr0600590:E06:19826061-19827037:-:4865	Smechr0600590(Smechr0600590)	NA	CPSF3, YSH1; cleavage and polyadenylation specificity factor subunit 3 [EC:3.1.27.-]; K14403	map03015	PREDICTED: cleavage and polyadenylation specificity factor subunit 3-I-like [Capsicum annuum]	NA	Up
E06	74142043	74142255	213	R48h_vs_R0h_peak_40	2.93	3.84	-0.06	3.9	0.0225	0.84	intergenic	Smechr0601690:E06:74160709-74162091:+:-18560	Smechr0601690(Smechr0601690)	3;GO:0000287,molecular_function magnesium ion binding;GO:0010333,molecular_function terpene synthase activity;GO:0016829,molecular_function lyase activity	GERD; (-)-germacrene D synthase [EC:4.2.3.75]; K15803	map00909	(E,E)-germacrene B synthase [Solanum pennellii]	NA	Up
E11	51653976	51654253	278	R48h_vs_R0h_peak_41	2.92	3.83	-0.06	3.88	0.0226	0.84	intergenic	Smechr1101424:E11:51634059-51644846:+:20055	Smechr1101424(Smechr1101424)	NA	NMNAT; nicotinamide mononucleotide adenylyltransferase [EC:2.7.7.1 2.7.7.18]; K06210	map00760	PREDICTED: trihelix transcription factor ASR3-like isoform X1 [Solanum tuberosum]	Trihelix	Up
E09	82049970	82050242	273	R48h_vs_R0h_peak_42	3.46	4.4	-0.06	4.45	0.0226	0.84	intergenic	Smechr0902084:E09:81984796-82007735:-:-42371	Smechr0902084(Smechr0902084)	2;GO:0004553,molecular_function hydrolase activity, hydrolyzing O-glycosyl compounds;GO:0005975,biological_process carbohydrate metabolic process	E3.2.1.21; beta-glucosidase [EC:3.2.1.21]; K01188	map00460,map00500,map00940	unnamed protein product, partial [Vitis vinifera]	NA	Up
E07	86602046	86602251	206	R48h_vs_R0h_peak_44	3	3.91	-0.06	3.97	0.0237	0.84	intergenic	Smechr0701534:E07:86624325-86626773:+:-22176	Smechr0701534(Smechr0701534)	NA	NA	NA	S-antigen protein [Symbiodinium microadriaticum]	NA	Up
E05	47041766	47042029	264	R48h_vs_R0h_peak_45	3.22	4.1	0.55	3.56	0.026	0.84	intergenic	Smechr0501465:E05:47024616-47025207:+:17281	Smechr0501465(Smechr0501465)	NA	NA	NA	PREDICTED: uncharacterized protein DDB_G0290685-like [Solanum tuberosum]	NA	Up
E04	42324941	42325155	215	R48h_vs_R0h_peak_47	5.43	6.08	4.23	1.85	0.0269	0.84	intergenic	Smechr0401011:E04:42366618-42372081:-:47033	Smechr0401011(Smechr0401011)	NA	NA	NA	PREDICTED: ABC transporter G family member 3 [Solanum tuberosum]	NA	Up
FRAGSCAFF_199_2_2	155797	156012	216	R48h_vs_R0h_peak_48	2.79	3.68	-0.06	3.74	0.0285	0.84	intergenic	SmeSca00060:FRAGSCAFF_199_2_2:13006-13483:-:-142421	SmeSca00060(SmeSca00060)	4;GO:0003677,molecular_function DNA binding;GO:0003899,molecular_function DNA-directed 5'-3' RNA polymerase activity;GO:0006351,biological_process transcription, DNA-templated;GO:0032549,molecular_function ribonucleoside binding	NA	NA	DNA-directed RNA polymerases IV and V subunit 2 [Capsicum annuum]	NA	Up
FRAGSCAFF_92	15587	15923	337	R48h_vs_R0h_peak_51	2.8	3.7	-0.06	3.76	0.0308	0.84	intergenic	NA	NA	NA	NA	NA	NA	NA	Up
E10	27399509	27399762	254	R48h_vs_R0h_peak_52	3.13	4.01	0.51	3.5	0.0309	0.84	intergenic	Smechr1000988:E10:27206016-27208051:-:-191584	Smechr1000988(Smechr1000988)	NA	NA	NA	RecName: Full=Genome polyprotein; Includes: RecName: Full=Aspartic protease; Short=PR; Includes: RecName: Full=Reverse transcriptase; Short=RT []	NA	Up
E07	71298406	71298744	339	R48h_vs_R0h_peak_53	3.22	4.14	-0.06	4.2	0.0311	0.84	intergenic	Smechr0701215:E07:71387913-71389645:+:-89338	Smechr0701215(Smechr0701215)	NA	NA	NA	uncharacterized protein LOC104648492 [Solanum lycopersicum]	NA	Up
E09	32546742	32546985	244	R48h_vs_R0h_peak_55	2.72	3.61	-0.06	3.66	0.0322	0.84	intergenic	Smechr0901057:E09:32408483-32414869:+:138380	Smechr0901057(Smechr0901057)	2;GO:0003677,molecular_function DNA binding;GO:0046983,molecular_function protein dimerization activity	NA	NA	PREDICTED: zinc finger BED domain-containing protein RICESLEEPER 2-like [Solanum tuberosum]	NA	Up
E11	64597285	64597500	216	R48h_vs_R0h_peak_56	3.14	4.02	0.51	3.51	0.0323	0.84	intergenic	Smechr1101583:E11:64528050-64528231:+:69342	Smechr1101583(Smechr1101583)	NA	NA	NA	NA	NA	Up
E03	55124570	55124866	297	R48h_vs_R0h_peak_57	4.15	4.98	1.99	3	0.0328	0.84	intergenic	Smechr0301206:E03:54934653-54935434:-:-189284	Smechr0301206(Smechr0301206)	NA	NA	NA	NA	NA	Up
E08	64969492	64969930	439	R48h_vs_R0h_peak_58	2.69	3.58	-0.06	3.63	0.0329	0.84	intergenic	Smechr0801338:E08:64928794-64938456:-:-31255	Smechr0801338(Smechr0801338)	NA	KCS; 3-ketoacyl-CoA synthase [EC:2.3.1.199]; K15397	map00062,map04626	PREDICTED: protein NAR1 [Solanum tuberosum]	NA	Up
E07	83314424	83314649	226	R48h_vs_R0h_peak_60	4.46	5.26	2.48	2.78	0.0342	0.84	intergenic	Smechr0701459:E07:83327379-83345389:+:-12842	Smechr0701459(Smechr0701459)	NA	HERC3; E3 ubiquitin-protein ligase HERC3 [EC:2.3.2.26]; K10614	map04120	PREDICTED: E3 ubiquitin-protein ligase HERC2 [Solanum tuberosum]	NA	Up
E01	56748756	56749040	285	R48h_vs_R0h_peak_61	2.69	3.58	-0.06	3.64	0.0344	0.84	intergenic	Smechr0102975:E01:56892365-56895137:-:146239	Smechr0102975(Smechr0102975)	NA	NA	NA	PREDICTED: uncharacterized protein LOC107062462 [Solanum tuberosum]	NA	Up
E02	26852679	26853033	355	R48h_vs_R0h_peak_62	2.67	3.55	-0.06	3.61	0.0347	0.84	intergenic	Smechr0200286:E02:26864458-26882040:+:-11602	Smechr0200286(Smechr0200286)	NA	NA	NA	NA	NA	Up
E09	44668710	44668938	229	R48h_vs_R0h_peak_63	4.98	5.67	3.6	2.07	0.0349	0.84	intergenic	Smechr0901159:E09:44645243-44645962:-:-22862	Smechr0901159(Smechr0901159)	3;GO:0006397,biological_process mRNA processing;GO:0016567,biological_process protein ubiquitination;GO:0061630,molecular_function ubiquitin protein ligase activity	NA	NA	PREDICTED: E3 ubiquitin-protein ligase RBBP6-like [Capsicum annuum]	NA	Up
E04	49821792	49822029	238	R48h_vs_R0h_peak_64	3.06	3.98	-0.06	4.03	0.0351	0.84	intergenic	Smechr0401130:E04:49885335-49885878:+:-63424	Smechr0401130(Smechr0401130)	NA	NA	NA	NA	NA	Up
E01	61771330	61771733	404	R48h_vs_R0h_peak_65	2.64	3.52	-0.06	3.58	0.0356	0.84	intergenic	Smechr0103012:E01:61783470-61783767:-:12235	Smechr0103012(Smechr0103012)	1;GO:0003677,molecular_function DNA binding	NA	NA	B3 domain-containing protein Os06g0112300 [Solanum lycopersicum]	NA	Up
E05	48291296	48291565	270	R48h_vs_R0h_peak_69	2.63	3.51	-0.06	3.57	0.0367	0.84	intergenic	Smechr0501484:E05:48171406-48180784:+:120024	Smechr0501484(Smechr0501484)	NA	NA	NA	hypothetical protein CQW23_26441 [Capsicum baccatum]	NA	Up
E03	30222782	30223255	474	R48h_vs_R0h_peak_70	3.05	3.92	0.55	3.37	0.0392	0.84	intergenic	Smechr0300863:E03:30283679-30284222:+:-60660	Smechr0300863(Smechr0300863)	NA	RFA1, RPA1, rpa; replication factor A1; K07466	map03030,map03420,map03430,map03440	PREDICTED: uncharacterized protein LOC109207180 [Nicotiana attenuata]	NA	Up
FRAGSCAFF_90	55345	55831	487	R48h_vs_R0h_peak_71	2.77	3.66	-0.06	3.72	0.0398	0.84	intergenic	SmeSca00110:FRAGSCAFF_90:236419-237963:+:-180831	SmeSca00110(SmeSca00110)	NA	NA	NA	PREDICTED: rRNA methyltransferase 1, mitochondrial [Solanum tuberosum]	NA	Up
FRAGSCAFF_163	37784	38091	308	R48h_vs_R0h_peak_74	3.01	3.92	-0.06	3.98	0.0404	0.84	intergenic	NA	NA	NA	NA	NA	NA	NA	Up
E04	24269167	24269474	308	R48h_vs_R0h_peak_77	4.31	5.18	1.79	3.39	0.0433	0.84	intergenic	Smechr0400853:E04:24033598-24034700:+:235722	Smechr0400853(Smechr0400853)	NA	NA	NA	PREDICTED: E3 ubiquitin-protein ligase ATL4-like [Nicotiana tabacum]	NA	Up
ORIGINAL_1503	24613	25009	397	R48h_vs_R0h_peak_78	5.98	6.52	5.09	1.43	0.044	0.84	intergenic	NA	NA	NA	NA	NA	NA	NA	Up
E03	51528732	51529124	393	R48h_vs_R0h_peak_83	2.85	3.75	-0.06	3.81	0.0452	0.84	intergenic	Smechr0301168:E03:51611039-51612168:-:83240	Smechr0301168(Smechr0301168)	5;GO:0009521,cellular_component photosystem;GO:0009767,biological_process photosynthetic electron transport chain;GO:0016020,cellular_component membrane;GO:0016168,molecular_function chlorophyll binding;GO:0019684,biological_process photosynthesis, light reaction	psbC; photosystem II CP43 chlorophyll apoprotein; K02705	map00195	photosystem II P680 reaction center D2 protein [Salvia splendens]	NA	Up
E04	14036680	14036935	256	R48h_vs_R0h_peak_85	2.6	3.48	-0.06	3.54	0.0459	0.84	intergenic	Smechr0400687:E04:13982512-13994288:-:-42519	Smechr0400687(Smechr0400687)	NA	NA	NA	PREDICTED: uncharacterized protein LOC109227561 [Nicotiana attenuata]	NA	Up
E10	35992006	35992496	491	R48h_vs_R0h_peak_89	4.81	5.56	3.16	2.4	0.0494	0.84	intergenic	Smechr1001102:E10:36197547-36198057:-:205806	Smechr1001102(Smechr1001102)	4;GO:0005506,molecular_function iron ion binding;GO:0016705,molecular_function oxidoreductase activity, acting on paired donors, with incorporation or reduction of molecular oxygen;GO:0020037,molecular_function heme binding;GO:0055114,biological_process oxidation-reduction process	CYP2J; cytochrome P450 family 2 subfamily J [EC:1.14.14.1 1.14.14.73 1.14.14.74 1.14.14.75]; K07418	map00590,map00591	(S)-N-methylcoclaurine 3'-hydroxylase isozyme 1 [Capsicum annuum]	NA	Up
